# Supplementary material for: Full-Length Transcriptome Profile of Apis cerana Revealed by Nanopore Sequencing
Source: Int J Mol Sci. 2024 Oct 9;25(19):10833. doi: 10.3390/ijms251910833 (PMC11476444; doi:10.3390/ijms251910833)
Supplement: Supplementary file 1 [file ijms-25-10833-s001.zip]

Archive with 10 entries (10 files):
- FigureS1.tif
- FigureS2.tif
- FigureS3.tif
- TableS1
- TableS2.xlsx
- TableS3.xlsx
- TableS4.xlsx
- TableS5.xlsx
- TableS6.pdf
- TableS7.pdf
