# Supplementary material for: Full-Length Transcriptome Profile of Apis cerana Revealed by Nanopore Sequencing
Source: Int J Mol Sci. 2024 Oct 9;25(19):10833. doi: 10.3390/ijms251910833 (PMC11476444; doi:10.3390/ijms251910833)
Supplement: Supplementary file 1 [file ijms-25-10833-s001.zip › TableS2.xlsx]

## Sheet: Sheet1
1	Transcript	COG_class	COG_class_annotation	GO_annotation	KEGG_annotation	KEGG_pathway_annotation	KOG_class	KOG_class_annotation	Pfam_annotation	Swiss-Prot_annotation	eggNOG_class	eggNOG_class_annotation	NR_annotation
2	ONT.1.1	#N/A	#N/A	#N/A	#N/A	#N/A	#N/A	#N/A	#N/A	#N/A	#N/A	#N/A	#N/A
3	ONT.1.2	#N/A	#N/A	#N/A	#N/A	#N/A	#N/A	#N/A	#N/A	#N/A	#N/A	#N/A	#N/A
4	ONT.1.3	#N/A	#N/A	#N/A	#N/A	#N/A	#N/A	#N/A	#N/A	#N/A	#N/A	#N/A	#N/A
5	ONT.1.4	#N/A	#N/A	#N/A	#N/A	#N/A	#N/A	#N/A	#N/A	#N/A	#N/A	#N/A	#N/A
6	ONT.1.5	#N/A	#N/A	#N/A	#N/A	#N/A	#N/A	#N/A	#N/A	#N/A	#N/A	#N/A	#N/A
7	ONT.1.6	#N/A	#N/A	#N/A	#N/A	#N/A	#N/A	#N/A	#N/A	#N/A	#N/A	#N/A	#N/A
8	ONT.1.7	#N/A	#N/A	#N/A	#N/A	#N/A	#N/A	#N/A	#N/A	#N/A	#N/A	#N/A	#N/A
9	ONT.1.8	#N/A	#N/A	#N/A	#N/A	#N/A	#N/A	#N/A	#N/A	#N/A	#N/A	#N/A	#N/A
10	ONT.1.9	#N/A	#N/A	#N/A	#N/A	#N/A	#N/A	#N/A	#N/A	#N/A	#N/A	#N/A	#N/A
11	ONT.1.10	#N/A	#N/A	#N/A	#N/A	#N/A	#N/A	#N/A	#N/A	#N/A	#N/A	#N/A	#N/A
12	ONT.1.11	#N/A	#N/A	#N/A	#N/A	#N/A	#N/A	#N/A	#N/A	#N/A	#N/A	#N/A	#N/A
13	ONT.1.12	#N/A	#N/A	#N/A	#N/A	#N/A	#N/A	#N/A	#N/A	#N/A	#N/A	#N/A	#N/A
14	ONT.1.13	#N/A	#N/A	#N/A	#N/A	#N/A	#N/A	#N/A	#N/A	#N/A	#N/A	#N/A	#N/A
15	ONT.2.1	--	--	--	--	--	--	--	Honey bee peptides	--	--	--	uncharacterized protein LOC107993666 [Apis cerana]
16	ONT.2.2	--	--	--	--	--	--	--	Honey bee peptides	--	--	--	uncharacterized protein LOC107993666 [Apis cerana]
17	ONT.2.3	--	--	--	--	--	--	--	Honey bee peptides	--	--	--	uncharacterized protein LOC107993666 [Apis cerana]
18	ONT.2.4	--	--	--	--	--	--	--	Honey bee peptides	--	--	--	uncharacterized protein LOC107993666 [Apis cerana]
19	ONT.2.5	--	--	--	--	--	--	--	Honey bee peptides	--	--	--	uncharacterized protein LOC107993666 [Apis cerana]
20	ONT.2.6	--	--	--	--	--	--	--	Honey bee peptides	--	--	--	uncharacterized protein LOC107993666 [Apis cerana]
21	ONT.2.7	--	--	--	--	--	--	--	Honey bee peptides	--	--	--	uncharacterized protein LOC107993666 [Apis cerana]
22	ONT.2.8	--	--	--	--	--	--	--	Honey bee peptides	--	--	--	uncharacterized protein LOC107993666 [Apis cerana]
23	ONT.2.9	--	--	--	--	--	--	--	Honey bee peptides	--	--	--	uncharacterized protein LOC107993666 [Apis cerana]
24	ONT.3.1	#N/A	#N/A	#N/A	#N/A	#N/A	#N/A	#N/A	#N/A	#N/A	#N/A	#N/A	#N/A
25	ONT.3.2	#N/A	#N/A	#N/A	#N/A	#N/A	#N/A	#N/A	#N/A	#N/A	#N/A	#N/A	#N/A
26	ONT.3.3	#N/A	#N/A	#N/A	#N/A	#N/A	#N/A	#N/A	#N/A	#N/A	#N/A	#N/A	#N/A
27	ONT.3.4	#N/A	#N/A	#N/A	#N/A	#N/A	#N/A	#N/A	#N/A	#N/A	#N/A	#N/A	#N/A
28	ONT.3.5	#N/A	#N/A	#N/A	#N/A	#N/A	#N/A	#N/A	#N/A	#N/A	#N/A	#N/A	#N/A
29	ONT.3.6	#N/A	#N/A	#N/A	#N/A	#N/A	#N/A	#N/A	#N/A	#N/A	#N/A	#N/A	#N/A
30	ONT.4.1	#N/A	#N/A	#N/A	#N/A	#N/A	#N/A	#N/A	#N/A	#N/A	#N/A	#N/A	#N/A
31	ONT.5.1	[P]	Inorganic ion transport and metabolism	--	--	--	[R]	General function prediction only	--	Putative carbonic anhydrase-like protein 2 OS=Caenorhabditis elegans OX=6239 GN=cah-2 PE=1 SV=3	P	Inorganic ion transport and metabolism	Carbonic anhydrase-related protein [Apis cerana cerana]
32	ONT.5.2	[P]	Inorganic ion transport and metabolism	--	--	--	[R]	General function prediction only	--	Putative carbonic anhydrase-like protein 2 OS=Caenorhabditis elegans OX=6239 GN=cah-2 PE=1 SV=3	P	Inorganic ion transport and metabolism	Carbonic anhydrase-related protein [Apis cerana cerana]
33	ONT.5.3	[P]	Inorganic ion transport and metabolism	--	--	--	[R]	General function prediction only	--	Putative carbonic anhydrase-like protein 2 OS=Caenorhabditis elegans OX=6239 GN=cah-2 PE=1 SV=3	P	Inorganic ion transport and metabolism	Carbonic anhydrase-related protein [Apis cerana cerana]
34	ONT.5.4	[P]	Inorganic ion transport and metabolism	--	--	--	[R]	General function prediction only	--	Putative carbonic anhydrase-like protein 2 OS=Caenorhabditis elegans OX=6239 GN=cah-2 PE=1 SV=3	P	Inorganic ion transport and metabolism	Carbonic anhydrase-related protein [Apis cerana cerana]
35	ONT.5.5	#N/A	#N/A	#N/A	#N/A	#N/A	#N/A	#N/A	#N/A	#N/A	#N/A	#N/A	#N/A
36	ONT.5.6	[P]	Inorganic ion transport and metabolism	--	--	--	[R]	General function prediction only	--	Putative carbonic anhydrase-like protein 2 OS=Caenorhabditis elegans OX=6239 GN=cah-2 PE=1 SV=3	P	Inorganic ion transport and metabolism	Carbonic anhydrase-related protein [Apis cerana cerana]
37	ONT.5.7	[P]	Inorganic ion transport and metabolism	--	--	--	[R]	General function prediction only	--	Putative carbonic anhydrase-like protein 2 OS=Caenorhabditis elegans OX=6239 GN=cah-2 PE=1 SV=3	P	Inorganic ion transport and metabolism	Carbonic anhydrase-related protein [Apis cerana cerana]
38	ONT.5.8	[P]	Inorganic ion transport and metabolism	--	--	--	[R]	General function prediction only	--	Putative carbonic anhydrase-like protein 2 OS=Caenorhabditis elegans OX=6239 GN=cah-2 PE=1 SV=3	P	Inorganic ion transport and metabolism	Carbonic anhydrase-related protein [Apis cerana cerana]
39	ONT.5.9	[P]	Inorganic ion transport and metabolism	--	--	--	[R]	General function prediction only	--	Putative carbonic anhydrase-like protein 2 OS=Caenorhabditis elegans OX=6239 GN=cah-2 PE=1 SV=3	P	Inorganic ion transport and metabolism	Carbonic anhydrase-related protein [Apis cerana cerana]
40	ONT.5.10	[P]	Inorganic ion transport and metabolism	--	--	--	[R]	General function prediction only	--	Putative carbonic anhydrase-like protein 2 OS=Caenorhabditis elegans OX=6239 GN=cah-2 PE=1 SV=3	P	Inorganic ion transport and metabolism	Carbonic anhydrase-related protein [Apis cerana cerana]
41	ONT.6.1	--	--	--	--	--	[R]	General function prediction only	--	Slit homolog 1 protein OS=Caenorhabditis elegans OX=6239 GN=slt-1 PE=1 SV=1	S	Function unknown	Leucine-rich repeat-containing protein [Apis cerana cerana]
42	ONT.6.2	--	--	--	--	--	[R]	General function prediction only	--	Slit homolog 1 protein OS=Caenorhabditis elegans OX=6239 GN=slt-1 PE=1 SV=1	S	Function unknown	Leucine-rich repeat-containing protein [Apis cerana cerana]
43	ONT.6.3	--	--	--	--	--	[R]	General function prediction only	--	Slit homolog 1 protein OS=Caenorhabditis elegans OX=6239 GN=slt-1 PE=1 SV=1	S	Function unknown	Leucine-rich repeat-containing protein [Apis cerana cerana]
44	ONT.7.1	--	--	--	--	--	--	--	--	CAPA peptides OS=Camponotus floridanus OX=104421 GN=EAG_11747 PE=1 SV=2	--	--	hypothetical protein APICC_06542 [Apis cerana cerana]
45	ONT.7.2	--	--	--	--	--	--	--	--	CAPA peptides OS=Camponotus floridanus OX=104421 GN=EAG_11747 PE=1 SV=2	--	--	hypothetical protein APICC_06542 [Apis cerana cerana]
46	ONT.8.1	#N/A	#N/A	#N/A	#N/A	#N/A	#N/A	#N/A	#N/A	#N/A	#N/A	#N/A	#N/A
47	ONT.9.1	--	--	Molecular Function: protein binding (GO:0005515);;	K14829|3.5e-99|ame:102654594|K14829 pre-rRNA-processing protein IPI3 | (RefSeq) WD repeat-containing protein 18	--	--	--	WD domain, G-beta repeat	--	S	Function unknown	WD repeat-containing protein [Apis cerana cerana]
48	ONT.9.2	--	--	Molecular Function: zinc ion binding (GO:0008270);;	--	--	--	--	--	--	S	Function unknown	PREDICTED: uncharacterized protein LOC108003439 [Apis cerana]
49	ONT.9.3	--	--	Molecular Function: zinc ion binding (GO:0008270);;	--	--	--	--	--	--	S	Function unknown	PREDICTED: uncharacterized protein LOC108003439 [Apis cerana]
50	ONT.9.4	--	--	Molecular Function: zinc ion binding (GO:0008270);;	--	--	--	--	--	--	S	Function unknown	PREDICTED: uncharacterized protein LOC108003439 [Apis cerana]
51	ONT.9.5	--	--	Molecular Function: zinc ion binding (GO:0008270);;	--	--	--	--	--	--	S	Function unknown	PREDICTED: uncharacterized protein LOC108003439 [Apis cerana]
52	ONT.9.6	[J]	Translation, ribosomal structure and biogenesis	Molecular Function: structural constituent of ribosome (GO:0003735);; Molecular Function: protein binding (GO:0005515);; Cellular Component: ribosome (GO:0005840);; Biological Process: translation (GO:0006412);;	K14829|5.6e-152|ame:102654594|K14829 pre-rRNA-processing protein IPI3 | (RefSeq) WD repeat-containing protein 18	--	[J]	Translation, ribosomal structure and biogenesis	WD domain, G-beta repeat;; Ribosomal protein S19	40S ribosomal protein S15 OS=Caenorhabditis elegans OX=6239 GN=rps-15 PE=1 SV=3	S	Function unknown	WD repeat-containing protein [Apis cerana cerana]
53	ONT.9.7	--	--	Molecular Function: protein binding (GO:0005515);;	K14829|1.0e-149|ame:102654594|K14829 pre-rRNA-processing protein IPI3 | (RefSeq) WD repeat-containing protein 18	--	--	--	WD domain, G-beta repeat	--	S	Function unknown	WD repeat-containing protein [Apis cerana cerana]
54	ONT.9.8	#N/A	#N/A	#N/A	#N/A	#N/A	#N/A	#N/A	#N/A	#N/A	#N/A	#N/A	#N/A
55	ONT.9.9	#N/A	#N/A	#N/A	#N/A	#N/A	#N/A	#N/A	#N/A	#N/A	#N/A	#N/A	#N/A
56	ONT.9.10	--	--	Molecular Function: zinc ion binding (GO:0008270);;	--	--	--	--	--	--	S	Function unknown	PREDICTED: uncharacterized protein LOC108003439 [Apis cerana]
57	ONT.9.11	--	--	Molecular Function: zinc ion binding (GO:0008270);;	--	--	--	--	--	--	S	Function unknown	PREDICTED: uncharacterized protein LOC108003439 [Apis cerana]
58	ONT.9.12	--	--	Molecular Function: zinc ion binding (GO:0008270);;	--	--	--	--	--	--	S	Function unknown	PREDICTED: uncharacterized protein LOC108003439 [Apis cerana]
59	ONT.9.13	--	--	Molecular Function: zinc ion binding (GO:0008270);;	--	--	--	--	--	--	S	Function unknown	PREDICTED: uncharacterized protein LOC108003439 [Apis cerana]
60	ONT.9.14	--	--	Molecular Function: zinc ion binding (GO:0008270);;	--	--	--	--	--	--	S	Function unknown	PREDICTED: uncharacterized protein LOC108003439 [Apis cerana]
61	ONT.9.15	--	--	Molecular Function: zinc ion binding (GO:0008270);;	--	--	--	--	--	--	S	Function unknown	PREDICTED: uncharacterized protein LOC108003439 [Apis cerana]
62	ONT.10.1	[R]	General function prediction only	--	K14829|0|ame:102654594|K14829 pre-rRNA-processing protein IPI3 | (RefSeq) WD repeat-containing protein 18	--	[R]	General function prediction only	--	Pre-rRNA-processing protein pro-1 OS=Caenorhabditis briggsae OX=6238 GN=pro-1 PE=3 SV=1	S	Function unknown	WD repeat-containing protein [Apis cerana cerana]
63	ONT.10.2	[R]	General function prediction only	--	K14829|0|ame:102654594|K14829 pre-rRNA-processing protein IPI3 | (RefSeq) WD repeat-containing protein 18	--	[R]	General function prediction only	--	Pre-rRNA-processing protein pro-1 OS=Caenorhabditis briggsae OX=6238 GN=pro-1 PE=3 SV=1	S	Function unknown	WD repeat-containing protein [Apis cerana cerana]
64	ONT.10.3	[R]	General function prediction only	--	K14829|0|ame:102654594|K14829 pre-rRNA-processing protein IPI3 | (RefSeq) WD repeat-containing protein 18	--	[R]	General function prediction only	--	Pre-rRNA-processing protein pro-1 OS=Caenorhabditis briggsae OX=6238 GN=pro-1 PE=3 SV=1	S	Function unknown	WD repeat-containing protein [Apis cerana cerana]
65	ONT.10.4	[R]	General function prediction only	--	K14829|0|ame:102654594|K14829 pre-rRNA-processing protein IPI3 | (RefSeq) WD repeat-containing protein 18	--	[R]	General function prediction only	--	Pre-rRNA-processing protein pro-1 OS=Caenorhabditis briggsae OX=6238 GN=pro-1 PE=3 SV=1	S	Function unknown	WD repeat-containing protein [Apis cerana cerana]
66	ONT.10.5	[R]	General function prediction only	--	K14829|0|ame:102654594|K14829 pre-rRNA-processing protein IPI3 | (RefSeq) WD repeat-containing protein 18	--	[R]	General function prediction only	--	Pre-rRNA-processing protein pro-1 OS=Caenorhabditis briggsae OX=6238 GN=pro-1 PE=3 SV=1	S	Function unknown	WD repeat-containing protein [Apis cerana cerana]
67	ONT.10.6	[R]	General function prediction only	--	K14829|0|ame:102654594|K14829 pre-rRNA-processing protein IPI3 | (RefSeq) WD repeat-containing protein 18	--	[R]	General function prediction only	--	Pre-rRNA-processing protein pro-1 OS=Caenorhabditis briggsae OX=6238 GN=pro-1 PE=3 SV=1	S	Function unknown	WD repeat-containing protein [Apis cerana cerana]
68	ONT.10.7	[R]	General function prediction only	--	K14829|0|ame:102654594|K14829 pre-rRNA-processing protein IPI3 | (RefSeq) WD repeat-containing protein 18	--	[R]	General function prediction only	--	Pre-rRNA-processing protein pro-1 OS=Caenorhabditis briggsae OX=6238 GN=pro-1 PE=3 SV=1	S	Function unknown	WD repeat-containing protein [Apis cerana cerana]
69	ONT.10.8	[R]	General function prediction only	--	K14829|0|ame:102654594|K14829 pre-rRNA-processing protein IPI3 | (RefSeq) WD repeat-containing protein 18	--	[R]	General function prediction only	--	Pre-rRNA-processing protein pro-1 OS=Caenorhabditis briggsae OX=6238 GN=pro-1 PE=3 SV=1	S	Function unknown	WD repeat-containing protein [Apis cerana cerana]
70	ONT.10.9	[R]	General function prediction only	--	K14829|0|ame:102654594|K14829 pre-rRNA-processing protein IPI3 | (RefSeq) WD repeat-containing protein 18	--	[R]	General function prediction only	--	Pre-rRNA-processing protein pro-1 OS=Caenorhabditis briggsae OX=6238 GN=pro-1 PE=3 SV=1	S	Function unknown	WD repeat-containing protein [Apis cerana cerana]
71	ONT.10.10	[R]	General function prediction only	--	K14829|0|ame:102654594|K14829 pre-rRNA-processing protein IPI3 | (RefSeq) WD repeat-containing protein 18	--	[R]	General function prediction only	--	Pre-rRNA-processing protein pro-1 OS=Caenorhabditis briggsae OX=6238 GN=pro-1 PE=3 SV=1	S	Function unknown	WD repeat-containing protein [Apis cerana cerana]
72	ONT.10.11	[R]	General function prediction only	--	K14829|0|ame:102654594|K14829 pre-rRNA-processing protein IPI3 | (RefSeq) WD repeat-containing protein 18	--	[R]	General function prediction only	--	Pre-rRNA-processing protein pro-1 OS=Caenorhabditis briggsae OX=6238 GN=pro-1 PE=3 SV=1	S	Function unknown	WD repeat-containing protein [Apis cerana cerana]
73	ONT.11.1	[J]	Translation, ribosomal structure and biogenesis	Molecular Function: RNA binding (GO:0003723);; Molecular Function: structural constituent of ribosome (GO:0003735);; Biological Process: translation (GO:0006412);; Cellular Component: small ribosomal subunit (GO:0015935);;	K02958|1.6457e-90|ame:551644|K02958 small subunit ribosomal protein S15e | (RefSeq) 40S ribosomal protein S15	Ribosome (ko03010)	[J]	Translation, ribosomal structure and biogenesis	--	40S ribosomal protein S15 OS=Caenorhabditis elegans OX=6239 GN=rps-15 PE=1 SV=3	J	Translation, ribosomal structure and biogenesis	PREDICTED: 40S ribosomal protein S15 [Megachile rotundata]
74	ONT.11.2	[J]	Translation, ribosomal structure and biogenesis	Molecular Function: RNA binding (GO:0003723);; Molecular Function: structural constituent of ribosome (GO:0003735);; Biological Process: translation (GO:0006412);; Cellular Component: small ribosomal subunit (GO:0015935);;	K02958|1.6457e-90|ame:551644|K02958 small subunit ribosomal protein S15e | (RefSeq) 40S ribosomal protein S15	Ribosome (ko03010)	[J]	Translation, ribosomal structure and biogenesis	--	40S ribosomal protein S15 OS=Caenorhabditis elegans OX=6239 GN=rps-15 PE=1 SV=3	J	Translation, ribosomal structure and biogenesis	PREDICTED: 40S ribosomal protein S15 [Megachile rotundata]
75	ONT.11.3	[J]	Translation, ribosomal structure and biogenesis	Molecular Function: RNA binding (GO:0003723);; Molecular Function: structural constituent of ribosome (GO:0003735);; Biological Process: translation (GO:0006412);; Cellular Component: small ribosomal subunit (GO:0015935);;	K02958|1.6457e-90|ame:551644|K02958 small subunit ribosomal protein S15e | (RefSeq) 40S ribosomal protein S15	Ribosome (ko03010)	[J]	Translation, ribosomal structure and biogenesis	--	40S ribosomal protein S15 OS=Caenorhabditis elegans OX=6239 GN=rps-15 PE=1 SV=3	J	Translation, ribosomal structure and biogenesis	PREDICTED: 40S ribosomal protein S15 [Megachile rotundata]
76	ONT.12.1	#N/A	#N/A	#N/A	#N/A	#N/A	#N/A	#N/A	#N/A	#N/A	#N/A	#N/A	#N/A
77	ONT.12.2	#N/A	#N/A	#N/A	#N/A	#N/A	#N/A	#N/A	#N/A	#N/A	#N/A	#N/A	#N/A
78	ONT.12.3	#N/A	#N/A	#N/A	#N/A	#N/A	#N/A	#N/A	#N/A	#N/A	#N/A	#N/A	#N/A
79	ONT.12.4	#N/A	#N/A	#N/A	#N/A	#N/A	#N/A	#N/A	#N/A	#N/A	#N/A	#N/A	#N/A
80	ONT.12.5	#N/A	#N/A	#N/A	#N/A	#N/A	#N/A	#N/A	#N/A	#N/A	#N/A	#N/A	#N/A
81	ONT.12.6	#N/A	#N/A	#N/A	#N/A	#N/A	#N/A	#N/A	#N/A	#N/A	#N/A	#N/A	#N/A
82	ONT.13.1	#N/A	#N/A	#N/A	#N/A	#N/A	#N/A	#N/A	#N/A	#N/A	#N/A	#N/A	#N/A
83	ONT.14.1	#N/A	#N/A	#N/A	#N/A	#N/A	#N/A	#N/A	#N/A	#N/A	#N/A	#N/A	#N/A
84	ONT.14.2	#N/A	#N/A	#N/A	#N/A	#N/A	#N/A	#N/A	#N/A	#N/A	#N/A	#N/A	#N/A
85	ONT.15.1	#N/A	#N/A	#N/A	#N/A	#N/A	#N/A	#N/A	#N/A	#N/A	#N/A	#N/A	#N/A
86	ONT.15.2	#N/A	#N/A	#N/A	#N/A	#N/A	#N/A	#N/A	#N/A	#N/A	#N/A	#N/A	#N/A
87	ONT.16.1	#N/A	#N/A	#N/A	#N/A	#N/A	#N/A	#N/A	#N/A	#N/A	#N/A	#N/A	#N/A
88	ONT.16.2	#N/A	#N/A	#N/A	#N/A	#N/A	#N/A	#N/A	#N/A	#N/A	#N/A	#N/A	#N/A
89	ONT.16.3	#N/A	#N/A	#N/A	#N/A	#N/A	#N/A	#N/A	#N/A	#N/A	#N/A	#N/A	#N/A
90	ONT.16.4	#N/A	#N/A	#N/A	#N/A	#N/A	#N/A	#N/A	#N/A	#N/A	#N/A	#N/A	#N/A
91	ONT.16.5	#N/A	#N/A	#N/A	#N/A	#N/A	#N/A	#N/A	#N/A	#N/A	#N/A	#N/A	#N/A
92	ONT.16.6	#N/A	#N/A	#N/A	#N/A	#N/A	#N/A	#N/A	#N/A	#N/A	#N/A	#N/A	#N/A
93	ONT.16.7	#N/A	#N/A	#N/A	#N/A	#N/A	#N/A	#N/A	#N/A	#N/A	#N/A	#N/A	#N/A
94	ONT.17.1	#N/A	#N/A	#N/A	#N/A	#N/A	#N/A	#N/A	#N/A	#N/A	#N/A	#N/A	#N/A
95	ONT.17.2	#N/A	#N/A	#N/A	#N/A	#N/A	#N/A	#N/A	#N/A	#N/A	#N/A	#N/A	#N/A
96	ONT.17.3	#N/A	#N/A	#N/A	#N/A	#N/A	#N/A	#N/A	#N/A	#N/A	#N/A	#N/A	#N/A
97	ONT.17.4	#N/A	#N/A	#N/A	#N/A	#N/A	#N/A	#N/A	#N/A	#N/A	#N/A	#N/A	#N/A
98	ONT.17.5	#N/A	#N/A	#N/A	#N/A	#N/A	#N/A	#N/A	#N/A	#N/A	#N/A	#N/A	#N/A
99	ONT.17.6	#N/A	#N/A	#N/A	#N/A	#N/A	#N/A	#N/A	#N/A	#N/A	#N/A	#N/A	#N/A
100	ONT.17.7	#N/A	#N/A	#N/A	#N/A	#N/A	#N/A	#N/A	#N/A	#N/A	#N/A	#N/A	#N/A
101	ONT.17.8	#N/A	#N/A	#N/A	#N/A	#N/A	#N/A	#N/A	#N/A	#N/A	#N/A	#N/A	#N/A
102	ONT.17.9	#N/A	#N/A	#N/A	#N/A	#N/A	#N/A	#N/A	#N/A	#N/A	#N/A	#N/A	#N/A
103	ONT.17.10	#N/A	#N/A	#N/A	#N/A	#N/A	#N/A	#N/A	#N/A	#N/A	#N/A	#N/A	#N/A
104	ONT.17.11	#N/A	#N/A	#N/A	#N/A	#N/A	#N/A	#N/A	#N/A	#N/A	#N/A	#N/A	#N/A
105	ONT.17.12	#N/A	#N/A	#N/A	#N/A	#N/A	#N/A	#N/A	#N/A	#N/A	#N/A	#N/A	#N/A
106	ONT.17.13	#N/A	#N/A	#N/A	#N/A	#N/A	#N/A	#N/A	#N/A	#N/A	#N/A	#N/A	#N/A
107	ONT.17.14	#N/A	#N/A	#N/A	#N/A	#N/A	#N/A	#N/A	#N/A	#N/A	#N/A	#N/A	#N/A
108	ONT.17.15	#N/A	#N/A	#N/A	#N/A	#N/A	#N/A	#N/A	#N/A	#N/A	#N/A	#N/A	#N/A
109	ONT.18.1	--	--	Molecular Function: calcium ion binding (GO:0005509);; Cellular Component: integral component of membrane (GO:0016021);;	K23664|1.3e-06|ipu:108256500|K23664 multipile epidermal growth factor-like domains protein 8 | (RefSeq) megf8; multiple EGF like domains 8	Hedgehog signaling pathway (ko04340)	--	--	--	--	T	Signal transduction mechanisms	Protein kinase C-binding protein [Apis cerana cerana]
110	ONT.18.2	--	--	Molecular Function: calcium ion binding (GO:0005509);; Cellular Component: integral component of membrane (GO:0016021);;	K23664|1.1e-06|ipu:108256500|K23664 multipile epidermal growth factor-like domains protein 8 | (RefSeq) megf8; multiple EGF like domains 8	Hedgehog signaling pathway (ko04340)	--	--	--	--	T	Signal transduction mechanisms	Protein kinase C-binding protein [Apis cerana cerana]
111	ONT.18.3	--	--	Molecular Function: calcium ion binding (GO:0005509);; Cellular Component: integral component of membrane (GO:0016021);;	--	--	--	--	--	--	T	Signal transduction mechanisms	protein kinase C-binding protein NELL1-like isoform X4 [Apis florea]
112	ONT.19.1	--	--	Molecular Function: calcium ion binding (GO:0005509);; Cellular Component: integral component of membrane (GO:0016021);;	--	--	[T]	Signal transduction mechanisms	--	Fibulin-1 OS=Caenorhabditis elegans OX=6239 GN=fbl-1 PE=1 SV=3	S	Function unknown	Protein kinase C-binding protein [Apis cerana cerana]
113	ONT.19.2	--	--	Molecular Function: calcium ion binding (GO:0005509);; Cellular Component: integral component of membrane (GO:0016021);;	--	--	[T]	Signal transduction mechanisms	--	Fibulin-1 OS=Caenorhabditis elegans OX=6239 GN=fbl-1 PE=1 SV=3	S	Function unknown	Protein kinase C-binding protein [Apis cerana cerana]
114	ONT.19.3	--	--	Molecular Function: calcium ion binding (GO:0005509);; Cellular Component: integral component of membrane (GO:0016021);;	--	--	[T]	Signal transduction mechanisms	--	Fibulin-1 OS=Caenorhabditis elegans OX=6239 GN=fbl-1 PE=1 SV=3	S	Function unknown	Protein kinase C-binding protein [Apis cerana cerana]
115	ONT.19.4	--	--	Molecular Function: calcium ion binding (GO:0005509);; Cellular Component: integral component of membrane (GO:0016021);;	--	--	[T]	Signal transduction mechanisms	--	Fibulin-1 OS=Caenorhabditis elegans OX=6239 GN=fbl-1 PE=1 SV=3	S	Function unknown	Protein kinase C-binding protein [Apis cerana cerana]
116	ONT.19.5	--	--	Molecular Function: calcium ion binding (GO:0005509);; Cellular Component: integral component of membrane (GO:0016021);;	--	--	[T]	Signal transduction mechanisms	--	Fibulin-1 OS=Caenorhabditis elegans OX=6239 GN=fbl-1 PE=1 SV=3	S	Function unknown	Protein kinase C-binding protein [Apis cerana cerana]
117	ONT.20.1	--	--	Molecular Function: peptide-methionine (R)-S-oxide reductase activity (GO:0033743);; Biological Process: oxidation-reduction process (GO:0055114);;	--	--	[W]	Extracellular structures	--	--	S	Function unknown	Thrombospondin type-1 domain-containing protein [Apis cerana cerana]
118	ONT.20.2	--	--	Molecular Function: peptide-methionine (R)-S-oxide reductase activity (GO:0033743);; Biological Process: oxidation-reduction process (GO:0055114);;	--	--	[W]	Extracellular structures	--	--	S	Function unknown	Thrombospondin type-1 domain-containing protein [Apis cerana cerana]
119	ONT.20.3	--	--	Molecular Function: peptide-methionine (R)-S-oxide reductase activity (GO:0033743);; Biological Process: oxidation-reduction process (GO:0055114);;	--	--	[W]	Extracellular structures	--	--	S	Function unknown	Thrombospondin type-1 domain-containing protein [Apis cerana cerana]
120	ONT.20.4	#N/A	#N/A	#N/A	#N/A	#N/A	#N/A	#N/A	#N/A	#N/A	#N/A	#N/A	#N/A
121	ONT.21.1	--	--	--	--	--	--	--	--	--	--	--	hypothetical protein APICC_08476 [Apis cerana cerana]
122	ONT.21.2	--	--	--	--	--	--	--	--	--	--	--	hypothetical protein APICC_08476 [Apis cerana cerana]
123	ONT.21.3	--	--	Biological Process: carbohydrate metabolic process (GO:0005975);; Molecular Function: galactoside 2-alpha-L-fucosyltransferase activity (GO:0008107);; Cellular Component: integral component of membrane (GO:0016021);; Biological Process: fucosylation (GO:0036065);;	K00718|0|ame:726095|K00718 galactoside 2-L-fucosyltransferase 1/2 [EC:2.4.1.69] | (RefSeq) galactoside 2-alpha-L-fucosyltransferase 2	Glycosphingolipid biosynthesis - lacto and neolacto series (ko00601);; Glycosphingolipid biosynthesis - globo and isoglobo series (ko00603)	--	--	--	--	O	Posttranslational modification, protein turnover, chaperones	PREDICTED: galactoside 2-alpha-L-fucosyltransferase 2-like isoform X1 [Apis cerana]
124	ONT.21.4	--	--	--	--	--	--	--	--	--	--	--	hypothetical protein APICC_08476 [Apis cerana cerana]
125	ONT.21.5	--	--	Biological Process: carbohydrate metabolic process (GO:0005975);; Molecular Function: galactoside 2-alpha-L-fucosyltransferase activity (GO:0008107);; Cellular Component: integral component of membrane (GO:0016021);; Biological Process: fucosylation (GO:0036065);;	K00718|0|ame:726095|K00718 galactoside 2-L-fucosyltransferase 1/2 [EC:2.4.1.69] | (RefSeq) galactoside 2-alpha-L-fucosyltransferase 2	Glycosphingolipid biosynthesis - lacto and neolacto series (ko00601);; Glycosphingolipid biosynthesis - globo and isoglobo series (ko00603)	--	--	--	--	O	Posttranslational modification, protein turnover, chaperones	PREDICTED: galactoside 2-alpha-L-fucosyltransferase 2-like isoform X1 [Apis cerana]
126	ONT.21.6	--	--	--	--	--	--	--	--	--	--	--	hypothetical protein APICC_08476 [Apis cerana cerana]
127	ONT.21.7	--	--	Biological Process: carbohydrate metabolic process (GO:0005975);; Molecular Function: galactoside 2-alpha-L-fucosyltransferase activity (GO:0008107);; Cellular Component: integral component of membrane (GO:0016021);; Biological Process: fucosylation (GO:0036065);;	K00718|0|ame:726095|K00718 galactoside 2-L-fucosyltransferase 1/2 [EC:2.4.1.69] | (RefSeq) galactoside 2-alpha-L-fucosyltransferase 2	Glycosphingolipid biosynthesis - lacto and neolacto series (ko00601);; Glycosphingolipid biosynthesis - globo and isoglobo series (ko00603)	--	--	--	--	O	Posttranslational modification, protein turnover, chaperones	PREDICTED: galactoside 2-alpha-L-fucosyltransferase 2-like isoform X1 [Apis cerana]
128	ONT.21.8	--	--	Biological Process: carbohydrate metabolic process (GO:0005975);; Molecular Function: galactoside 2-alpha-L-fucosyltransferase activity (GO:0008107);; Cellular Component: integral component of membrane (GO:0016021);; Biological Process: fucosylation (GO:0036065);;	K00718|0|ame:726095|K00718 galactoside 2-L-fucosyltransferase 1/2 [EC:2.4.1.69] | (RefSeq) galactoside 2-alpha-L-fucosyltransferase 2	Glycosphingolipid biosynthesis - lacto and neolacto series (ko00601);; Glycosphingolipid biosynthesis - globo and isoglobo series (ko00603)	--	--	--	--	O	Posttranslational modification, protein turnover, chaperones	PREDICTED: galactoside 2-alpha-L-fucosyltransferase 2-like isoform X1 [Apis cerana]
129	ONT.21.9	--	--	--	--	--	--	--	--	--	--	--	hypothetical protein APICC_08476 [Apis cerana cerana]
130	ONT.21.10	#N/A	#N/A	#N/A	#N/A	#N/A	#N/A	#N/A	#N/A	#N/A	#N/A	#N/A	#N/A
131	ONT.22.1	#N/A	#N/A	#N/A	#N/A	#N/A	#N/A	#N/A	#N/A	#N/A	#N/A	#N/A	#N/A
132	ONT.23.1	--	--	Molecular Function: pantothenate kinase activity (GO:0004594);; Molecular Function: ATP binding (GO:0005524);; Biological Process: coenzyme A biosynthetic process (GO:0015937);; Cellular Component: motile cilium (GO:0031514);; Biological Process: cell motility (GO:0048870);;	K19942|7.6e-65|ame:411937|K19942 growth arrest-specific protein 8 | (RefSeq) dynein regulatory complex subunit 4	--	--	--	Growth-arrest specific micro-tubule binding;; Growth-arrest specific micro-tubule binding	Dynein regulatory complex subunit 4 OS=Drosophila melanogaster OX=7227 GN=Gas8 PE=2 SV=1	S	Function unknown	Pantothenate kinase 2 [Apis cerana cerana]
133	ONT.23.2	#N/A	#N/A	#N/A	#N/A	#N/A	#N/A	#N/A	#N/A	#N/A	#N/A	#N/A	#N/A
134	ONT.23.3	--	--	Molecular Function: pantothenate kinase activity (GO:0004594);; Molecular Function: ATP binding (GO:0005524);; Biological Process: coenzyme A biosynthetic process (GO:0015937);; Cellular Component: motile cilium (GO:0031514);; Biological Process: cell motility (GO:0048870);;	K19942|4.6e-65|ame:411937|K19942 growth arrest-specific protein 8 | (RefSeq) dynein regulatory complex subunit 4	--	--	--	Growth-arrest specific micro-tubule binding;; Growth-arrest specific micro-tubule binding	Dynein regulatory complex subunit 4 OS=Drosophila melanogaster OX=7227 GN=Gas8 PE=2 SV=1	S	Function unknown	Pantothenate kinase 2 [Apis cerana cerana]
135	ONT.24.1	[H]	Coenzyme transport and metabolism	Molecular Function: pantothenate kinase activity (GO:0004594);; Molecular Function: ATP binding (GO:0005524);; Biological Process: coenzyme A biosynthetic process (GO:0015937);; Biological Process: phosphorylation (GO:0016310);; Cellular Component: motile cilium (GO:0031514);; Biological Process: cell motility (GO:0048870);;	K19942|0|ame:411937|K19942 growth arrest-specific protein 8 | (RefSeq) dynein regulatory complex subunit 4	--	[H]	Coenzyme transport and metabolism	--	Growth arrest-specific protein 8 homolog OS=Drosophila melanogaster OX=7227 GN=Gas8 PE=2 SV=1	H	Coenzyme transport and metabolism	Pantothenate kinase 2 [Apis cerana cerana]
136	ONT.24.2	[H]	Coenzyme transport and metabolism	Molecular Function: pantothenate kinase activity (GO:0004594);; Molecular Function: ATP binding (GO:0005524);; Biological Process: coenzyme A biosynthetic process (GO:0015937);; Biological Process: phosphorylation (GO:0016310);; Cellular Component: motile cilium (GO:0031514);; Biological Process: cell motility (GO:0048870);;	K19942|0|ame:411937|K19942 growth arrest-specific protein 8 | (RefSeq) dynein regulatory complex subunit 4	--	[H]	Coenzyme transport and metabolism	--	Growth arrest-specific protein 8 homolog OS=Drosophila melanogaster OX=7227 GN=Gas8 PE=2 SV=1	H	Coenzyme transport and metabolism	Pantothenate kinase 2 [Apis cerana cerana]
137	ONT.24.3	[H]	Coenzyme transport and metabolism	Molecular Function: pantothenate kinase activity (GO:0004594);; Molecular Function: ATP binding (GO:0005524);; Biological Process: coenzyme A biosynthetic process (GO:0015937);; Biological Process: phosphorylation (GO:0016310);; Cellular Component: motile cilium (GO:0031514);; Biological Process: cell motility (GO:0048870);;	K19942|0|ame:411937|K19942 growth arrest-specific protein 8 | (RefSeq) dynein regulatory complex subunit 4	--	[H]	Coenzyme transport and metabolism	--	Growth arrest-specific protein 8 homolog OS=Drosophila melanogaster OX=7227 GN=Gas8 PE=2 SV=1	H	Coenzyme transport and metabolism	Pantothenate kinase 2 [Apis cerana cerana]
138	ONT.25.1	--	--	--	K09680|8.0e-08|ame:726156|K09680 type II pantothenate kinase [EC:2.7.1.33] | (RefSeq) pantothenate kinase 3 isoform X1	Pantothenate and CoA biosynthesis (ko00770)	--	--	--	--	--	--	pantothenate kinase 3 isoform X2 [Apis cerana]
139	ONT.25.2	--	--	--	K09680|3.0e-08|ame:726156|K09680 type II pantothenate kinase [EC:2.7.1.33] | (RefSeq) pantothenate kinase 3 isoform X1	Pantothenate and CoA biosynthesis (ko00770)	--	--	--	--	--	--	pantothenate kinase 3 isoform X2 [Apis cerana]
140	ONT.25.3	--	--	--	K09680|7.0e-07|ame:726156|K09680 type II pantothenate kinase [EC:2.7.1.33] | (RefSeq) pantothenate kinase 3 isoform X1	Pantothenate and CoA biosynthesis (ko00770)	--	--	--	--	--	--	pantothenate kinase 3 isoform X2 [Apis cerana]
141	ONT.25.4	#N/A	#N/A	#N/A	#N/A	#N/A	#N/A	#N/A	#N/A	#N/A	#N/A	#N/A	#N/A
142	ONT.25.5	--	--	Biological Process: protein maturation by iron-sulfur cluster transfer (GO:0097428);;	--	--	[R]	General function prediction only	MORN repeat	MORN repeat-containing protein 4 homolog OS=Drosophila melanogaster OX=7227 GN=rtp PE=1 SV=1	S	Function unknown	MMS19 nucleotide excision repair protein [Apis cerana cerana]
143	ONT.25.6	--	--	Molecular Function: molecular_function (GO:0003674);; Molecular Function: binding (GO:0005488);; Molecular Function: protein binding (GO:0005515);; Cellular Component: cellular_component (GO:0005575);; Cellular Component: cell (GO:0005623);; Cellular Component: plasma membrane (GO:0005886);; Biological Process: response to stress (GO:0006950);; Biological Process: cell communication (GO:0007154);…	--	--	[R]	General function prediction only	MORN repeat	MORN repeat-containing protein 4 homolog OS=Drosophila melanogaster OX=7227 GN=rtp PE=1 SV=1	S	Function unknown	MMS19 nucleotide excision repair protein [Apis cerana cerana]
144	ONT.25.7	#N/A	#N/A	#N/A	#N/A	#N/A	#N/A	#N/A	#N/A	#N/A	#N/A	#N/A	#N/A
145	ONT.26.1	--	--	Molecular Function: ubiquitin binding (GO:0043130);;	--	--	[S]	Function unknown	--	NEDD8 OS=Dictyostelium discoideum OX=44689 GN=nedd8 PE=3 SV=2	O	Posttranslational modification, protein turnover, chaperones	PREDICTED: ubiquitin domain-containing protein 1 [Apis mellifera]
146	ONT.26.2	--	--	Molecular Function: ubiquitin binding (GO:0043130);;	--	--	[S]	Function unknown	--	NEDD8 OS=Dictyostelium discoideum OX=44689 GN=nedd8 PE=3 SV=2	O	Posttranslational modification, protein turnover, chaperones	PREDICTED: ubiquitin domain-containing protein 1 [Apis mellifera]
147	ONT.26.3	--	--	Molecular Function: ubiquitin binding (GO:0043130);;	--	--	[S]	Function unknown	--	NEDD8 OS=Dictyostelium discoideum OX=44689 GN=nedd8 PE=3 SV=2	O	Posttranslational modification, protein turnover, chaperones	PREDICTED: ubiquitin domain-containing protein 1 [Apis mellifera]
148	ONT.26.4	--	--	Molecular Function: ubiquitin binding (GO:0043130);;	--	--	[S]	Function unknown	--	NEDD8 OS=Dictyostelium discoideum OX=44689 GN=nedd8 PE=3 SV=2	O	Posttranslational modification, protein turnover, chaperones	PREDICTED: ubiquitin domain-containing protein 1 [Apis mellifera]
149	ONT.26.5	--	--	Molecular Function: ubiquitin binding (GO:0043130);;	--	--	[S]	Function unknown	--	NEDD8 OS=Dictyostelium discoideum OX=44689 GN=nedd8 PE=3 SV=2	O	Posttranslational modification, protein turnover, chaperones	PREDICTED: ubiquitin domain-containing protein 1 [Apis mellifera]
150	ONT.26.6	--	--	Molecular Function: ubiquitin binding (GO:0043130);;	--	--	[S]	Function unknown	--	NEDD8 OS=Dictyostelium discoideum OX=44689 GN=nedd8 PE=3 SV=2	O	Posttranslational modification, protein turnover, chaperones	PREDICTED: ubiquitin domain-containing protein 1 [Apis mellifera]
151	ONT.26.7	--	--	Molecular Function: ubiquitin binding (GO:0043130);;	--	--	[S]	Function unknown	--	NEDD8 OS=Dictyostelium discoideum OX=44689 GN=nedd8 PE=3 SV=2	O	Posttranslational modification, protein turnover, chaperones	PREDICTED: ubiquitin domain-containing protein 1 [Apis mellifera]
152	ONT.26.8	--	--	Molecular Function: ubiquitin binding (GO:0043130);;	--	--	[S]	Function unknown	--	NEDD8 OS=Dictyostelium discoideum OX=44689 GN=nedd8 PE=3 SV=2	O	Posttranslational modification, protein turnover, chaperones	PREDICTED: ubiquitin domain-containing protein 1 [Apis mellifera]
153	ONT.26.9	--	--	Molecular Function: ubiquitin binding (GO:0043130);;	--	--	[S]	Function unknown	--	NEDD8 OS=Dictyostelium discoideum OX=44689 GN=nedd8 PE=3 SV=2	O	Posttranslational modification, protein turnover, chaperones	PREDICTED: ubiquitin domain-containing protein 1 [Apis mellifera]
154	ONT.26.10	--	--	Molecular Function: ubiquitin binding (GO:0043130);;	--	--	[S]	Function unknown	--	NEDD8 OS=Dictyostelium discoideum OX=44689 GN=nedd8 PE=3 SV=2	O	Posttranslational modification, protein turnover, chaperones	PREDICTED: ubiquitin domain-containing protein 1 [Apis mellifera]
155	ONT.26.11	--	--	Molecular Function: ubiquitin binding (GO:0043130);;	--	--	[S]	Function unknown	--	NEDD8 OS=Dictyostelium discoideum OX=44689 GN=nedd8 PE=3 SV=2	O	Posttranslational modification, protein turnover, chaperones	PREDICTED: ubiquitin domain-containing protein 1 [Apis mellifera]
156	ONT.26.12	--	--	Molecular Function: ubiquitin binding (GO:0043130);;	--	--	[S]	Function unknown	--	NEDD8 OS=Dictyostelium discoideum OX=44689 GN=nedd8 PE=3 SV=2	O	Posttranslational modification, protein turnover, chaperones	PREDICTED: ubiquitin domain-containing protein 1 [Apis mellifera]
157	ONT.26.13	--	--	Molecular Function: ubiquitin binding (GO:0043130);;	--	--	[S]	Function unknown	--	NEDD8 OS=Dictyostelium discoideum OX=44689 GN=nedd8 PE=3 SV=2	O	Posttranslational modification, protein turnover, chaperones	PREDICTED: ubiquitin domain-containing protein 1 [Apis mellifera]
158	ONT.26.14	--	--	Molecular Function: ubiquitin binding (GO:0043130);;	--	--	[S]	Function unknown	--	NEDD8 OS=Dictyostelium discoideum OX=44689 GN=nedd8 PE=3 SV=2	O	Posttranslational modification, protein turnover, chaperones	PREDICTED: ubiquitin domain-containing protein 1 [Apis mellifera]
159	ONT.26.15	--	--	Molecular Function: ubiquitin binding (GO:0043130);;	--	--	[S]	Function unknown	--	NEDD8 OS=Dictyostelium discoideum OX=44689 GN=nedd8 PE=3 SV=2	O	Posttranslational modification, protein turnover, chaperones	PREDICTED: ubiquitin domain-containing protein 1 [Apis mellifera]
160	ONT.26.16	--	--	Molecular Function: ubiquitin binding (GO:0043130);;	--	--	[S]	Function unknown	--	NEDD8 OS=Dictyostelium discoideum OX=44689 GN=nedd8 PE=3 SV=2	O	Posttranslational modification, protein turnover, chaperones	PREDICTED: ubiquitin domain-containing protein 1 [Apis mellifera]
161	ONT.26.17	--	--	Molecular Function: ubiquitin binding (GO:0043130);;	--	--	[S]	Function unknown	--	NEDD8 OS=Dictyostelium discoideum OX=44689 GN=nedd8 PE=3 SV=2	O	Posttranslational modification, protein turnover, chaperones	PREDICTED: ubiquitin domain-containing protein 1 [Apis mellifera]
162	ONT.26.18	--	--	Molecular Function: ubiquitin binding (GO:0043130);;	--	--	[S]	Function unknown	--	NEDD8 OS=Dictyostelium discoideum OX=44689 GN=nedd8 PE=3 SV=2	O	Posttranslational modification, protein turnover, chaperones	PREDICTED: ubiquitin domain-containing protein 1 [Apis mellifera]
163	ONT.26.19	--	--	Molecular Function: ubiquitin binding (GO:0043130);;	--	--	[S]	Function unknown	--	NEDD8 OS=Dictyostelium discoideum OX=44689 GN=nedd8 PE=3 SV=2	O	Posttranslational modification, protein turnover, chaperones	PREDICTED: ubiquitin domain-containing protein 1 [Apis mellifera]
164	ONT.26.20	--	--	Molecular Function: ubiquitin binding (GO:0043130);;	--	--	[S]	Function unknown	--	NEDD8 OS=Dictyostelium discoideum OX=44689 GN=nedd8 PE=3 SV=2	O	Posttranslational modification, protein turnover, chaperones	PREDICTED: ubiquitin domain-containing protein 1 [Apis mellifera]
165	ONT.26.21	--	--	Molecular Function: ubiquitin binding (GO:0043130);;	--	--	[S]	Function unknown	--	NEDD8 OS=Dictyostelium discoideum OX=44689 GN=nedd8 PE=3 SV=2	O	Posttranslational modification, protein turnover, chaperones	PREDICTED: ubiquitin domain-containing protein 1 [Apis mellifera]
166	ONT.27.1	[H]	Coenzyme transport and metabolism	Molecular Function: pantothenate kinase activity (GO:0004594);; Molecular Function: ATP binding (GO:0005524);; Biological Process: coenzyme A biosynthetic process (GO:0015937);; Biological Process: phosphorylation (GO:0016310);; Cellular Component: motile cilium (GO:0031514);; Biological Process: cell motility (GO:0048870);;	K19942|0|ame:411937|K19942 growth arrest-specific protein 8 | (RefSeq) dynein regulatory complex subunit 4	--	[H]	Coenzyme transport and metabolism	--	Growth arrest-specific protein 8 homolog OS=Drosophila melanogaster OX=7227 GN=Gas8 PE=2 SV=1	H	Coenzyme transport and metabolism	Pantothenate kinase 2 [Apis cerana cerana]
167	ONT.27.2	[H]	Coenzyme transport and metabolism	Molecular Function: pantothenate kinase activity (GO:0004594);; Molecular Function: ATP binding (GO:0005524);; Biological Process: coenzyme A biosynthetic process (GO:0015937);; Biological Process: phosphorylation (GO:0016310);; Cellular Component: motile cilium (GO:0031514);; Biological Process: cell motility (GO:0048870);;	K19942|0|ame:411937|K19942 growth arrest-specific protein 8 | (RefSeq) dynein regulatory complex subunit 4	--	[H]	Coenzyme transport and metabolism	--	Growth arrest-specific protein 8 homolog OS=Drosophila melanogaster OX=7227 GN=Gas8 PE=2 SV=1	H	Coenzyme transport and metabolism	Pantothenate kinase 2 [Apis cerana cerana]
168	ONT.27.3	[H]	Coenzyme transport and metabolism	Molecular Function: pantothenate kinase activity (GO:0004594);; Molecular Function: ATP binding (GO:0005524);; Biological Process: coenzyme A biosynthetic process (GO:0015937);; Biological Process: phosphorylation (GO:0016310);; Cellular Component: motile cilium (GO:0031514);; Biological Process: cell motility (GO:0048870);;	K19942|0|ame:411937|K19942 growth arrest-specific protein 8 | (RefSeq) dynein regulatory complex subunit 4	--	[H]	Coenzyme transport and metabolism	--	Growth arrest-specific protein 8 homolog OS=Drosophila melanogaster OX=7227 GN=Gas8 PE=2 SV=1	H	Coenzyme transport and metabolism	Pantothenate kinase 2 [Apis cerana cerana]
169	ONT.27.5	[H]	Coenzyme transport and metabolism	Molecular Function: pantothenate kinase activity (GO:0004594);; Molecular Function: ATP binding (GO:0005524);; Biological Process: coenzyme A biosynthetic process (GO:0015937);; Biological Process: phosphorylation (GO:0016310);; Cellular Component: motile cilium (GO:0031514);; Biological Process: cell motility (GO:0048870);;	K19942|0|ame:411937|K19942 growth arrest-specific protein 8 | (RefSeq) dynein regulatory complex subunit 4	--	[H]	Coenzyme transport and metabolism	--	Growth arrest-specific protein 8 homolog OS=Drosophila melanogaster OX=7227 GN=Gas8 PE=2 SV=1	H	Coenzyme transport and metabolism	Pantothenate kinase 2 [Apis cerana cerana]
170	ONT.27.7	[H]	Coenzyme transport and metabolism	Molecular Function: pantothenate kinase activity (GO:0004594);; Molecular Function: ATP binding (GO:0005524);; Biological Process: coenzyme A biosynthetic process (GO:0015937);; Biological Process: phosphorylation (GO:0016310);; Cellular Component: motile cilium (GO:0031514);; Biological Process: cell motility (GO:0048870);;	K19942|0|ame:411937|K19942 growth arrest-specific protein 8 | (RefSeq) dynein regulatory complex subunit 4	--	[H]	Coenzyme transport and metabolism	--	Growth arrest-specific protein 8 homolog OS=Drosophila melanogaster OX=7227 GN=Gas8 PE=2 SV=1	H	Coenzyme transport and metabolism	Pantothenate kinase 2 [Apis cerana cerana]
171	ONT.27.8	[S]	Function unknown	--	K15075|0|ame:552848|K15075 DNA repair/transcription protein MET18/MMS19 | (RefSeq) MMS19 nucleotide excision repair protein homolog	--	[R]	General function prediction only	--	MORN repeat-containing protein 4 homolog OS=Drosophila melanogaster OX=7227 GN=rtp PE=1 SV=1	S	Function unknown	MMS19 nucleotide excision repair protein [Apis cerana cerana]
172	ONT.28.1	[S]	Function unknown	--	K15075|0|ame:552848|K15075 DNA repair/transcription protein MET18/MMS19 | (RefSeq) MMS19 nucleotide excision repair protein homolog	--	[R]	General function prediction only	--	MORN repeat-containing protein 4 homolog OS=Drosophila melanogaster OX=7227 GN=rtp PE=1 SV=1	S	Function unknown	MMS19 nucleotide excision repair protein [Apis cerana cerana]
173	ONT.28.2	[S]	Function unknown	--	K15075|0|ame:552848|K15075 DNA repair/transcription protein MET18/MMS19 | (RefSeq) MMS19 nucleotide excision repair protein homolog	--	[R]	General function prediction only	--	MORN repeat-containing protein 4 homolog OS=Drosophila melanogaster OX=7227 GN=rtp PE=1 SV=1	S	Function unknown	MMS19 nucleotide excision repair protein [Apis cerana cerana]
174	ONT.28.4	[S]	Function unknown	--	K15075|0|ame:552848|K15075 DNA repair/transcription protein MET18/MMS19 | (RefSeq) MMS19 nucleotide excision repair protein homolog	--	[R]	General function prediction only	--	MORN repeat-containing protein 4 homolog OS=Drosophila melanogaster OX=7227 GN=rtp PE=1 SV=1	S	Function unknown	MMS19 nucleotide excision repair protein [Apis cerana cerana]
175	ONT.28.5	[S]	Function unknown	--	K15075|0|ame:552848|K15075 DNA repair/transcription protein MET18/MMS19 | (RefSeq) MMS19 nucleotide excision repair protein homolog	--	[R]	General function prediction only	--	MORN repeat-containing protein 4 homolog OS=Drosophila melanogaster OX=7227 GN=rtp PE=1 SV=1	S	Function unknown	MMS19 nucleotide excision repair protein [Apis cerana cerana]
176	ONT.29.1	[S]	Function unknown	--	K15075|0|ame:552848|K15075 DNA repair/transcription protein MET18/MMS19 | (RefSeq) MMS19 nucleotide excision repair protein homolog	--	[R]	General function prediction only	--	MORN repeat-containing protein 4 homolog OS=Drosophila melanogaster OX=7227 GN=rtp PE=1 SV=1	S	Function unknown	MMS19 nucleotide excision repair protein [Apis cerana cerana]
177	ONT.29.2	[S]	Function unknown	--	K15075|0|ame:552848|K15075 DNA repair/transcription protein MET18/MMS19 | (RefSeq) MMS19 nucleotide excision repair protein homolog	--	[R]	General function prediction only	--	MORN repeat-containing protein 4 homolog OS=Drosophila melanogaster OX=7227 GN=rtp PE=1 SV=1	S	Function unknown	MMS19 nucleotide excision repair protein [Apis cerana cerana]
178	ONT.29.4	[S]	Function unknown	--	K15075|0|ame:552848|K15075 DNA repair/transcription protein MET18/MMS19 | (RefSeq) MMS19 nucleotide excision repair protein homolog	--	[R]	General function prediction only	--	MORN repeat-containing protein 4 homolog OS=Drosophila melanogaster OX=7227 GN=rtp PE=1 SV=1	S	Function unknown	MMS19 nucleotide excision repair protein [Apis cerana cerana]
179	ONT.29.5	[S]	Function unknown	--	K15075|0|ame:552848|K15075 DNA repair/transcription protein MET18/MMS19 | (RefSeq) MMS19 nucleotide excision repair protein homolog	--	[R]	General function prediction only	--	MORN repeat-containing protein 4 homolog OS=Drosophila melanogaster OX=7227 GN=rtp PE=1 SV=1	S	Function unknown	MMS19 nucleotide excision repair protein [Apis cerana cerana]
180	ONT.29.6	[S]	Function unknown	--	K15075|0|ame:552848|K15075 DNA repair/transcription protein MET18/MMS19 | (RefSeq) MMS19 nucleotide excision repair protein homolog	--	[R]	General function prediction only	--	MORN repeat-containing protein 4 homolog OS=Drosophila melanogaster OX=7227 GN=rtp PE=1 SV=1	S	Function unknown	MMS19 nucleotide excision repair protein [Apis cerana cerana]
181	ONT.29.7	[S]	Function unknown	--	K15075|0|ame:552848|K15075 DNA repair/transcription protein MET18/MMS19 | (RefSeq) MMS19 nucleotide excision repair protein homolog	--	[R]	General function prediction only	--	MORN repeat-containing protein 4 homolog OS=Drosophila melanogaster OX=7227 GN=rtp PE=1 SV=1	S	Function unknown	MMS19 nucleotide excision repair protein [Apis cerana cerana]
182	ONT.29.8	[S]	Function unknown	--	K15075|0|ame:552848|K15075 DNA repair/transcription protein MET18/MMS19 | (RefSeq) MMS19 nucleotide excision repair protein homolog	--	[R]	General function prediction only	--	MORN repeat-containing protein 4 homolog OS=Drosophila melanogaster OX=7227 GN=rtp PE=1 SV=1	S	Function unknown	MMS19 nucleotide excision repair protein [Apis cerana cerana]
183	ONT.29.9	[S]	Function unknown	--	K15075|0|ame:552848|K15075 DNA repair/transcription protein MET18/MMS19 | (RefSeq) MMS19 nucleotide excision repair protein homolog	--	[R]	General function prediction only	--	MORN repeat-containing protein 4 homolog OS=Drosophila melanogaster OX=7227 GN=rtp PE=1 SV=1	S	Function unknown	MMS19 nucleotide excision repair protein [Apis cerana cerana]
184	ONT.29.10	[S]	Function unknown	--	K15075|0|ame:552848|K15075 DNA repair/transcription protein MET18/MMS19 | (RefSeq) MMS19 nucleotide excision repair protein homolog	--	[R]	General function prediction only	--	MORN repeat-containing protein 4 homolog OS=Drosophila melanogaster OX=7227 GN=rtp PE=1 SV=1	S	Function unknown	MMS19 nucleotide excision repair protein [Apis cerana cerana]
185	ONT.29.11	[S]	Function unknown	--	K15075|0|ame:552848|K15075 DNA repair/transcription protein MET18/MMS19 | (RefSeq) MMS19 nucleotide excision repair protein homolog	--	[R]	General function prediction only	--	MORN repeat-containing protein 4 homolog OS=Drosophila melanogaster OX=7227 GN=rtp PE=1 SV=1	S	Function unknown	MMS19 nucleotide excision repair protein [Apis cerana cerana]
186	ONT.30.1	#N/A	#N/A	#N/A	#N/A	#N/A	#N/A	#N/A	#N/A	#N/A	#N/A	#N/A	#N/A
187	ONT.31.1	--	--	Biological Process: heme a biosynthetic process (GO:0006784);; Cellular Component: integral component of membrane (GO:0016021);; Molecular Function: oxidoreductase activity, acting on the CH-CH group of donors (GO:0016627);;	K02259|4.5e-22|ame:410617|K02259 cytochrome c oxidase assembly protein subunit 15 | (RefSeq) cytochrome c oxidase assembly protein COX15 homolog isoform X3	Oxidative phosphorylation (ko00190);; Porphyrin and chlorophyll metabolism (ko00860)	--	--	--	--	O	Posttranslational modification, protein turnover, chaperones	cytochrome c oxidase assembly protein COX15 homolog isoform X2 [Apis cerana]
188	ONT.32.1	#N/A	#N/A	#N/A	#N/A	#N/A	#N/A	#N/A	#N/A	#N/A	#N/A	#N/A	#N/A
189	ONT.32.2	[E]	Amino acid transport and metabolism	Molecular Function: aminopeptidase activity (GO:0004177);; Biological Process: proteolysis (GO:0006508);; Molecular Function: metal ion binding (GO:0046872);;	K01262|0|ame:410616|K01262 Xaa-Pro aminopeptidase [EC:3.4.11.9] | (RefSeq) xaa-Pro aminopeptidase ApepP isoform X2	--	[E]	Amino acid transport and metabolism	--	Xaa-Pro aminopeptidase ApepP OS=Drosophila melanogaster OX=7227 GN=ApepP PE=1 SV=1	E	Amino acid transport and metabolism	PREDICTED: xaa-Pro aminopeptidase 1 isoform X1 [Apis cerana]
190	ONT.32.3	[E]	Amino acid transport and metabolism	Molecular Function: aminopeptidase activity (GO:0004177);; Biological Process: proteolysis (GO:0006508);; Molecular Function: metal ion binding (GO:0046872);;	K01262|0|ame:410616|K01262 Xaa-Pro aminopeptidase [EC:3.4.11.9] | (RefSeq) xaa-Pro aminopeptidase ApepP isoform X2	--	[E]	Amino acid transport and metabolism	--	Xaa-Pro aminopeptidase ApepP OS=Drosophila melanogaster OX=7227 GN=ApepP PE=1 SV=1	E	Amino acid transport and metabolism	PREDICTED: xaa-Pro aminopeptidase 1 isoform X1 [Apis cerana]
191	ONT.32.4	[E]	Amino acid transport and metabolism	Molecular Function: aminopeptidase activity (GO:0004177);; Biological Process: proteolysis (GO:0006508);; Molecular Function: metal ion binding (GO:0046872);;	K01262|0|ame:410616|K01262 Xaa-Pro aminopeptidase [EC:3.4.11.9] | (RefSeq) xaa-Pro aminopeptidase ApepP isoform X2	--	[E]	Amino acid transport and metabolism	--	Xaa-Pro aminopeptidase ApepP OS=Drosophila melanogaster OX=7227 GN=ApepP PE=1 SV=1	E	Amino acid transport and metabolism	PREDICTED: xaa-Pro aminopeptidase 1 isoform X1 [Apis cerana]
192	ONT.32.5	[E]	Amino acid transport and metabolism	Molecular Function: aminopeptidase activity (GO:0004177);; Biological Process: proteolysis (GO:0006508);; Molecular Function: metal ion binding (GO:0046872);;	K01262|0|ame:410616|K01262 Xaa-Pro aminopeptidase [EC:3.4.11.9] | (RefSeq) xaa-Pro aminopeptidase ApepP isoform X2	--	[E]	Amino acid transport and metabolism	--	Xaa-Pro aminopeptidase ApepP OS=Drosophila melanogaster OX=7227 GN=ApepP PE=1 SV=1	E	Amino acid transport and metabolism	PREDICTED: xaa-Pro aminopeptidase 1 isoform X1 [Apis cerana]
193	ONT.32.6	[E]	Amino acid transport and metabolism	Molecular Function: aminopeptidase activity (GO:0004177);; Biological Process: proteolysis (GO:0006508);; Molecular Function: metal ion binding (GO:0046872);;	K01262|0|ame:410616|K01262 Xaa-Pro aminopeptidase [EC:3.4.11.9] | (RefSeq) xaa-Pro aminopeptidase ApepP isoform X2	--	[E]	Amino acid transport and metabolism	--	Xaa-Pro aminopeptidase ApepP OS=Drosophila melanogaster OX=7227 GN=ApepP PE=1 SV=1	E	Amino acid transport and metabolism	PREDICTED: xaa-Pro aminopeptidase 1 isoform X1 [Apis cerana]
194	ONT.32.7	[E]	Amino acid transport and metabolism	Molecular Function: aminopeptidase activity (GO:0004177);; Biological Process: proteolysis (GO:0006508);; Molecular Function: metal ion binding (GO:0046872);;	K01262|0|ame:410616|K01262 Xaa-Pro aminopeptidase [EC:3.4.11.9] | (RefSeq) xaa-Pro aminopeptidase ApepP isoform X2	--	[E]	Amino acid transport and metabolism	--	Xaa-Pro aminopeptidase ApepP OS=Drosophila melanogaster OX=7227 GN=ApepP PE=1 SV=1	E	Amino acid transport and metabolism	PREDICTED: xaa-Pro aminopeptidase 1 isoform X1 [Apis cerana]
195	ONT.32.8	[E]	Amino acid transport and metabolism	Molecular Function: aminopeptidase activity (GO:0004177);; Biological Process: proteolysis (GO:0006508);; Molecular Function: metal ion binding (GO:0046872);;	K01262|0|ame:410616|K01262 Xaa-Pro aminopeptidase [EC:3.4.11.9] | (RefSeq) xaa-Pro aminopeptidase ApepP isoform X2	--	[E]	Amino acid transport and metabolism	--	Xaa-Pro aminopeptidase ApepP OS=Drosophila melanogaster OX=7227 GN=ApepP PE=1 SV=1	E	Amino acid transport and metabolism	PREDICTED: xaa-Pro aminopeptidase 1 isoform X1 [Apis cerana]
196	ONT.32.9	[E]	Amino acid transport and metabolism	Molecular Function: aminopeptidase activity (GO:0004177);; Biological Process: proteolysis (GO:0006508);; Molecular Function: metal ion binding (GO:0046872);;	K01262|0|ame:410616|K01262 Xaa-Pro aminopeptidase [EC:3.4.11.9] | (RefSeq) xaa-Pro aminopeptidase ApepP isoform X2	--	[E]	Amino acid transport and metabolism	--	Xaa-Pro aminopeptidase ApepP OS=Drosophila melanogaster OX=7227 GN=ApepP PE=1 SV=1	E	Amino acid transport and metabolism	PREDICTED: xaa-Pro aminopeptidase 1 isoform X1 [Apis cerana]
197	ONT.33.1	[H]	Coenzyme transport and metabolism	Biological Process: heme a biosynthetic process (GO:0006784);; Cellular Component: integral component of membrane (GO:0016021);; Molecular Function: oxidoreductase activity, acting on the CH-CH group of donors (GO:0016627);; Biological Process: oxidation-reduction process (GO:0055114);;	K02259|0|ame:410617|K02259 cytochrome c oxidase assembly protein subunit 15 | (RefSeq) cytochrome c oxidase assembly protein COX15 homolog isoform X3	Oxidative phosphorylation (ko00190);; Porphyrin and chlorophyll metabolism (ko00860)	[O]	Posttranslational modification, protein turnover, chaperones	--	--	O	Posttranslational modification, protein turnover, chaperones	PREDICTED: cytochrome c oxidase assembly protein COX15 homolog [Apis cerana]
198	ONT.33.2	[H]	Coenzyme transport and metabolism	Biological Process: heme a biosynthetic process (GO:0006784);; Cellular Component: integral component of membrane (GO:0016021);; Molecular Function: oxidoreductase activity, acting on the CH-CH group of donors (GO:0016627);; Biological Process: oxidation-reduction process (GO:0055114);;	K02259|0|ame:410617|K02259 cytochrome c oxidase assembly protein subunit 15 | (RefSeq) cytochrome c oxidase assembly protein COX15 homolog isoform X3	Oxidative phosphorylation (ko00190);; Porphyrin and chlorophyll metabolism (ko00860)	[O]	Posttranslational modification, protein turnover, chaperones	--	--	O	Posttranslational modification, protein turnover, chaperones	PREDICTED: cytochrome c oxidase assembly protein COX15 homolog [Apis cerana]
199	ONT.33.3	[H]	Coenzyme transport and metabolism	Biological Process: heme a biosynthetic process (GO:0006784);; Cellular Component: integral component of membrane (GO:0016021);; Molecular Function: oxidoreductase activity, acting on the CH-CH group of donors (GO:0016627);; Biological Process: oxidation-reduction process (GO:0055114);;	K02259|0|ame:410617|K02259 cytochrome c oxidase assembly protein subunit 15 | (RefSeq) cytochrome c oxidase assembly protein COX15 homolog isoform X3	Oxidative phosphorylation (ko00190);; Porphyrin and chlorophyll metabolism (ko00860)	[O]	Posttranslational modification, protein turnover, chaperones	--	--	O	Posttranslational modification, protein turnover, chaperones	PREDICTED: cytochrome c oxidase assembly protein COX15 homolog [Apis cerana]
200	ONT.33.4	[H]	Coenzyme transport and metabolism	Biological Process: heme a biosynthetic process (GO:0006784);; Cellular Component: integral component of membrane (GO:0016021);; Molecular Function: oxidoreductase activity, acting on the CH-CH group of donors (GO:0016627);; Biological Process: oxidation-reduction process (GO:0055114);;	K02259|0|ame:410617|K02259 cytochrome c oxidase assembly protein subunit 15 | (RefSeq) cytochrome c oxidase assembly protein COX15 homolog isoform X3	Oxidative phosphorylation (ko00190);; Porphyrin and chlorophyll metabolism (ko00860)	[O]	Posttranslational modification, protein turnover, chaperones	--	--	O	Posttranslational modification, protein turnover, chaperones	PREDICTED: cytochrome c oxidase assembly protein COX15 homolog [Apis cerana]
201	ONT.33.5	#N/A	#N/A	#N/A	#N/A	#N/A	#N/A	#N/A	#N/A	#N/A	#N/A	#N/A	#N/A
202	ONT.34.1	--	--	--	--	--	[R]	General function prediction only	--	PRADC1-like protein OS=Drosophila melanogaster OX=7227 GN=CG9849 PE=2 SV=1	S	Function unknown	PREDICTED: PRADC1-like protein isoform X1 [Apis florea]
203	ONT.34.2	--	--	--	--	--	[R]	General function prediction only	--	PRADC1-like protein OS=Drosophila melanogaster OX=7227 GN=CG9849 PE=2 SV=1	S	Function unknown	PREDICTED: PRADC1-like protein isoform X1 [Apis florea]
204	ONT.34.3	--	--	--	--	--	[R]	General function prediction only	--	PRADC1-like protein OS=Drosophila melanogaster OX=7227 GN=CG9849 PE=2 SV=1	S	Function unknown	PREDICTED: PRADC1-like protein isoform X1 [Apis florea]
205	ONT.34.4	--	--	--	--	--	[R]	General function prediction only	--	PRADC1-like protein OS=Drosophila melanogaster OX=7227 GN=CG9849 PE=2 SV=1	S	Function unknown	PREDICTED: PRADC1-like protein isoform X1 [Apis florea]
206	ONT.34.5	--	--	--	--	--	[R]	General function prediction only	--	PRADC1-like protein OS=Drosophila melanogaster OX=7227 GN=CG9849 PE=2 SV=1	S	Function unknown	PREDICTED: PRADC1-like protein isoform X1 [Apis florea]
207	ONT.34.6	--	--	--	--	--	[R]	General function prediction only	--	PRADC1-like protein OS=Drosophila melanogaster OX=7227 GN=CG9849 PE=2 SV=1	S	Function unknown	PREDICTED: PRADC1-like protein isoform X1 [Apis florea]
208	ONT.34.7	--	--	--	--	--	[R]	General function prediction only	--	PRADC1-like protein OS=Drosophila melanogaster OX=7227 GN=CG9849 PE=2 SV=1	S	Function unknown	PREDICTED: PRADC1-like protein isoform X1 [Apis florea]
209	ONT.34.8	--	--	--	--	--	[R]	General function prediction only	--	PRADC1-like protein OS=Drosophila melanogaster OX=7227 GN=CG9849 PE=2 SV=1	S	Function unknown	PREDICTED: PRADC1-like protein isoform X1 [Apis florea]
210	ONT.34.9	--	--	--	--	--	[R]	General function prediction only	--	PRADC1-like protein OS=Drosophila melanogaster OX=7227 GN=CG9849 PE=2 SV=1	S	Function unknown	PREDICTED: PRADC1-like protein isoform X1 [Apis florea]
211	ONT.34.10	--	--	--	--	--	[R]	General function prediction only	--	PRADC1-like protein OS=Drosophila melanogaster OX=7227 GN=CG9849 PE=2 SV=1	S	Function unknown	PREDICTED: PRADC1-like protein isoform X1 [Apis florea]
212	ONT.34.11	--	--	--	--	--	[R]	General function prediction only	--	PRADC1-like protein OS=Drosophila melanogaster OX=7227 GN=CG9849 PE=2 SV=1	S	Function unknown	PREDICTED: PRADC1-like protein isoform X1 [Apis florea]
213	ONT.35.1	#N/A	#N/A	#N/A	#N/A	#N/A	#N/A	#N/A	#N/A	#N/A	#N/A	#N/A	#N/A
214	ONT.36.1	#N/A	#N/A	#N/A	#N/A	#N/A	#N/A	#N/A	#N/A	#N/A	#N/A	#N/A	#N/A
215	ONT.36.2	#N/A	#N/A	#N/A	#N/A	#N/A	#N/A	#N/A	#N/A	#N/A	#N/A	#N/A	#N/A
216	ONT.36.3	#N/A	#N/A	#N/A	#N/A	#N/A	#N/A	#N/A	#N/A	#N/A	#N/A	#N/A	#N/A
217	ONT.37.2	#N/A	#N/A	#N/A	#N/A	#N/A	#N/A	#N/A	#N/A	#N/A	#N/A	#N/A	#N/A
218	ONT.37.4	#N/A	#N/A	#N/A	#N/A	#N/A	#N/A	#N/A	#N/A	#N/A	#N/A	#N/A	#N/A
219	ONT.37.5	#N/A	#N/A	#N/A	#N/A	#N/A	#N/A	#N/A	#N/A	#N/A	#N/A	#N/A	#N/A
220	ONT.37.6	#N/A	#N/A	#N/A	#N/A	#N/A	#N/A	#N/A	#N/A	#N/A	#N/A	#N/A	#N/A
221	ONT.37.7	#N/A	#N/A	#N/A	#N/A	#N/A	#N/A	#N/A	#N/A	#N/A	#N/A	#N/A	#N/A
222	ONT.37.8	#N/A	#N/A	#N/A	#N/A	#N/A	#N/A	#N/A	#N/A	#N/A	#N/A	#N/A	#N/A
223	ONT.37.9	#N/A	#N/A	#N/A	#N/A	#N/A	#N/A	#N/A	#N/A	#N/A	#N/A	#N/A	#N/A
224	ONT.37.10	#N/A	#N/A	#N/A	#N/A	#N/A	#N/A	#N/A	#N/A	#N/A	#N/A	#N/A	#N/A
225	ONT.37.11	#N/A	#N/A	#N/A	#N/A	#N/A	#N/A	#N/A	#N/A	#N/A	#N/A	#N/A	#N/A
226	ONT.37.12	#N/A	#N/A	#N/A	#N/A	#N/A	#N/A	#N/A	#N/A	#N/A	#N/A	#N/A	#N/A
227	ONT.38.1	--	--	--	K21246|1.73462e-151|ame:102656905|K21246 nuclear receptor-binding factor 2 | (RefSeq) nuclear receptor-binding factor 2	Autophagy - animal (ko04140)	--	--	--	--	K	Transcription	Nuclear receptor-binding factor [Apis cerana cerana]
228	ONT.38.2	--	--	--	K21246|1.73462e-151|ame:102656905|K21246 nuclear receptor-binding factor 2 | (RefSeq) nuclear receptor-binding factor 2	Autophagy - animal (ko04140)	--	--	--	--	K	Transcription	Nuclear receptor-binding factor [Apis cerana cerana]
229	ONT.38.3	--	--	--	K21246|1.73462e-151|ame:102656905|K21246 nuclear receptor-binding factor 2 | (RefSeq) nuclear receptor-binding factor 2	Autophagy - animal (ko04140)	--	--	--	--	K	Transcription	Nuclear receptor-binding factor [Apis cerana cerana]
230	ONT.38.4	--	--	--	K21246|1.73462e-151|ame:102656905|K21246 nuclear receptor-binding factor 2 | (RefSeq) nuclear receptor-binding factor 2	Autophagy - animal (ko04140)	--	--	--	--	K	Transcription	Nuclear receptor-binding factor [Apis cerana cerana]
231	ONT.38.5	--	--	--	K21246|1.73462e-151|ame:102656905|K21246 nuclear receptor-binding factor 2 | (RefSeq) nuclear receptor-binding factor 2	Autophagy - animal (ko04140)	--	--	--	--	K	Transcription	Nuclear receptor-binding factor [Apis cerana cerana]
232	ONT.38.6	--	--	--	K21246|1.73462e-151|ame:102656905|K21246 nuclear receptor-binding factor 2 | (RefSeq) nuclear receptor-binding factor 2	Autophagy - animal (ko04140)	--	--	--	--	K	Transcription	Nuclear receptor-binding factor [Apis cerana cerana]
233	ONT.38.7	--	--	--	K21246|1.73462e-151|ame:102656905|K21246 nuclear receptor-binding factor 2 | (RefSeq) nuclear receptor-binding factor 2	Autophagy - animal (ko04140)	--	--	--	--	K	Transcription	Nuclear receptor-binding factor [Apis cerana cerana]
234	ONT.39.1	--	--	Molecular Function: GTPase activity (GO:0003924);; Molecular Function: structural constituent of cytoskeleton (GO:0005200);; Molecular Function: GTP binding (GO:0005525);; Cellular Component: cytoplasm (GO:0005737);; Cellular Component: microtubule (GO:0005874);; Biological Process: microtubule-based process (GO:0007017);;	K07374|0|ame:410614|K07374 tubulin alpha | (RefSeq) tubulin alpha chain	Phagosome (ko04145)	[Z]	Cytoskeleton	--	Tubulin alpha-2/alpha-4 chain OS=Patella vulgata OX=6465 GN=TUB2 PE=2 SV=1	Z	Cytoskeleton	Tubulin alpha chain [Apis cerana cerana]
235	ONT.39.2	--	--	Molecular Function: GTPase activity (GO:0003924);; Molecular Function: structural constituent of cytoskeleton (GO:0005200);; Molecular Function: GTP binding (GO:0005525);; Cellular Component: cytoplasm (GO:0005737);; Cellular Component: microtubule (GO:0005874);; Biological Process: microtubule-based process (GO:0007017);;	K07374|0|ame:410614|K07374 tubulin alpha | (RefSeq) tubulin alpha chain	Phagosome (ko04145)	[Z]	Cytoskeleton	--	Tubulin alpha-2/alpha-4 chain OS=Patella vulgata OX=6465 GN=TUB2 PE=2 SV=1	Z	Cytoskeleton	Tubulin alpha chain [Apis cerana cerana]
236	ONT.39.3	--	--	Molecular Function: GTPase activity (GO:0003924);; Molecular Function: structural constituent of cytoskeleton (GO:0005200);; Molecular Function: GTP binding (GO:0005525);; Cellular Component: cytoplasm (GO:0005737);; Cellular Component: microtubule (GO:0005874);; Biological Process: microtubule-based process (GO:0007017);;	K07374|0|ame:410614|K07374 tubulin alpha | (RefSeq) tubulin alpha chain	Phagosome (ko04145)	[Z]	Cytoskeleton	--	Tubulin alpha-2/alpha-4 chain OS=Patella vulgata OX=6465 GN=TUB2 PE=2 SV=1	Z	Cytoskeleton	Tubulin alpha chain [Apis cerana cerana]
237	ONT.39.4	--	--	Molecular Function: GTPase activity (GO:0003924);; Molecular Function: structural constituent of cytoskeleton (GO:0005200);; Molecular Function: GTP binding (GO:0005525);; Cellular Component: cytoplasm (GO:0005737);; Cellular Component: microtubule (GO:0005874);; Biological Process: microtubule-based process (GO:0007017);;	K07374|0|ame:410614|K07374 tubulin alpha | (RefSeq) tubulin alpha chain	Phagosome (ko04145)	[Z]	Cytoskeleton	--	Tubulin alpha-2/alpha-4 chain OS=Patella vulgata OX=6465 GN=TUB2 PE=2 SV=1	Z	Cytoskeleton	Tubulin alpha chain [Apis cerana cerana]
238	ONT.39.5	--	--	Molecular Function: GTPase activity (GO:0003924);; Molecular Function: structural constituent of cytoskeleton (GO:0005200);; Molecular Function: GTP binding (GO:0005525);; Cellular Component: cytoplasm (GO:0005737);; Cellular Component: microtubule (GO:0005874);; Biological Process: microtubule-based process (GO:0007017);;	K07374|0|ame:410614|K07374 tubulin alpha | (RefSeq) tubulin alpha chain	Phagosome (ko04145)	[Z]	Cytoskeleton	--	Tubulin alpha-2/alpha-4 chain OS=Patella vulgata OX=6465 GN=TUB2 PE=2 SV=1	Z	Cytoskeleton	Tubulin alpha chain [Apis cerana cerana]
239	ONT.39.6	--	--	Molecular Function: GTPase activity (GO:0003924);; Molecular Function: structural constituent of cytoskeleton (GO:0005200);; Molecular Function: GTP binding (GO:0005525);; Cellular Component: cytoplasm (GO:0005737);; Cellular Component: microtubule (GO:0005874);; Biological Process: microtubule-based process (GO:0007017);;	K07374|0|ame:410614|K07374 tubulin alpha | (RefSeq) tubulin alpha chain	Phagosome (ko04145)	[Z]	Cytoskeleton	--	Tubulin alpha-2/alpha-4 chain OS=Patella vulgata OX=6465 GN=TUB2 PE=2 SV=1	Z	Cytoskeleton	Tubulin alpha chain [Apis cerana cerana]
240	ONT.40.1	--	--	Molecular Function: molecular_function (GO:0003674);; Molecular Function: GTPase activity (GO:0003924);; Molecular Function: structural molecule activity (GO:0005198);; Molecular Function: structural constituent of cytoskeleton (GO:0005200);; Molecular Function: GTP binding (GO:0005525);; Cellular Component: cellular_component (GO:0005575);; Cellular Component: intracellular (GO:0005622);; Cellul…	K07374|5.4e-60|ame:410614|K07374 tubulin alpha | (RefSeq) tubulin alpha chain	Phagosome (ko04145)	[Z]	Cytoskeleton	Tubulin/FtsZ family, GTPase domain;; Tubulin C-terminal domain	Tubulin alpha-1 chain OS=Paracentrotus lividus OX=7656 PE=2 SV=1	Z	Cytoskeleton	tubulin alpha chain [Apis mellifera]
241	ONT.40.2	--	--	Molecular Function: GTPase activity (GO:0003924);; Molecular Function: structural constituent of cytoskeleton (GO:0005200);; Molecular Function: GTP binding (GO:0005525);; Cellular Component: cytoplasm (GO:0005737);; Cellular Component: microtubule (GO:0005874);; Biological Process: microtubule-based process (GO:0007017);;	K07374|1.2e-36|ame:410614|K07374 tubulin alpha | (RefSeq) tubulin alpha chain	Phagosome (ko04145)	[Z]	Cytoskeleton	Tubulin/FtsZ family, GTPase domain	Tubulin alpha chain OS=Dictyostelium discoideum OX=44689 GN=tubA PE=1 SV=1	Z	Cytoskeleton	Tubulin alpha chain [Apis cerana cerana]
242	ONT.40.3	--	--	Molecular Function: GTPase activity (GO:0003924);; Molecular Function: structural constituent of cytoskeleton (GO:0005200);; Molecular Function: GTP binding (GO:0005525);; Cellular Component: cytoplasm (GO:0005737);; Cellular Component: microtubule (GO:0005874);; Biological Process: microtubule-based process (GO:0007017);;	K07374|1.8e-31|ame:410614|K07374 tubulin alpha | (RefSeq) tubulin alpha chain	Phagosome (ko04145)	[Z]	Cytoskeleton	--	Tubulin alpha-2 chain OS=Homarus americanus OX=6706 PE=2 SV=1	Z	Cytoskeleton	Tubulin alpha chain [Apis cerana cerana]
243	ONT.41.1	[G]	Carbohydrate transport and metabolism	Cellular Component: integral component of membrane (GO:0016021);;	--	--	[R]	General function prediction only	--	--	G	Carbohydrate transport and metabolism	Major facilitator superfamily domain-containing protein [Apis cerana cerana]
244	ONT.41.2	[G]	Carbohydrate transport and metabolism	Cellular Component: integral component of membrane (GO:0016021);;	--	--	[R]	General function prediction only	--	--	G	Carbohydrate transport and metabolism	Major facilitator superfamily domain-containing protein [Apis cerana cerana]
245	ONT.41.3	[G]	Carbohydrate transport and metabolism	Cellular Component: integral component of membrane (GO:0016021);;	--	--	[R]	General function prediction only	--	--	G	Carbohydrate transport and metabolism	Major facilitator superfamily domain-containing protein [Apis cerana cerana]
246	ONT.41.4	[G]	Carbohydrate transport and metabolism	Cellular Component: integral component of membrane (GO:0016021);;	--	--	[R]	General function prediction only	--	--	G	Carbohydrate transport and metabolism	Major facilitator superfamily domain-containing protein [Apis cerana cerana]
247	ONT.41.5	[G]	Carbohydrate transport and metabolism	Cellular Component: integral component of membrane (GO:0016021);;	--	--	[R]	General function prediction only	--	--	G	Carbohydrate transport and metabolism	Major facilitator superfamily domain-containing protein [Apis cerana cerana]
248	ONT.42.1	#N/A	#N/A	#N/A	#N/A	#N/A	#N/A	#N/A	#N/A	#N/A	#N/A	#N/A	#N/A
249	ONT.43.1	[G]	Carbohydrate transport and metabolism	Cellular Component: integral component of membrane (GO:0016021);;	--	--	[R]	General function prediction only	--	--	G	Carbohydrate transport and metabolism	Major facilitator superfamily domain-containing protein [Apis cerana cerana]
250	ONT.43.2	[G]	Carbohydrate transport and metabolism	Cellular Component: integral component of membrane (GO:0016021);;	--	--	[R]	General function prediction only	--	--	G	Carbohydrate transport and metabolism	Major facilitator superfamily domain-containing protein [Apis cerana cerana]
251	ONT.43.3	[G]	Carbohydrate transport and metabolism	Cellular Component: integral component of membrane (GO:0016021);;	--	--	[R]	General function prediction only	--	--	G	Carbohydrate transport and metabolism	Major facilitator superfamily domain-containing protein [Apis cerana cerana]
252	ONT.43.4	[G]	Carbohydrate transport and metabolism	Cellular Component: integral component of membrane (GO:0016021);;	--	--	[R]	General function prediction only	--	--	G	Carbohydrate transport and metabolism	Major facilitator superfamily domain-containing protein [Apis cerana cerana]
253	ONT.43.5	[G]	Carbohydrate transport and metabolism	Cellular Component: integral component of membrane (GO:0016021);;	--	--	[R]	General function prediction only	--	--	G	Carbohydrate transport and metabolism	Major facilitator superfamily domain-containing protein [Apis cerana cerana]
254	ONT.43.6	[G]	Carbohydrate transport and metabolism	Cellular Component: integral component of membrane (GO:0016021);;	--	--	[R]	General function prediction only	--	--	G	Carbohydrate transport and metabolism	Major facilitator superfamily domain-containing protein [Apis cerana cerana]
255	ONT.43.7	[G]	Carbohydrate transport and metabolism	Cellular Component: integral component of membrane (GO:0016021);;	--	--	[R]	General function prediction only	--	--	G	Carbohydrate transport and metabolism	Major facilitator superfamily domain-containing protein [Apis cerana cerana]
256	ONT.43.8	[G]	Carbohydrate transport and metabolism	Cellular Component: integral component of membrane (GO:0016021);;	--	--	[R]	General function prediction only	--	--	G	Carbohydrate transport and metabolism	Major facilitator superfamily domain-containing protein [Apis cerana cerana]
257	ONT.43.9	[G]	Carbohydrate transport and metabolism	Cellular Component: integral component of membrane (GO:0016021);;	--	--	[R]	General function prediction only	--	--	G	Carbohydrate transport and metabolism	Major facilitator superfamily domain-containing protein [Apis cerana cerana]
258	ONT.43.10	[G]	Carbohydrate transport and metabolism	Cellular Component: integral component of membrane (GO:0016021);;	--	--	[R]	General function prediction only	--	--	G	Carbohydrate transport and metabolism	Major facilitator superfamily domain-containing protein [Apis cerana cerana]
259	ONT.43.11	[G]	Carbohydrate transport and metabolism	Cellular Component: integral component of membrane (GO:0016021);;	--	--	[R]	General function prediction only	--	--	G	Carbohydrate transport and metabolism	Major facilitator superfamily domain-containing protein [Apis cerana cerana]
260	ONT.43.12	[G]	Carbohydrate transport and metabolism	Cellular Component: integral component of membrane (GO:0016021);;	--	--	[R]	General function prediction only	--	--	G	Carbohydrate transport and metabolism	Major facilitator superfamily domain-containing protein [Apis cerana cerana]
261	ONT.44.1	--	--	Molecular Function: RNA binding (GO:0003723);; Molecular Function: adenosine deaminase activity (GO:0004000);; Biological Process: RNA processing (GO:0006396);;	K13194|9.3e-07|zne:110834812|K13194 double stranded RNA-specific editase B [EC:3.5.-.-] | (RefSeq) double-stranded RNA-specific editase Adar-like isoform X1	--	[A]	RNA processing and modification	--	Double-stranded RNA-specific editase Adar OS=Drosophila melanogaster OX=7227 GN=Adar PE=1 SV=2	--	--	double-stranded RNA-specific editase Adar isoform X2 [Apis cerana]
262	ONT.44.2	--	--	Molecular Function: RNA binding (GO:0003723);; Molecular Function: adenosine deaminase activity (GO:0004000);; Biological Process: RNA processing (GO:0006396);;	--	--	--	--	--	Double-stranded RNA-specific editase Adar OS=Drosophila melanogaster OX=7227 GN=Adar PE=1 SV=2	--	--	double-stranded RNA-specific editase Adar isoform X2 [Apis cerana]
263	ONT.44.3	--	--	Molecular Function: RNA binding (GO:0003723);; Molecular Function: adenosine deaminase activity (GO:0004000);; Biological Process: RNA processing (GO:0006396);;	--	--	--	--	--	--	--	--	double-stranded RNA-specific editase Adar isoform X2 [Apis cerana]
264	ONT.45.1	#N/A	#N/A	#N/A	#N/A	#N/A	#N/A	#N/A	#N/A	#N/A	#N/A	#N/A	#N/A
265	ONT.45.2	--	--	Molecular Function: RNA binding (GO:0003723);; Molecular Function: adenosine deaminase activity (GO:0004000);; Biological Process: RNA processing (GO:0006396);;	K13194|0|ame:408529|K13194 double stranded RNA-specific editase B [EC:3.5.-.-] | (RefSeq) Adar; adenosine deaminase acting on RNA	--	[A]	RNA processing and modification	--	Double-stranded RNA-specific editase Adar OS=Drosophila melanogaster OX=7227 GN=Adar PE=1 SV=2	S	Function unknown	Double-stranded RNA-specific editase Adar [Apis cerana cerana]
266	ONT.45.3	--	--	Molecular Function: RNA binding (GO:0003723);; Molecular Function: adenosine deaminase activity (GO:0004000);; Biological Process: RNA processing (GO:0006396);;	K13194|0|ame:408529|K13194 double stranded RNA-specific editase B [EC:3.5.-.-] | (RefSeq) Adar; adenosine deaminase acting on RNA	--	[A]	RNA processing and modification	--	Double-stranded RNA-specific editase Adar OS=Drosophila melanogaster OX=7227 GN=Adar PE=1 SV=2	S	Function unknown	Double-stranded RNA-specific editase Adar [Apis cerana cerana]
267	ONT.45.4	--	--	Molecular Function: RNA binding (GO:0003723);; Molecular Function: adenosine deaminase activity (GO:0004000);; Biological Process: RNA processing (GO:0006396);;	K13194|0|ame:408529|K13194 double stranded RNA-specific editase B [EC:3.5.-.-] | (RefSeq) Adar; adenosine deaminase acting on RNA	--	[A]	RNA processing and modification	--	Double-stranded RNA-specific editase Adar OS=Drosophila melanogaster OX=7227 GN=Adar PE=1 SV=2	S	Function unknown	Double-stranded RNA-specific editase Adar [Apis cerana cerana]
268	ONT.45.5	--	--	Molecular Function: RNA binding (GO:0003723);; Molecular Function: adenosine deaminase activity (GO:0004000);; Biological Process: RNA processing (GO:0006396);;	K13194|0|ame:408529|K13194 double stranded RNA-specific editase B [EC:3.5.-.-] | (RefSeq) Adar; adenosine deaminase acting on RNA	--	[A]	RNA processing and modification	--	Double-stranded RNA-specific editase Adar OS=Drosophila melanogaster OX=7227 GN=Adar PE=1 SV=2	S	Function unknown	Double-stranded RNA-specific editase Adar [Apis cerana cerana]
269	ONT.45.6	--	--	Molecular Function: RNA binding (GO:0003723);; Molecular Function: adenosine deaminase activity (GO:0004000);; Biological Process: RNA processing (GO:0006396);;	K13194|0|ame:408529|K13194 double stranded RNA-specific editase B [EC:3.5.-.-] | (RefSeq) Adar; adenosine deaminase acting on RNA	--	[A]	RNA processing and modification	--	Double-stranded RNA-specific editase Adar OS=Drosophila melanogaster OX=7227 GN=Adar PE=1 SV=2	S	Function unknown	Double-stranded RNA-specific editase Adar [Apis cerana cerana]
270	ONT.45.7	--	--	Molecular Function: RNA binding (GO:0003723);; Molecular Function: adenosine deaminase activity (GO:0004000);; Biological Process: RNA processing (GO:0006396);;	K13194|0|ame:408529|K13194 double stranded RNA-specific editase B [EC:3.5.-.-] | (RefSeq) Adar; adenosine deaminase acting on RNA	--	[A]	RNA processing and modification	--	Double-stranded RNA-specific editase Adar OS=Drosophila melanogaster OX=7227 GN=Adar PE=1 SV=2	S	Function unknown	Double-stranded RNA-specific editase Adar [Apis cerana cerana]
271	ONT.45.8	--	--	Molecular Function: RNA binding (GO:0003723);; Molecular Function: adenosine deaminase activity (GO:0004000);; Biological Process: RNA processing (GO:0006396);;	K13194|0|ame:408529|K13194 double stranded RNA-specific editase B [EC:3.5.-.-] | (RefSeq) Adar; adenosine deaminase acting on RNA	--	[A]	RNA processing and modification	--	Double-stranded RNA-specific editase Adar OS=Drosophila melanogaster OX=7227 GN=Adar PE=1 SV=2	S	Function unknown	Double-stranded RNA-specific editase Adar [Apis cerana cerana]
272	ONT.45.10	--	--	Molecular Function: RNA binding (GO:0003723);; Molecular Function: adenosine deaminase activity (GO:0004000);; Biological Process: RNA processing (GO:0006396);;	K13194|0|ame:408529|K13194 double stranded RNA-specific editase B [EC:3.5.-.-] | (RefSeq) Adar; adenosine deaminase acting on RNA	--	[A]	RNA processing and modification	--	Double-stranded RNA-specific editase Adar OS=Drosophila melanogaster OX=7227 GN=Adar PE=1 SV=2	S	Function unknown	Double-stranded RNA-specific editase Adar [Apis cerana cerana]
273	ONT.45.11	--	--	Molecular Function: RNA binding (GO:0003723);; Molecular Function: adenosine deaminase activity (GO:0004000);; Biological Process: RNA processing (GO:0006396);;	K13194|0|ame:408529|K13194 double stranded RNA-specific editase B [EC:3.5.-.-] | (RefSeq) Adar; adenosine deaminase acting on RNA	--	[A]	RNA processing and modification	--	Double-stranded RNA-specific editase Adar OS=Drosophila melanogaster OX=7227 GN=Adar PE=1 SV=2	S	Function unknown	Double-stranded RNA-specific editase Adar [Apis cerana cerana]
274	ONT.45.12	--	--	Molecular Function: RNA binding (GO:0003723);; Molecular Function: adenosine deaminase activity (GO:0004000);; Biological Process: RNA processing (GO:0006396);;	K13194|0|ame:408529|K13194 double stranded RNA-specific editase B [EC:3.5.-.-] | (RefSeq) Adar; adenosine deaminase acting on RNA	--	[A]	RNA processing and modification	--	Double-stranded RNA-specific editase Adar OS=Drosophila melanogaster OX=7227 GN=Adar PE=1 SV=2	S	Function unknown	Double-stranded RNA-specific editase Adar [Apis cerana cerana]
275	ONT.45.13	--	--	Molecular Function: RNA binding (GO:0003723);; Molecular Function: adenosine deaminase activity (GO:0004000);; Biological Process: RNA processing (GO:0006396);;	K13194|0|ame:408529|K13194 double stranded RNA-specific editase B [EC:3.5.-.-] | (RefSeq) Adar; adenosine deaminase acting on RNA	--	[A]	RNA processing and modification	--	Double-stranded RNA-specific editase Adar OS=Drosophila melanogaster OX=7227 GN=Adar PE=1 SV=2	S	Function unknown	Double-stranded RNA-specific editase Adar [Apis cerana cerana]
276	ONT.45.14	--	--	Molecular Function: RNA binding (GO:0003723);; Molecular Function: adenosine deaminase activity (GO:0004000);; Biological Process: RNA processing (GO:0006396);;	K13194|0|ame:408529|K13194 double stranded RNA-specific editase B [EC:3.5.-.-] | (RefSeq) Adar; adenosine deaminase acting on RNA	--	[A]	RNA processing and modification	--	Double-stranded RNA-specific editase Adar OS=Drosophila melanogaster OX=7227 GN=Adar PE=1 SV=2	S	Function unknown	Double-stranded RNA-specific editase Adar [Apis cerana cerana]
277	ONT.45.16	--	--	Molecular Function: RNA binding (GO:0003723);; Molecular Function: adenosine deaminase activity (GO:0004000);; Biological Process: RNA processing (GO:0006396);;	K13194|0|ame:408529|K13194 double stranded RNA-specific editase B [EC:3.5.-.-] | (RefSeq) Adar; adenosine deaminase acting on RNA	--	[A]	RNA processing and modification	--	Double-stranded RNA-specific editase Adar OS=Drosophila melanogaster OX=7227 GN=Adar PE=1 SV=2	S	Function unknown	Double-stranded RNA-specific editase Adar [Apis cerana cerana]
278	ONT.45.17	--	--	Molecular Function: RNA binding (GO:0003723);; Molecular Function: adenosine deaminase activity (GO:0004000);; Biological Process: RNA processing (GO:0006396);;	K13194|0|ame:408529|K13194 double stranded RNA-specific editase B [EC:3.5.-.-] | (RefSeq) Adar; adenosine deaminase acting on RNA	--	[A]	RNA processing and modification	--	Double-stranded RNA-specific editase Adar OS=Drosophila melanogaster OX=7227 GN=Adar PE=1 SV=2	S	Function unknown	Double-stranded RNA-specific editase Adar [Apis cerana cerana]
279	ONT.45.18	--	--	Molecular Function: RNA binding (GO:0003723);; Molecular Function: adenosine deaminase activity (GO:0004000);; Biological Process: RNA processing (GO:0006396);;	K13194|0|ame:408529|K13194 double stranded RNA-specific editase B [EC:3.5.-.-] | (RefSeq) Adar; adenosine deaminase acting on RNA	--	[A]	RNA processing and modification	--	Double-stranded RNA-specific editase Adar OS=Drosophila melanogaster OX=7227 GN=Adar PE=1 SV=2	S	Function unknown	Double-stranded RNA-specific editase Adar [Apis cerana cerana]
280	ONT.45.19	--	--	Molecular Function: RNA binding (GO:0003723);; Molecular Function: adenosine deaminase activity (GO:0004000);; Biological Process: RNA processing (GO:0006396);;	K13194|0|ame:408529|K13194 double stranded RNA-specific editase B [EC:3.5.-.-] | (RefSeq) Adar; adenosine deaminase acting on RNA	--	[A]	RNA processing and modification	--	Double-stranded RNA-specific editase Adar OS=Drosophila melanogaster OX=7227 GN=Adar PE=1 SV=2	S	Function unknown	Double-stranded RNA-specific editase Adar [Apis cerana cerana]
281	ONT.45.20	--	--	Molecular Function: RNA binding (GO:0003723);; Molecular Function: adenosine deaminase activity (GO:0004000);; Biological Process: RNA processing (GO:0006396);;	K13194|0|ame:408529|K13194 double stranded RNA-specific editase B [EC:3.5.-.-] | (RefSeq) Adar; adenosine deaminase acting on RNA	--	[A]	RNA processing and modification	--	Double-stranded RNA-specific editase Adar OS=Drosophila melanogaster OX=7227 GN=Adar PE=1 SV=2	S	Function unknown	Double-stranded RNA-specific editase Adar [Apis cerana cerana]
282	ONT.45.21	--	--	Molecular Function: RNA binding (GO:0003723);; Molecular Function: adenosine deaminase activity (GO:0004000);; Biological Process: RNA processing (GO:0006396);;	K13194|0|ame:408529|K13194 double stranded RNA-specific editase B [EC:3.5.-.-] | (RefSeq) Adar; adenosine deaminase acting on RNA	--	[A]	RNA processing and modification	--	Double-stranded RNA-specific editase Adar OS=Drosophila melanogaster OX=7227 GN=Adar PE=1 SV=2	S	Function unknown	Double-stranded RNA-specific editase Adar [Apis cerana cerana]
283	ONT.45.22	--	--	Molecular Function: RNA binding (GO:0003723);; Molecular Function: adenosine deaminase activity (GO:0004000);; Biological Process: RNA processing (GO:0006396);;	K13194|0|ame:408529|K13194 double stranded RNA-specific editase B [EC:3.5.-.-] | (RefSeq) Adar; adenosine deaminase acting on RNA	--	[A]	RNA processing and modification	--	Double-stranded RNA-specific editase Adar OS=Drosophila melanogaster OX=7227 GN=Adar PE=1 SV=2	S	Function unknown	Double-stranded RNA-specific editase Adar [Apis cerana cerana]
284	ONT.45.23	--	--	Molecular Function: RNA binding (GO:0003723);; Molecular Function: adenosine deaminase activity (GO:0004000);; Biological Process: RNA processing (GO:0006396);;	K13194|0|ame:408529|K13194 double stranded RNA-specific editase B [EC:3.5.-.-] | (RefSeq) Adar; adenosine deaminase acting on RNA	--	[A]	RNA processing and modification	--	Double-stranded RNA-specific editase Adar OS=Drosophila melanogaster OX=7227 GN=Adar PE=1 SV=2	S	Function unknown	Double-stranded RNA-specific editase Adar [Apis cerana cerana]
285	ONT.45.24	--	--	Molecular Function: RNA binding (GO:0003723);; Molecular Function: adenosine deaminase activity (GO:0004000);; Biological Process: RNA processing (GO:0006396);;	K13194|0|ame:408529|K13194 double stranded RNA-specific editase B [EC:3.5.-.-] | (RefSeq) Adar; adenosine deaminase acting on RNA	--	[A]	RNA processing and modification	--	Double-stranded RNA-specific editase Adar OS=Drosophila melanogaster OX=7227 GN=Adar PE=1 SV=2	S	Function unknown	Double-stranded RNA-specific editase Adar [Apis cerana cerana]
286	ONT.45.25	--	--	Molecular Function: RNA binding (GO:0003723);; Molecular Function: adenosine deaminase activity (GO:0004000);; Biological Process: RNA processing (GO:0006396);;	K13194|0|ame:408529|K13194 double stranded RNA-specific editase B [EC:3.5.-.-] | (RefSeq) Adar; adenosine deaminase acting on RNA	--	[A]	RNA processing and modification	--	Double-stranded RNA-specific editase Adar OS=Drosophila melanogaster OX=7227 GN=Adar PE=1 SV=2	S	Function unknown	Double-stranded RNA-specific editase Adar [Apis cerana cerana]
287	ONT.45.26	--	--	--	--	--	--	--	--	--	--	--	double-stranded RNA-specific editase Adar isoform X2 [Apis cerana]
288	ONT.45.27	#N/A	#N/A	#N/A	#N/A	#N/A	#N/A	#N/A	#N/A	#N/A	#N/A	#N/A	#N/A
289	ONT.45.28	--	--	--	--	--	--	--	--	--	--	--	double-stranded RNA-specific editase Adar isoform X2 [Apis cerana]
290	ONT.45.29	--	--	--	--	--	--	--	--	--	--	--	double-stranded RNA-specific editase Adar isoform X2 [Apis cerana]
291	ONT.45.30	--	--	--	--	--	--	--	--	--	--	--	double-stranded RNA-specific editase Adar isoform X2 [Apis cerana]
292	ONT.45.31	--	--	--	--	--	--	--	--	--	--	--	double-stranded RNA-specific editase Adar isoform X2 [Apis cerana]
293	ONT.45.32	--	--	--	--	--	--	--	--	--	--	--	double-stranded RNA-specific editase Adar isoform X2 [Apis cerana]
294	ONT.45.33	#N/A	#N/A	#N/A	#N/A	#N/A	#N/A	#N/A	#N/A	#N/A	#N/A	#N/A	#N/A
295	ONT.46.1	--	--	Molecular Function: odorant binding (GO:0005549);;	--	--	--	--	--	General odorant-binding protein 83a OS=Drosophila melanogaster OX=7227 GN=Obp83a PE=1 SV=1	S	Function unknown	PREDICTED: uncharacterized protein LOC102675771 isoform X1 [Apis dorsata]
296	ONT.46.2	--	--	Molecular Function: odorant binding (GO:0005549);;	--	--	--	--	--	General odorant-binding protein 83a OS=Drosophila melanogaster OX=7227 GN=Obp83a PE=1 SV=1	S	Function unknown	PREDICTED: uncharacterized protein LOC102675771 isoform X1 [Apis dorsata]
297	ONT.47.1	#N/A	#N/A	#N/A	#N/A	#N/A	#N/A	#N/A	#N/A	#N/A	#N/A	#N/A	#N/A
298	ONT.47.2	--	--	--	--	--	--	--	--	--	--	--	uncharacterized protein LOC117205751 isoform X2 [Bombus bifarius]
299	ONT.47.3	--	--	--	--	--	--	--	--	--	--	--	uncharacterized protein LOC117228850 isoform X1 [Megalopta genalis]
300	ONT.47.4	--	--	--	--	--	--	--	--	--	--	--	uncharacterized protein LOC117205751 isoform X2 [Bombus bifarius]
301	ONT.47.5	#N/A	#N/A	#N/A	#N/A	#N/A	#N/A	#N/A	#N/A	#N/A	#N/A	#N/A	#N/A
302	ONT.47.6	--	--	--	--	--	--	--	--	--	--	--	uncharacterized protein LOC117205751 isoform X2 [Bombus bifarius]
303	ONT.47.7	--	--	--	--	--	--	--	--	--	--	--	uncharacterized protein LOC117205751 isoform X2 [Bombus bifarius]
304	ONT.47.8	--	--	--	--	--	--	--	--	--	--	--	uncharacterized protein LOC117228850 isoform X1 [Megalopta genalis]
305	ONT.47.9	--	--	--	--	--	--	--	--	--	--	--	uncharacterized protein LOC117205751 isoform X2 [Bombus bifarius]
306	ONT.47.10	--	--	--	--	--	--	--	--	--	--	--	uncharacterized protein LOC117205751 isoform X2 [Bombus bifarius]
307	ONT.47.11	--	--	--	--	--	--	--	--	--	--	--	uncharacterized protein LOC117228850 isoform X1 [Megalopta genalis]
308	ONT.48.1	--	--	--	--	--	--	--	--	--	--	--	uncharacterized protein LOC107996274 isoform X1 [Apis cerana]
309	ONT.48.2	--	--	--	--	--	--	--	--	--	--	--	uncharacterized protein LOC107996274 isoform X1 [Apis cerana]
310	ONT.48.3	--	--	--	--	--	--	--	--	--	--	--	uncharacterized protein LOC107996274 isoform X1 [Apis cerana]
311	ONT.48.4	--	--	--	--	--	--	--	--	--	--	--	uncharacterized protein LOC107996274 isoform X1 [Apis cerana]
312	ONT.48.5	--	--	--	--	--	--	--	--	--	--	--	uncharacterized protein LOC107996274 isoform X1 [Apis cerana]
313	ONT.48.6	--	--	--	--	--	--	--	--	--	--	--	uncharacterized protein LOC107996274 isoform X1 [Apis cerana]
314	ONT.48.7	--	--	--	--	--	--	--	--	--	--	--	uncharacterized protein LOC107996274 isoform X1 [Apis cerana]
315	ONT.48.8	--	--	--	--	--	--	--	--	--	--	--	uncharacterized protein LOC107996274 isoform X1 [Apis cerana]
316	ONT.49.1	--	--	Molecular Function: G-protein coupled receptor activity (GO:0004930);; Biological Process: G-protein coupled receptor signaling pathway (GO:0007186);; Cellular Component: integral component of membrane (GO:0016021);;	K04148|0|ame:406070|K04148 dopamine receptor D1-like | (RefSeq) DopR2; dopamine receptor 2	Neuroactive ligand-receptor interaction (ko04080)	[R]	General function prediction only	--	Dopamine receptor 2 OS=Drosophila melanogaster OX=7227 GN=Dop1R2 PE=2 SV=1	U	Intracellular trafficking, secretion, and vesicular transport	PREDICTED: dopamine receptor 2 [Apis cerana]
317	ONT.49.2	#N/A	#N/A	#N/A	#N/A	#N/A	#N/A	#N/A	#N/A	#N/A	#N/A	#N/A	#N/A
318	ONT.49.3	#N/A	#N/A	#N/A	#N/A	#N/A	#N/A	#N/A	#N/A	#N/A	#N/A	#N/A	#N/A
319	ONT.49.4	--	--	Molecular Function: G-protein coupled receptor activity (GO:0004930);; Biological Process: G-protein coupled receptor signaling pathway (GO:0007186);; Cellular Component: integral component of membrane (GO:0016021);;	K04148|0|ame:406070|K04148 dopamine receptor D1-like | (RefSeq) DopR2; dopamine receptor 2	Neuroactive ligand-receptor interaction (ko04080)	[R]	General function prediction only	--	Dopamine receptor 2 OS=Drosophila melanogaster OX=7227 GN=Dop1R2 PE=2 SV=1	U	Intracellular trafficking, secretion, and vesicular transport	PREDICTED: dopamine receptor 2 [Apis cerana]
320	ONT.49.5	--	--	Molecular Function: G-protein coupled receptor activity (GO:0004930);; Biological Process: G-protein coupled receptor signaling pathway (GO:0007186);; Cellular Component: integral component of membrane (GO:0016021);;	K04148|0|ame:406070|K04148 dopamine receptor D1-like | (RefSeq) DopR2; dopamine receptor 2	Neuroactive ligand-receptor interaction (ko04080)	[R]	General function prediction only	--	Dopamine receptor 2 OS=Drosophila melanogaster OX=7227 GN=Dop1R2 PE=2 SV=1	U	Intracellular trafficking, secretion, and vesicular transport	PREDICTED: dopamine receptor 2 [Apis cerana]
321	ONT.49.6	--	--	Molecular Function: G-protein coupled receptor activity (GO:0004930);; Biological Process: G-protein coupled receptor signaling pathway (GO:0007186);; Cellular Component: integral component of membrane (GO:0016021);;	K04148|0|ame:406070|K04148 dopamine receptor D1-like | (RefSeq) DopR2; dopamine receptor 2	Neuroactive ligand-receptor interaction (ko04080)	[R]	General function prediction only	--	Dopamine receptor 2 OS=Drosophila melanogaster OX=7227 GN=Dop1R2 PE=2 SV=1	U	Intracellular trafficking, secretion, and vesicular transport	PREDICTED: dopamine receptor 2 [Apis cerana]
322	ONT.50.1	--	--	Cellular Component: integral component of membrane (GO:0016021);;	--	--	--	--	--	--	--	--	uncharacterized protein LOC114577324 [Apis cerana]
323	ONT.51.1	#N/A	#N/A	#N/A	#N/A	#N/A	#N/A	#N/A	#N/A	#N/A	#N/A	#N/A	#N/A
324	ONT.52.1	--	--	Biological Process: transport (GO:0006810);; Cellular Component: integral component of membrane (GO:0016021);;	K15121|0|ame:410612|K15121 solute carrier family 25, member 44 | (RefSeq) solute carrier family 25 member 44	--	[C]	Energy production and conversion	--	Mitochondrial substrate carrier family protein J OS=Dictyostelium discoideum OX=44689 GN=mcfJ PE=2 SV=1	S	Function unknown	PREDICTED: solute carrier family 25 member 44 [Apis mellifera]
325	ONT.52.2	--	--	Biological Process: transport (GO:0006810);; Cellular Component: integral component of membrane (GO:0016021);;	K15121|0|ame:410612|K15121 solute carrier family 25, member 44 | (RefSeq) solute carrier family 25 member 44	--	[C]	Energy production and conversion	--	Mitochondrial substrate carrier family protein J OS=Dictyostelium discoideum OX=44689 GN=mcfJ PE=2 SV=1	S	Function unknown	PREDICTED: solute carrier family 25 member 44 [Apis mellifera]
326	ONT.52.3	--	--	Biological Process: transport (GO:0006810);; Cellular Component: integral component of membrane (GO:0016021);;	K15121|0|ame:410612|K15121 solute carrier family 25, member 44 | (RefSeq) solute carrier family 25 member 44	--	[C]	Energy production and conversion	--	Mitochondrial substrate carrier family protein J OS=Dictyostelium discoideum OX=44689 GN=mcfJ PE=2 SV=1	S	Function unknown	PREDICTED: solute carrier family 25 member 44 [Apis mellifera]
327	ONT.52.4	--	--	Biological Process: transport (GO:0006810);; Cellular Component: integral component of membrane (GO:0016021);;	K15121|0|ame:410612|K15121 solute carrier family 25, member 44 | (RefSeq) solute carrier family 25 member 44	--	[C]	Energy production and conversion	--	Mitochondrial substrate carrier family protein J OS=Dictyostelium discoideum OX=44689 GN=mcfJ PE=2 SV=1	S	Function unknown	PREDICTED: solute carrier family 25 member 44 [Apis mellifera]
328	ONT.52.7	--	--	Biological Process: transport (GO:0006810);; Cellular Component: integral component of membrane (GO:0016021);;	K15121|0|ame:410612|K15121 solute carrier family 25, member 44 | (RefSeq) solute carrier family 25 member 44	--	[C]	Energy production and conversion	--	Mitochondrial substrate carrier family protein J OS=Dictyostelium discoideum OX=44689 GN=mcfJ PE=2 SV=1	S	Function unknown	PREDICTED: solute carrier family 25 member 44 [Apis mellifera]
329	ONT.52.6	--	--	Biological Process: transport (GO:0006810);; Cellular Component: integral component of membrane (GO:0016021);;	K15121|0|ame:410612|K15121 solute carrier family 25, member 44 | (RefSeq) solute carrier family 25 member 44	--	[C]	Energy production and conversion	--	Mitochondrial substrate carrier family protein J OS=Dictyostelium discoideum OX=44689 GN=mcfJ PE=2 SV=1	S	Function unknown	PREDICTED: solute carrier family 25 member 44 [Apis mellifera]
330	ONT.52.8	--	--	Biological Process: transport (GO:0006810);; Cellular Component: integral component of membrane (GO:0016021);;	K15121|0|ame:410612|K15121 solute carrier family 25, member 44 | (RefSeq) solute carrier family 25 member 44	--	[C]	Energy production and conversion	--	Mitochondrial substrate carrier family protein J OS=Dictyostelium discoideum OX=44689 GN=mcfJ PE=2 SV=1	S	Function unknown	PREDICTED: solute carrier family 25 member 44 [Apis mellifera]
331	ONT.52.9	--	--	Biological Process: transport (GO:0006810);; Cellular Component: integral component of membrane (GO:0016021);;	K15121|0|ame:410612|K15121 solute carrier family 25, member 44 | (RefSeq) solute carrier family 25 member 44	--	[C]	Energy production and conversion	--	Mitochondrial substrate carrier family protein J OS=Dictyostelium discoideum OX=44689 GN=mcfJ PE=2 SV=1	S	Function unknown	PREDICTED: solute carrier family 25 member 44 [Apis mellifera]
332	ONT.52.10	#N/A	#N/A	#N/A	#N/A	#N/A	#N/A	#N/A	#N/A	#N/A	#N/A	#N/A	#N/A
333	ONT.53.1	--	--	--	K15593|0|ame:726458|K15593 ets translocation variant 5 | (RefSeq) ETS-like protein pointed	--	[K]	Transcription	--	ETV5-related protein Ets96B OS=Drosophila melanogaster OX=7227 GN=Ets96B PE=2 SV=1	S	Function unknown	ETS translocation variant [Apis cerana cerana]
334	ONT.53.2	--	--	--	K15593|0|ame:726458|K15593 ets translocation variant 5 | (RefSeq) ETS-like protein pointed	--	[K]	Transcription	--	ETV5-related protein Ets96B OS=Drosophila melanogaster OX=7227 GN=Ets96B PE=2 SV=1	S	Function unknown	ETS translocation variant [Apis cerana cerana]
335	ONT.53.3	--	--	--	K15593|0|ame:726458|K15593 ets translocation variant 5 | (RefSeq) ETS-like protein pointed	--	[K]	Transcription	--	ETV5-related protein Ets96B OS=Drosophila melanogaster OX=7227 GN=Ets96B PE=2 SV=1	S	Function unknown	ETS translocation variant [Apis cerana cerana]
336	ONT.53.4	--	--	--	K15593|0|ame:726458|K15593 ets translocation variant 5 | (RefSeq) ETS-like protein pointed	--	[K]	Transcription	--	ETV5-related protein Ets96B OS=Drosophila melanogaster OX=7227 GN=Ets96B PE=2 SV=1	S	Function unknown	ETS translocation variant [Apis cerana cerana]
337	ONT.53.5	--	--	--	K15593|0|ame:726458|K15593 ets translocation variant 5 | (RefSeq) ETS-like protein pointed	--	[K]	Transcription	--	ETV5-related protein Ets96B OS=Drosophila melanogaster OX=7227 GN=Ets96B PE=2 SV=1	S	Function unknown	ETS translocation variant [Apis cerana cerana]
338	ONT.53.6	--	--	--	K15593|0|ame:726458|K15593 ets translocation variant 5 | (RefSeq) ETS-like protein pointed	--	[K]	Transcription	--	ETV5-related protein Ets96B OS=Drosophila melanogaster OX=7227 GN=Ets96B PE=2 SV=1	S	Function unknown	ETS translocation variant [Apis cerana cerana]
339	ONT.53.7	--	--	--	K15593|0|ame:726458|K15593 ets translocation variant 5 | (RefSeq) ETS-like protein pointed	--	[K]	Transcription	--	ETV5-related protein Ets96B OS=Drosophila melanogaster OX=7227 GN=Ets96B PE=2 SV=1	S	Function unknown	ETS translocation variant [Apis cerana cerana]
340	ONT.53.8	--	--	--	K15593|0|ame:726458|K15593 ets translocation variant 5 | (RefSeq) ETS-like protein pointed	--	[K]	Transcription	--	ETV5-related protein Ets96B OS=Drosophila melanogaster OX=7227 GN=Ets96B PE=2 SV=1	S	Function unknown	ETS translocation variant [Apis cerana cerana]
341	ONT.53.9	--	--	--	K15593|0|ame:726458|K15593 ets translocation variant 5 | (RefSeq) ETS-like protein pointed	--	[K]	Transcription	--	ETV5-related protein Ets96B OS=Drosophila melanogaster OX=7227 GN=Ets96B PE=2 SV=1	S	Function unknown	ETS translocation variant [Apis cerana cerana]
342	ONT.53.10	--	--	--	K15593|0|ame:726458|K15593 ets translocation variant 5 | (RefSeq) ETS-like protein pointed	--	[K]	Transcription	--	ETV5-related protein Ets96B OS=Drosophila melanogaster OX=7227 GN=Ets96B PE=2 SV=1	S	Function unknown	ETS translocation variant [Apis cerana cerana]
343	ONT.54.1	--	--	--	K15593|0|ame:726458|K15593 ets translocation variant 5 | (RefSeq) ETS-like protein pointed	--	[K]	Transcription	--	ETV5-related protein Ets96B OS=Drosophila melanogaster OX=7227 GN=Ets96B PE=2 SV=1	S	Function unknown	ETS translocation variant [Apis cerana cerana]
344	ONT.54.2	--	--	--	--	--	--	--	--	--	S	Function unknown	Colorectal mutant cancer protein [Apis cerana cerana]
345	ONT.54.3	--	--	--	--	--	--	--	--	--	S	Function unknown	Colorectal mutant cancer protein [Apis cerana cerana]
346	ONT.54.4	--	--	--	--	--	--	--	--	--	S	Function unknown	Colorectal mutant cancer protein [Apis cerana cerana]
347	ONT.54.5	--	--	--	--	--	--	--	--	--	S	Function unknown	Colorectal mutant cancer protein [Apis cerana cerana]
348	ONT.54.6	--	--	--	K15593|0|ame:726458|K15593 ets translocation variant 5 | (RefSeq) ETS-like protein pointed	--	[K]	Transcription	--	ETV5-related protein Ets96B OS=Drosophila melanogaster OX=7227 GN=Ets96B PE=2 SV=1	S	Function unknown	ETS translocation variant [Apis cerana cerana]
349	ONT.54.7	--	--	--	--	--	--	--	--	--	S	Function unknown	Colorectal mutant cancer protein [Apis cerana cerana]
350	ONT.54.8	--	--	--	--	--	--	--	--	--	S	Function unknown	Colorectal mutant cancer protein [Apis cerana cerana]
351	ONT.54.9	--	--	--	--	--	--	--	--	--	S	Function unknown	Colorectal mutant cancer protein [Apis cerana cerana]
352	ONT.54.10	--	--	--	--	--	--	--	--	--	S	Function unknown	Colorectal mutant cancer protein [Apis cerana cerana]
353	ONT.54.11	--	--	--	--	--	--	--	--	--	S	Function unknown	Colorectal mutant cancer protein [Apis cerana cerana]
354	ONT.54.12	--	--	--	--	--	--	--	--	--	S	Function unknown	Colorectal mutant cancer protein [Apis cerana cerana]
355	ONT.54.13	--	--	--	--	--	--	--	--	--	S	Function unknown	Colorectal mutant cancer protein [Apis cerana cerana]
356	ONT.54.14	--	--	--	--	--	--	--	--	--	S	Function unknown	Colorectal mutant cancer protein [Apis cerana cerana]
357	ONT.54.15	--	--	--	--	--	--	--	--	--	S	Function unknown	Colorectal mutant cancer protein [Apis cerana cerana]
358	ONT.54.16	--	--	--	--	--	--	--	--	--	S	Function unknown	Colorectal mutant cancer protein [Apis cerana cerana]
359	ONT.54.17	--	--	--	--	--	--	--	--	--	S	Function unknown	Colorectal mutant cancer protein [Apis cerana cerana]
360	ONT.54.18	--	--	--	--	--	--	--	--	--	S	Function unknown	Colorectal mutant cancer protein [Apis cerana cerana]
361	ONT.54.19	--	--	--	--	--	--	--	--	--	S	Function unknown	Colorectal mutant cancer protein [Apis cerana cerana]
362	ONT.54.20	--	--	--	--	--	--	--	--	--	S	Function unknown	Colorectal mutant cancer protein [Apis cerana cerana]
363	ONT.54.21	--	--	--	--	--	--	--	--	--	S	Function unknown	Colorectal mutant cancer protein [Apis cerana cerana]
364	ONT.54.22	--	--	--	--	--	--	--	--	--	S	Function unknown	Colorectal mutant cancer protein [Apis cerana cerana]
365	ONT.54.23	--	--	--	--	--	--	--	--	--	S	Function unknown	Colorectal mutant cancer protein [Apis cerana cerana]
366	ONT.54.24	--	--	--	--	--	--	--	--	--	S	Function unknown	Colorectal mutant cancer protein [Apis cerana cerana]
367	ONT.55.1	#N/A	#N/A	#N/A	#N/A	#N/A	#N/A	#N/A	#N/A	#N/A	#N/A	#N/A	#N/A
368	ONT.55.2	--	--	--	--	--	--	--	--	--	--	--	Colorectal mutant cancer protein [Apis cerana cerana]
369	ONT.56.1	--	--	Molecular Function: calcium ion binding (GO:0005509);;	--	--	--	--	--	--	S	Function unknown	Colorectal mutant cancer protein [Apis cerana cerana]
370	ONT.56.2	#N/A	#N/A	#N/A	#N/A	#N/A	#N/A	#N/A	#N/A	#N/A	#N/A	#N/A	#N/A
371	ONT.56.3	#N/A	#N/A	#N/A	#N/A	#N/A	#N/A	#N/A	#N/A	#N/A	#N/A	#N/A	#N/A
372	ONT.56.4	#N/A	#N/A	#N/A	#N/A	#N/A	#N/A	#N/A	#N/A	#N/A	#N/A	#N/A	#N/A
373	ONT.56.5	#N/A	#N/A	#N/A	#N/A	#N/A	#N/A	#N/A	#N/A	#N/A	#N/A	#N/A	#N/A
374	ONT.57.1	#N/A	#N/A	#N/A	#N/A	#N/A	#N/A	#N/A	#N/A	#N/A	#N/A	#N/A	#N/A
375	ONT.58.1	--	--	Biological Process: mRNA processing (GO:0006397);;	K12861|3.223e-150|ame:408527|K12861 pre-mRNA-splicing factor SPF27 | (RefSeq) pre-mRNA-splicing factor SPF27	Spliceosome (ko03040)	[S]	Function unknown	--	Pre-mRNA-splicing factor spf27 OS=Dictyostelium discoideum OX=44689 GN=spf27 PE=3 SV=2	A	RNA processing and modification	PREDICTED: pre-mRNA-splicing factor SPF27 [Apis mellifera]
376	ONT.58.2	--	--	Biological Process: mRNA processing (GO:0006397);;	K12861|3.223e-150|ame:408527|K12861 pre-mRNA-splicing factor SPF27 | (RefSeq) pre-mRNA-splicing factor SPF27	Spliceosome (ko03040)	[S]	Function unknown	--	Pre-mRNA-splicing factor spf27 OS=Dictyostelium discoideum OX=44689 GN=spf27 PE=3 SV=2	A	RNA processing and modification	PREDICTED: pre-mRNA-splicing factor SPF27 [Apis mellifera]
377	ONT.58.4	--	--	Biological Process: mRNA processing (GO:0006397);;	K12861|3.223e-150|ame:408527|K12861 pre-mRNA-splicing factor SPF27 | (RefSeq) pre-mRNA-splicing factor SPF27	Spliceosome (ko03040)	[S]	Function unknown	--	Pre-mRNA-splicing factor spf27 OS=Dictyostelium discoideum OX=44689 GN=spf27 PE=3 SV=2	A	RNA processing and modification	PREDICTED: pre-mRNA-splicing factor SPF27 [Apis mellifera]
378	ONT.58.5	--	--	Biological Process: mRNA processing (GO:0006397);;	K12861|3.223e-150|ame:408527|K12861 pre-mRNA-splicing factor SPF27 | (RefSeq) pre-mRNA-splicing factor SPF27	Spliceosome (ko03040)	[S]	Function unknown	--	Pre-mRNA-splicing factor spf27 OS=Dictyostelium discoideum OX=44689 GN=spf27 PE=3 SV=2	A	RNA processing and modification	PREDICTED: pre-mRNA-splicing factor SPF27 [Apis mellifera]
379	ONT.58.6	--	--	Biological Process: mRNA processing (GO:0006397);;	K12861|3.223e-150|ame:408527|K12861 pre-mRNA-splicing factor SPF27 | (RefSeq) pre-mRNA-splicing factor SPF27	Spliceosome (ko03040)	[S]	Function unknown	--	Pre-mRNA-splicing factor spf27 OS=Dictyostelium discoideum OX=44689 GN=spf27 PE=3 SV=2	A	RNA processing and modification	PREDICTED: pre-mRNA-splicing factor SPF27 [Apis mellifera]
380	ONT.59.1	[J]	Translation, ribosomal structure and biogenesis	Molecular Function: structural constituent of ribosome (GO:0003735);; Cellular Component: ribosome (GO:0005840);; Biological Process: translation (GO:0006412);;	K02930|0|ame:408526|K02930 large subunit ribosomal protein L4e | (RefSeq) 60S ribosomal protein L4	Ribosome (ko03010)	[A]	RNA processing and modification	--	60S ribosomal protein L4 OS=Drosophila melanogaster OX=7227 GN=RpL4 PE=1 SV=2	J	Translation, ribosomal structure and biogenesis	60S ribosomal protein L4 [Apis cerana cerana]
381	ONT.59.2	[J]	Translation, ribosomal structure and biogenesis	Molecular Function: structural constituent of ribosome (GO:0003735);; Cellular Component: ribosome (GO:0005840);; Biological Process: translation (GO:0006412);;	K02930|0|ame:408526|K02930 large subunit ribosomal protein L4e | (RefSeq) 60S ribosomal protein L4	Ribosome (ko03010)	[A]	RNA processing and modification	--	60S ribosomal protein L4 OS=Drosophila melanogaster OX=7227 GN=RpL4 PE=1 SV=2	J	Translation, ribosomal structure and biogenesis	60S ribosomal protein L4 [Apis cerana cerana]
382	ONT.59.3	[J]	Translation, ribosomal structure and biogenesis	Molecular Function: structural constituent of ribosome (GO:0003735);; Cellular Component: ribosome (GO:0005840);; Biological Process: translation (GO:0006412);;	K02930|0|ame:408526|K02930 large subunit ribosomal protein L4e | (RefSeq) 60S ribosomal protein L4	Ribosome (ko03010)	[A]	RNA processing and modification	--	60S ribosomal protein L4 OS=Drosophila melanogaster OX=7227 GN=RpL4 PE=1 SV=2	J	Translation, ribosomal structure and biogenesis	60S ribosomal protein L4 [Apis cerana cerana]
383	ONT.59.4	[J]	Translation, ribosomal structure and biogenesis	Molecular Function: structural constituent of ribosome (GO:0003735);; Cellular Component: ribosome (GO:0005840);; Biological Process: translation (GO:0006412);;	K02930|0|ame:408526|K02930 large subunit ribosomal protein L4e | (RefSeq) 60S ribosomal protein L4	Ribosome (ko03010)	[A]	RNA processing and modification	--	60S ribosomal protein L4 OS=Drosophila melanogaster OX=7227 GN=RpL4 PE=1 SV=2	J	Translation, ribosomal structure and biogenesis	60S ribosomal protein L4 [Apis cerana cerana]
384	ONT.59.5	[J]	Translation, ribosomal structure and biogenesis	Molecular Function: structural constituent of ribosome (GO:0003735);; Cellular Component: ribosome (GO:0005840);; Biological Process: translation (GO:0006412);;	K02930|0|ame:408526|K02930 large subunit ribosomal protein L4e | (RefSeq) 60S ribosomal protein L4	Ribosome (ko03010)	[A]	RNA processing and modification	--	60S ribosomal protein L4 OS=Drosophila melanogaster OX=7227 GN=RpL4 PE=1 SV=2	J	Translation, ribosomal structure and biogenesis	60S ribosomal protein L4 [Apis cerana cerana]
385	ONT.59.6	[J]	Translation, ribosomal structure and biogenesis	Molecular Function: structural constituent of ribosome (GO:0003735);; Cellular Component: ribosome (GO:0005840);; Biological Process: translation (GO:0006412);;	K02930|0|ame:408526|K02930 large subunit ribosomal protein L4e | (RefSeq) 60S ribosomal protein L4	Ribosome (ko03010)	[A]	RNA processing and modification	--	60S ribosomal protein L4 OS=Drosophila melanogaster OX=7227 GN=RpL4 PE=1 SV=2	J	Translation, ribosomal structure and biogenesis	60S ribosomal protein L4 [Apis cerana cerana]
386	ONT.60.1	--	--	--	--	--	--	--	--	--	--	--	hypothetical protein APICC_00010 [Apis cerana cerana]
387	ONT.60.2	--	--	--	--	--	--	--	--	--	--	--	hypothetical protein APICC_00010 [Apis cerana cerana]
388	ONT.61.1	--	--	--	--	--	--	--	--	--	--	--	hypothetical protein APICC_00010 [Apis cerana cerana]
389	ONT.61.2	--	--	--	--	--	--	--	--	--	--	--	hypothetical protein APICC_00010 [Apis cerana cerana]
390	ONT.61.3	--	--	--	--	--	--	--	--	--	--	--	hypothetical protein APICC_00010 [Apis cerana cerana]
391	ONT.61.5	--	--	--	--	--	--	--	--	--	--	--	hypothetical protein APICC_00010 [Apis cerana cerana]
392	ONT.62.1	--	--	Molecular Function: extracellular ligand-gated ion channel activity (GO:0005230);; Cellular Component: integral component of membrane (GO:0016021);; Cellular Component: cell junction (GO:0030054);; Cellular Component: postsynaptic membrane (GO:0045211);; Biological Process: cation transmembrane transport (GO:0098655);;	K05312|0|ame:408525|K05312 nicotinic acetylcholine receptor, invertebrate | (RefSeq) neuronal acetylcholine receptor subunit alpha-10	--	[T]	Signal transduction mechanisms	--	Acetylcholine receptor subunit alpha-type acr-16 OS=Caenorhabditis elegans OX=6239 GN=acr-16 PE=2 SV=1	U	Intracellular trafficking, secretion, and vesicular transport	Neuronal acetylcholine receptor subunit alpha-10 [Apis cerana cerana]
393	ONT.62.2	--	--	Molecular Function: extracellular ligand-gated ion channel activity (GO:0005230);; Cellular Component: integral component of membrane (GO:0016021);; Cellular Component: cell junction (GO:0030054);; Cellular Component: postsynaptic membrane (GO:0045211);; Biological Process: cation transmembrane transport (GO:0098655);;	K05312|0|ame:408525|K05312 nicotinic acetylcholine receptor, invertebrate | (RefSeq) neuronal acetylcholine receptor subunit alpha-10	--	[T]	Signal transduction mechanisms	--	Acetylcholine receptor subunit alpha-type acr-16 OS=Caenorhabditis elegans OX=6239 GN=acr-16 PE=2 SV=1	U	Intracellular trafficking, secretion, and vesicular transport	Neuronal acetylcholine receptor subunit alpha-10 [Apis cerana cerana]
394	ONT.62.3	--	--	Molecular Function: extracellular ligand-gated ion channel activity (GO:0005230);; Cellular Component: integral component of membrane (GO:0016021);; Cellular Component: cell junction (GO:0030054);; Cellular Component: postsynaptic membrane (GO:0045211);; Biological Process: cation transmembrane transport (GO:0098655);;	K05312|0|ame:408525|K05312 nicotinic acetylcholine receptor, invertebrate | (RefSeq) neuronal acetylcholine receptor subunit alpha-10	--	[T]	Signal transduction mechanisms	--	Acetylcholine receptor subunit alpha-type acr-16 OS=Caenorhabditis elegans OX=6239 GN=acr-16 PE=2 SV=1	U	Intracellular trafficking, secretion, and vesicular transport	Neuronal acetylcholine receptor subunit alpha-10 [Apis cerana cerana]
395	ONT.62.4	--	--	Molecular Function: extracellular ligand-gated ion channel activity (GO:0005230);; Cellular Component: integral component of membrane (GO:0016021);; Cellular Component: cell junction (GO:0030054);; Cellular Component: postsynaptic membrane (GO:0045211);; Biological Process: cation transmembrane transport (GO:0098655);;	K05312|0|ame:408525|K05312 nicotinic acetylcholine receptor, invertebrate | (RefSeq) neuronal acetylcholine receptor subunit alpha-10	--	[T]	Signal transduction mechanisms	--	Acetylcholine receptor subunit alpha-type acr-16 OS=Caenorhabditis elegans OX=6239 GN=acr-16 PE=2 SV=1	U	Intracellular trafficking, secretion, and vesicular transport	Neuronal acetylcholine receptor subunit alpha-10 [Apis cerana cerana]
396	ONT.62.5	--	--	Molecular Function: extracellular ligand-gated ion channel activity (GO:0005230);; Cellular Component: integral component of membrane (GO:0016021);; Cellular Component: cell junction (GO:0030054);; Cellular Component: postsynaptic membrane (GO:0045211);; Biological Process: cation transmembrane transport (GO:0098655);;	K05312|0|ame:408525|K05312 nicotinic acetylcholine receptor, invertebrate | (RefSeq) neuronal acetylcholine receptor subunit alpha-10	--	[T]	Signal transduction mechanisms	--	Acetylcholine receptor subunit alpha-type acr-16 OS=Caenorhabditis elegans OX=6239 GN=acr-16 PE=2 SV=1	U	Intracellular trafficking, secretion, and vesicular transport	Neuronal acetylcholine receptor subunit alpha-10 [Apis cerana cerana]
397	ONT.62.6	--	--	Molecular Function: extracellular ligand-gated ion channel activity (GO:0005230);; Cellular Component: integral component of membrane (GO:0016021);; Cellular Component: cell junction (GO:0030054);; Cellular Component: postsynaptic membrane (GO:0045211);; Biological Process: cation transmembrane transport (GO:0098655);;	K05312|0|ame:408525|K05312 nicotinic acetylcholine receptor, invertebrate | (RefSeq) neuronal acetylcholine receptor subunit alpha-10	--	[T]	Signal transduction mechanisms	--	Acetylcholine receptor subunit alpha-type acr-16 OS=Caenorhabditis elegans OX=6239 GN=acr-16 PE=2 SV=1	U	Intracellular trafficking, secretion, and vesicular transport	Neuronal acetylcholine receptor subunit alpha-10 [Apis cerana cerana]
398	ONT.62.7	--	--	Molecular Function: extracellular ligand-gated ion channel activity (GO:0005230);; Cellular Component: integral component of membrane (GO:0016021);; Cellular Component: cell junction (GO:0030054);; Cellular Component: postsynaptic membrane (GO:0045211);; Biological Process: cation transmembrane transport (GO:0098655);;	K05312|0|ame:408525|K05312 nicotinic acetylcholine receptor, invertebrate | (RefSeq) neuronal acetylcholine receptor subunit alpha-10	--	[T]	Signal transduction mechanisms	--	Acetylcholine receptor subunit alpha-type acr-16 OS=Caenorhabditis elegans OX=6239 GN=acr-16 PE=2 SV=1	U	Intracellular trafficking, secretion, and vesicular transport	Neuronal acetylcholine receptor subunit alpha-10 [Apis cerana cerana]
399	ONT.62.8	--	--	Molecular Function: extracellular ligand-gated ion channel activity (GO:0005230);; Cellular Component: integral component of membrane (GO:0016021);; Cellular Component: cell junction (GO:0030054);; Cellular Component: postsynaptic membrane (GO:0045211);; Biological Process: cation transmembrane transport (GO:0098655);;	K05312|0|ame:408525|K05312 nicotinic acetylcholine receptor, invertebrate | (RefSeq) neuronal acetylcholine receptor subunit alpha-10	--	[T]	Signal transduction mechanisms	--	Acetylcholine receptor subunit alpha-type acr-16 OS=Caenorhabditis elegans OX=6239 GN=acr-16 PE=2 SV=1	U	Intracellular trafficking, secretion, and vesicular transport	Neuronal acetylcholine receptor subunit alpha-10 [Apis cerana cerana]
400	ONT.62.9	--	--	Molecular Function: extracellular ligand-gated ion channel activity (GO:0005230);; Cellular Component: integral component of membrane (GO:0016021);; Cellular Component: cell junction (GO:0030054);; Cellular Component: postsynaptic membrane (GO:0045211);; Biological Process: cation transmembrane transport (GO:0098655);;	K05312|0|ame:408525|K05312 nicotinic acetylcholine receptor, invertebrate | (RefSeq) neuronal acetylcholine receptor subunit alpha-10	--	[T]	Signal transduction mechanisms	--	Acetylcholine receptor subunit alpha-type acr-16 OS=Caenorhabditis elegans OX=6239 GN=acr-16 PE=2 SV=1	U	Intracellular trafficking, secretion, and vesicular transport	Neuronal acetylcholine receptor subunit alpha-10 [Apis cerana cerana]
401	ONT.62.10	--	--	Molecular Function: extracellular ligand-gated ion channel activity (GO:0005230);; Cellular Component: integral component of membrane (GO:0016021);; Cellular Component: cell junction (GO:0030054);; Cellular Component: postsynaptic membrane (GO:0045211);; Biological Process: cation transmembrane transport (GO:0098655);;	K05312|0|ame:408525|K05312 nicotinic acetylcholine receptor, invertebrate | (RefSeq) neuronal acetylcholine receptor subunit alpha-10	--	[U]	Intracellular trafficking, secretion, and vesicular transport	--	Acetylcholine receptor subunit alpha-like 1 OS=Drosophila melanogaster OX=7227 GN=nAChRalpha1 PE=2 SV=2	U	Intracellular trafficking, secretion, and vesicular transport	Neuronal acetylcholine receptor subunit alpha-7 [Apis cerana cerana]
402	ONT.63.1	--	--	Molecular Function: transmembrane signaling receptor activity (GO:0004888);; Cellular Component: integral component of membrane (GO:0016021);; Molecular Function: acetylcholine-gated cation-selective channel activity (GO:0022848);; Cellular Component: postsynaptic membrane (GO:0045211);;	K05312|1.1e-30|ame:408525|K05312 nicotinic acetylcholine receptor, invertebrate | (RefSeq) neuronal acetylcholine receptor subunit alpha-10	--	[U]	Intracellular trafficking, secretion, and vesicular transport	--	Acetylcholine receptor subunit alpha-type acr-16 OS=Caenorhabditis elegans OX=6239 GN=acr-16 PE=2 SV=1	T	Signal transduction mechanisms	LOW QUALITY PROTEIN: neuronal acetylcholine receptor subunit alpha-10-like [Apis dorsata]
403	ONT.63.2	--	--	Molecular Function: transmembrane signaling receptor activity (GO:0004888);; Cellular Component: integral component of membrane (GO:0016021);; Molecular Function: acetylcholine-gated cation-selective channel activity (GO:0022848);; Cellular Component: postsynaptic membrane (GO:0045211);;	K05312|2.1e-30|ame:408525|K05312 nicotinic acetylcholine receptor, invertebrate | (RefSeq) neuronal acetylcholine receptor subunit alpha-10	--	[U]	Intracellular trafficking, secretion, and vesicular transport	--	Acetylcholine receptor subunit alpha-type acr-16 OS=Caenorhabditis elegans OX=6239 GN=acr-16 PE=2 SV=1	T	Signal transduction mechanisms	LOW QUALITY PROTEIN: neuronal acetylcholine receptor subunit alpha-10-like [Apis dorsata]
404	ONT.64.1	--	--	Molecular Function: calcium ion binding (GO:0005509);;	K02183|1.32669e-106|ame:410610|K02183 calmodulin | (RefSeq) calmodulin-like protein 4	Phosphatidylinositol signaling system (ko04070);; Phototransduction - fly (ko04745)	[T]	Signal transduction mechanisms	--	Calmodulin OS=Plasmodium falciparum OX=5833 PE=3 SV=4	DTZ	Cell cycle control, cell division, chromosome partitioning;; Signal transduction mechanisms;; Cytoskeleton	Calmodulin protein [Apis cerana cerana]
405	ONT.64.3	--	--	Molecular Function: calcium ion binding (GO:0005509);;	K02183|1.32669e-106|ame:410610|K02183 calmodulin | (RefSeq) calmodulin-like protein 4	Phosphatidylinositol signaling system (ko04070);; Phototransduction - fly (ko04745)	[T]	Signal transduction mechanisms	--	Calmodulin OS=Plasmodium falciparum OX=5833 PE=3 SV=4	DTZ	Cell cycle control, cell division, chromosome partitioning;; Signal transduction mechanisms;; Cytoskeleton	Calmodulin protein [Apis cerana cerana]
406	ONT.64.4	--	--	Molecular Function: calcium ion binding (GO:0005509);;	K02183|1.32669e-106|ame:410610|K02183 calmodulin | (RefSeq) calmodulin-like protein 4	Phosphatidylinositol signaling system (ko04070);; Phototransduction - fly (ko04745)	[T]	Signal transduction mechanisms	--	Calmodulin OS=Plasmodium falciparum OX=5833 PE=3 SV=4	DTZ	Cell cycle control, cell division, chromosome partitioning;; Signal transduction mechanisms;; Cytoskeleton	Calmodulin protein [Apis cerana cerana]
407	ONT.64.5	--	--	Molecular Function: calcium ion binding (GO:0005509);;	K02183|1.32669e-106|ame:410610|K02183 calmodulin | (RefSeq) calmodulin-like protein 4	Phosphatidylinositol signaling system (ko04070);; Phototransduction - fly (ko04745)	[T]	Signal transduction mechanisms	--	Calmodulin OS=Plasmodium falciparum OX=5833 PE=3 SV=4	DTZ	Cell cycle control, cell division, chromosome partitioning;; Signal transduction mechanisms;; Cytoskeleton	Calmodulin protein [Apis cerana cerana]
408	ONT.65.1	#N/A	#N/A	#N/A	#N/A	#N/A	#N/A	#N/A	#N/A	#N/A	#N/A	#N/A	#N/A
409	ONT.65.2	#N/A	#N/A	#N/A	#N/A	#N/A	#N/A	#N/A	#N/A	#N/A	#N/A	#N/A	#N/A
410	ONT.65.3	#N/A	#N/A	#N/A	#N/A	#N/A	#N/A	#N/A	#N/A	#N/A	#N/A	#N/A	#N/A
411	ONT.65.4	#N/A	#N/A	#N/A	#N/A	#N/A	#N/A	#N/A	#N/A	#N/A	#N/A	#N/A	#N/A
412	ONT.65.5	--	--	Molecular Function: metalloendopeptidase activity (GO:0004222);; Biological Process: proteolysis (GO:0006508);; Biological Process: integrin-mediated signaling pathway (GO:0007229);; Molecular Function: zinc ion binding (GO:0008270);; Cellular Component: integral component of membrane (GO:0016021);;	K06704|0|ame:410609|K06704 disintegrin and metalloproteinase domain-containing protein 10 [EC:3.4.24.81] | (RefSeq) disintegrin and metalloproteinase domain-containing protein 10-like isoform X1	--	[W]	Extracellular structures	--	Disintegrin and metalloproteinase domain-containing protein 10 homolog OS=Caenorhabditis elegans OX=6239 GN=sup-17 PE=1 SV=1	O	Posttranslational modification, protein turnover, chaperones	Disintegrin and metalloproteinase domain-containing protein [Apis cerana cerana]
413	ONT.65.7	--	--	Molecular Function: metalloendopeptidase activity (GO:0004222);; Biological Process: proteolysis (GO:0006508);; Biological Process: integrin-mediated signaling pathway (GO:0007229);; Molecular Function: zinc ion binding (GO:0008270);; Cellular Component: integral component of membrane (GO:0016021);;	K06704|0|ame:410609|K06704 disintegrin and metalloproteinase domain-containing protein 10 [EC:3.4.24.81] | (RefSeq) disintegrin and metalloproteinase domain-containing protein 10-like isoform X1	--	[W]	Extracellular structures	--	Disintegrin and metalloproteinase domain-containing protein 10 homolog OS=Caenorhabditis elegans OX=6239 GN=sup-17 PE=1 SV=1	O	Posttranslational modification, protein turnover, chaperones	Disintegrin and metalloproteinase domain-containing protein [Apis cerana cerana]
414	ONT.65.8	--	--	Molecular Function: metalloendopeptidase activity (GO:0004222);; Biological Process: proteolysis (GO:0006508);; Biological Process: integrin-mediated signaling pathway (GO:0007229);; Molecular Function: zinc ion binding (GO:0008270);; Cellular Component: integral component of membrane (GO:0016021);;	K06704|0|ame:410609|K06704 disintegrin and metalloproteinase domain-containing protein 10 [EC:3.4.24.81] | (RefSeq) disintegrin and metalloproteinase domain-containing protein 10-like isoform X1	--	[W]	Extracellular structures	--	Disintegrin and metalloproteinase domain-containing protein 10 homolog OS=Caenorhabditis elegans OX=6239 GN=sup-17 PE=1 SV=1	O	Posttranslational modification, protein turnover, chaperones	Disintegrin and metalloproteinase domain-containing protein [Apis cerana cerana]
415	ONT.65.9	--	--	Molecular Function: metalloendopeptidase activity (GO:0004222);; Biological Process: proteolysis (GO:0006508);; Biological Process: integrin-mediated signaling pathway (GO:0007229);; Molecular Function: zinc ion binding (GO:0008270);; Cellular Component: integral component of membrane (GO:0016021);;	--	--	--	--	--	--	O	Posttranslational modification, protein turnover, chaperones	disintegrin and metalloproteinase domain-containing protein [Apis cerana cerana]
416	ONT.65.10	--	--	Molecular Function: metalloendopeptidase activity (GO:0004222);; Biological Process: proteolysis (GO:0006508);; Biological Process: integrin-mediated signaling pathway (GO:0007229);; Molecular Function: zinc ion binding (GO:0008270);; Cellular Component: integral component of membrane (GO:0016021);;	K06704|0|ame:410609|K06704 disintegrin and metalloproteinase domain-containing protein 10 [EC:3.4.24.81] | (RefSeq) disintegrin and metalloproteinase domain-containing protein 10-like isoform X1	--	[W]	Extracellular structures	--	Disintegrin and metalloproteinase domain-containing protein 10 homolog OS=Caenorhabditis elegans OX=6239 GN=sup-17 PE=1 SV=1	O	Posttranslational modification, protein turnover, chaperones	Disintegrin and metalloproteinase domain-containing protein [Apis cerana cerana]
417	ONT.65.11	--	--	Molecular Function: metalloendopeptidase activity (GO:0004222);; Biological Process: proteolysis (GO:0006508);; Biological Process: integrin-mediated signaling pathway (GO:0007229);; Molecular Function: zinc ion binding (GO:0008270);; Cellular Component: integral component of membrane (GO:0016021);;	K06704|0|ame:410609|K06704 disintegrin and metalloproteinase domain-containing protein 10 [EC:3.4.24.81] | (RefSeq) disintegrin and metalloproteinase domain-containing protein 10-like isoform X1	--	[W]	Extracellular structures	--	Disintegrin and metalloproteinase domain-containing protein 10 homolog OS=Caenorhabditis elegans OX=6239 GN=sup-17 PE=1 SV=1	O	Posttranslational modification, protein turnover, chaperones	Disintegrin and metalloproteinase domain-containing protein [Apis cerana cerana]
418	ONT.65.12	#N/A	#N/A	#N/A	#N/A	#N/A	#N/A	#N/A	#N/A	#N/A	#N/A	#N/A	#N/A
419	ONT.66.1	#N/A	#N/A	#N/A	#N/A	#N/A	#N/A	#N/A	#N/A	#N/A	#N/A	#N/A	#N/A
420	ONT.67.1	[L]	Replication, recombination and repair	Molecular Function: nucleic acid binding (GO:0003676);; Molecular Function: helicase activity (GO:0004386);; Molecular Function: ATP binding (GO:0005524);;	K13116|0|ame:408524|K13116 ATP-dependent RNA helicase DDX41 [EC:3.6.4.13] | (RefSeq) ATP-dependent RNA helicase abstrakt	--	[A]	RNA processing and modification	--	ATP-dependent RNA helicase abstrakt OS=Drosophila melanogaster OX=7227 GN=abs PE=1 SV=1	L	Replication, recombination and repair	ATP-dependent RNA helicase abstrakt [Apis cerana cerana]
421	ONT.67.2	[L]	Replication, recombination and repair	Molecular Function: nucleic acid binding (GO:0003676);; Molecular Function: helicase activity (GO:0004386);; Molecular Function: ATP binding (GO:0005524);;	K13116|0|ame:408524|K13116 ATP-dependent RNA helicase DDX41 [EC:3.6.4.13] | (RefSeq) ATP-dependent RNA helicase abstrakt	--	[A]	RNA processing and modification	--	ATP-dependent RNA helicase abstrakt OS=Drosophila melanogaster OX=7227 GN=abs PE=1 SV=1	L	Replication, recombination and repair	ATP-dependent RNA helicase abstrakt [Apis cerana cerana]
422	ONT.67.3	[L]	Replication, recombination and repair	Molecular Function: nucleic acid binding (GO:0003676);; Molecular Function: helicase activity (GO:0004386);; Molecular Function: ATP binding (GO:0005524);;	K13116|0|ame:408524|K13116 ATP-dependent RNA helicase DDX41 [EC:3.6.4.13] | (RefSeq) ATP-dependent RNA helicase abstrakt	--	[A]	RNA processing and modification	--	ATP-dependent RNA helicase abstrakt OS=Drosophila melanogaster OX=7227 GN=abs PE=1 SV=1	L	Replication, recombination and repair	ATP-dependent RNA helicase abstrakt [Apis cerana cerana]
423	ONT.67.4	[L]	Replication, recombination and repair	Molecular Function: nucleic acid binding (GO:0003676);; Molecular Function: helicase activity (GO:0004386);; Molecular Function: ATP binding (GO:0005524);;	K13116|0|ame:408524|K13116 ATP-dependent RNA helicase DDX41 [EC:3.6.4.13] | (RefSeq) ATP-dependent RNA helicase abstrakt	--	[A]	RNA processing and modification	--	ATP-dependent RNA helicase abstrakt OS=Drosophila melanogaster OX=7227 GN=abs PE=1 SV=1	L	Replication, recombination and repair	ATP-dependent RNA helicase abstrakt [Apis cerana cerana]
424	ONT.67.5	[L]	Replication, recombination and repair	Molecular Function: nucleic acid binding (GO:0003676);; Molecular Function: helicase activity (GO:0004386);; Molecular Function: ATP binding (GO:0005524);;	K13116|0|ame:408524|K13116 ATP-dependent RNA helicase DDX41 [EC:3.6.4.13] | (RefSeq) ATP-dependent RNA helicase abstrakt	--	[A]	RNA processing and modification	--	ATP-dependent RNA helicase abstrakt OS=Drosophila melanogaster OX=7227 GN=abs PE=1 SV=1	L	Replication, recombination and repair	ATP-dependent RNA helicase abstrakt [Apis cerana cerana]
425	ONT.67.6	[L]	Replication, recombination and repair	Molecular Function: nucleic acid binding (GO:0003676);; Molecular Function: helicase activity (GO:0004386);; Molecular Function: ATP binding (GO:0005524);;	K13116|0|ame:408524|K13116 ATP-dependent RNA helicase DDX41 [EC:3.6.4.13] | (RefSeq) ATP-dependent RNA helicase abstrakt	--	[A]	RNA processing and modification	--	ATP-dependent RNA helicase abstrakt OS=Drosophila melanogaster OX=7227 GN=abs PE=1 SV=1	L	Replication, recombination and repair	ATP-dependent RNA helicase abstrakt [Apis cerana cerana]
426	ONT.67.7	[L]	Replication, recombination and repair	Molecular Function: nucleic acid binding (GO:0003676);; Molecular Function: helicase activity (GO:0004386);; Molecular Function: ATP binding (GO:0005524);;	K13116|0|ame:408524|K13116 ATP-dependent RNA helicase DDX41 [EC:3.6.4.13] | (RefSeq) ATP-dependent RNA helicase abstrakt	--	[A]	RNA processing and modification	--	ATP-dependent RNA helicase abstrakt OS=Drosophila melanogaster OX=7227 GN=abs PE=1 SV=1	L	Replication, recombination and repair	ATP-dependent RNA helicase abstrakt [Apis cerana cerana]
427	ONT.67.8	[L]	Replication, recombination and repair	Molecular Function: nucleic acid binding (GO:0003676);; Molecular Function: helicase activity (GO:0004386);; Molecular Function: ATP binding (GO:0005524);;	K13116|0|ame:408524|K13116 ATP-dependent RNA helicase DDX41 [EC:3.6.4.13] | (RefSeq) ATP-dependent RNA helicase abstrakt	--	[A]	RNA processing and modification	--	ATP-dependent RNA helicase abstrakt OS=Drosophila melanogaster OX=7227 GN=abs PE=1 SV=1	L	Replication, recombination and repair	ATP-dependent RNA helicase abstrakt [Apis cerana cerana]
428	ONT.67.9	[L]	Replication, recombination and repair	Molecular Function: nucleic acid binding (GO:0003676);; Molecular Function: helicase activity (GO:0004386);; Molecular Function: ATP binding (GO:0005524);;	K13116|0|ame:408524|K13116 ATP-dependent RNA helicase DDX41 [EC:3.6.4.13] | (RefSeq) ATP-dependent RNA helicase abstrakt	--	[A]	RNA processing and modification	--	ATP-dependent RNA helicase abstrakt OS=Drosophila melanogaster OX=7227 GN=abs PE=1 SV=1	L	Replication, recombination and repair	ATP-dependent RNA helicase abstrakt [Apis cerana cerana]
429	ONT.67.10	--	--	Biological Process: signal transduction (GO:0007165);;	--	--	--	--	--	--	S	Function unknown	hypothetical protein APICC_00014 [Apis cerana cerana]
430	ONT.68.1	[E]	Amino acid transport and metabolism	--	K12259|0|ame:726650|K12259 spermine oxidase [EC:1.5.3.16 1.5.3.-] | (RefSeq) LOW QUALITY PROTEIN: uncharacterized protein LOC726650	Arginine and proline metabolism (ko00330);; beta-Alanine metabolism (ko00410)	[H]	Coenzyme transport and metabolism	--	Protein anon-37Cs OS=Drosophila lebanonensis OX=7225 GN=anon-37Cs PE=3 SV=1	S	Function unknown	Peroxisomal N(1)-acetyl-spermine/spermidine oxidase [Apis cerana cerana]
431	ONT.68.2	[E]	Amino acid transport and metabolism	--	K12259|0|ame:726650|K12259 spermine oxidase [EC:1.5.3.16 1.5.3.-] | (RefSeq) LOW QUALITY PROTEIN: uncharacterized protein LOC726650	Arginine and proline metabolism (ko00330);; beta-Alanine metabolism (ko00410)	[H]	Coenzyme transport and metabolism	--	Protein anon-37Cs OS=Drosophila lebanonensis OX=7225 GN=anon-37Cs PE=3 SV=1	S	Function unknown	Peroxisomal N(1)-acetyl-spermine/spermidine oxidase [Apis cerana cerana]
432	ONT.68.3	[E]	Amino acid transport and metabolism	--	K12259|0|ame:726650|K12259 spermine oxidase [EC:1.5.3.16 1.5.3.-] | (RefSeq) LOW QUALITY PROTEIN: uncharacterized protein LOC726650	Arginine and proline metabolism (ko00330);; beta-Alanine metabolism (ko00410)	[H]	Coenzyme transport and metabolism	--	Protein anon-37Cs OS=Drosophila lebanonensis OX=7225 GN=anon-37Cs PE=3 SV=1	S	Function unknown	Peroxisomal N(1)-acetyl-spermine/spermidine oxidase [Apis cerana cerana]
433	ONT.68.4	[E]	Amino acid transport and metabolism	--	K12259|0|ame:726650|K12259 spermine oxidase [EC:1.5.3.16 1.5.3.-] | (RefSeq) LOW QUALITY PROTEIN: uncharacterized protein LOC726650	Arginine and proline metabolism (ko00330);; beta-Alanine metabolism (ko00410)	[H]	Coenzyme transport and metabolism	--	Protein anon-37Cs OS=Drosophila lebanonensis OX=7225 GN=anon-37Cs PE=3 SV=1	S	Function unknown	Peroxisomal N(1)-acetyl-spermine/spermidine oxidase [Apis cerana cerana]
434	ONT.68.5	[E]	Amino acid transport and metabolism	--	K12259|0|ame:726650|K12259 spermine oxidase [EC:1.5.3.16 1.5.3.-] | (RefSeq) LOW QUALITY PROTEIN: uncharacterized protein LOC726650	Arginine and proline metabolism (ko00330);; beta-Alanine metabolism (ko00410)	[H]	Coenzyme transport and metabolism	--	Protein anon-37Cs OS=Drosophila lebanonensis OX=7225 GN=anon-37Cs PE=3 SV=1	S	Function unknown	Peroxisomal N(1)-acetyl-spermine/spermidine oxidase [Apis cerana cerana]
435	ONT.68.6	[E]	Amino acid transport and metabolism	--	K12259|0|ame:726650|K12259 spermine oxidase [EC:1.5.3.16 1.5.3.-] | (RefSeq) LOW QUALITY PROTEIN: uncharacterized protein LOC726650	Arginine and proline metabolism (ko00330);; beta-Alanine metabolism (ko00410)	[H]	Coenzyme transport and metabolism	--	Protein anon-37Cs OS=Drosophila lebanonensis OX=7225 GN=anon-37Cs PE=3 SV=1	S	Function unknown	Peroxisomal N(1)-acetyl-spermine/spermidine oxidase [Apis cerana cerana]
436	ONT.68.7	[E]	Amino acid transport and metabolism	--	K12259|0|ame:726650|K12259 spermine oxidase [EC:1.5.3.16 1.5.3.-] | (RefSeq) LOW QUALITY PROTEIN: uncharacterized protein LOC726650	Arginine and proline metabolism (ko00330);; beta-Alanine metabolism (ko00410)	[H]	Coenzyme transport and metabolism	--	Protein anon-37Cs OS=Drosophila lebanonensis OX=7225 GN=anon-37Cs PE=3 SV=1	S	Function unknown	Peroxisomal N(1)-acetyl-spermine/spermidine oxidase [Apis cerana cerana]
437	ONT.68.8	[E]	Amino acid transport and metabolism	--	K12259|0|ame:726650|K12259 spermine oxidase [EC:1.5.3.16 1.5.3.-] | (RefSeq) LOW QUALITY PROTEIN: uncharacterized protein LOC726650	Arginine and proline metabolism (ko00330);; beta-Alanine metabolism (ko00410)	[H]	Coenzyme transport and metabolism	--	Protein anon-37Cs OS=Drosophila lebanonensis OX=7225 GN=anon-37Cs PE=3 SV=1	S	Function unknown	Peroxisomal N(1)-acetyl-spermine/spermidine oxidase [Apis cerana cerana]
438	ONT.68.9	[E]	Amino acid transport and metabolism	--	K12259|0|ame:726650|K12259 spermine oxidase [EC:1.5.3.16 1.5.3.-] | (RefSeq) LOW QUALITY PROTEIN: uncharacterized protein LOC726650	Arginine and proline metabolism (ko00330);; beta-Alanine metabolism (ko00410)	[H]	Coenzyme transport and metabolism	--	Protein anon-37Cs OS=Drosophila lebanonensis OX=7225 GN=anon-37Cs PE=3 SV=1	S	Function unknown	Peroxisomal N(1)-acetyl-spermine/spermidine oxidase [Apis cerana cerana]
439	ONT.68.10	[E]	Amino acid transport and metabolism	--	K12259|0|ame:726650|K12259 spermine oxidase [EC:1.5.3.16 1.5.3.-] | (RefSeq) LOW QUALITY PROTEIN: uncharacterized protein LOC726650	Arginine and proline metabolism (ko00330);; beta-Alanine metabolism (ko00410)	[H]	Coenzyme transport and metabolism	--	Protein anon-37Cs OS=Drosophila lebanonensis OX=7225 GN=anon-37Cs PE=3 SV=1	S	Function unknown	Peroxisomal N(1)-acetyl-spermine/spermidine oxidase [Apis cerana cerana]
440	ONT.68.11	[E]	Amino acid transport and metabolism	--	K12259|0|ame:726650|K12259 spermine oxidase [EC:1.5.3.16 1.5.3.-] | (RefSeq) LOW QUALITY PROTEIN: uncharacterized protein LOC726650	Arginine and proline metabolism (ko00330);; beta-Alanine metabolism (ko00410)	[H]	Coenzyme transport and metabolism	--	Protein anon-37Cs OS=Drosophila lebanonensis OX=7225 GN=anon-37Cs PE=3 SV=1	S	Function unknown	Peroxisomal N(1)-acetyl-spermine/spermidine oxidase [Apis cerana cerana]
441	ONT.68.12	[E]	Amino acid transport and metabolism	--	K12259|0|ame:726650|K12259 spermine oxidase [EC:1.5.3.16 1.5.3.-] | (RefSeq) LOW QUALITY PROTEIN: uncharacterized protein LOC726650	Arginine and proline metabolism (ko00330);; beta-Alanine metabolism (ko00410)	[H]	Coenzyme transport and metabolism	--	Protein anon-37Cs OS=Drosophila lebanonensis OX=7225 GN=anon-37Cs PE=3 SV=1	S	Function unknown	Peroxisomal N(1)-acetyl-spermine/spermidine oxidase [Apis cerana cerana]
442	ONT.68.13	[E]	Amino acid transport and metabolism	--	K12259|0|ame:726650|K12259 spermine oxidase [EC:1.5.3.16 1.5.3.-] | (RefSeq) LOW QUALITY PROTEIN: uncharacterized protein LOC726650	Arginine and proline metabolism (ko00330);; beta-Alanine metabolism (ko00410)	[H]	Coenzyme transport and metabolism	--	Protein anon-37Cs OS=Drosophila lebanonensis OX=7225 GN=anon-37Cs PE=3 SV=1	S	Function unknown	Peroxisomal N(1)-acetyl-spermine/spermidine oxidase [Apis cerana cerana]
443	ONT.68.14	[E]	Amino acid transport and metabolism	--	K12259|0|ame:726650|K12259 spermine oxidase [EC:1.5.3.16 1.5.3.-] | (RefSeq) LOW QUALITY PROTEIN: uncharacterized protein LOC726650	Arginine and proline metabolism (ko00330);; beta-Alanine metabolism (ko00410)	[H]	Coenzyme transport and metabolism	--	Protein anon-37Cs OS=Drosophila lebanonensis OX=7225 GN=anon-37Cs PE=3 SV=1	S	Function unknown	Peroxisomal N(1)-acetyl-spermine/spermidine oxidase [Apis cerana cerana]
444	ONT.68.15	[E]	Amino acid transport and metabolism	--	K12259|0|ame:726650|K12259 spermine oxidase [EC:1.5.3.16 1.5.3.-] | (RefSeq) LOW QUALITY PROTEIN: uncharacterized protein LOC726650	Arginine and proline metabolism (ko00330);; beta-Alanine metabolism (ko00410)	[H]	Coenzyme transport and metabolism	--	Protein anon-37Cs OS=Drosophila lebanonensis OX=7225 GN=anon-37Cs PE=3 SV=1	S	Function unknown	Peroxisomal N(1)-acetyl-spermine/spermidine oxidase [Apis cerana cerana]
445	ONT.68.16	[E]	Amino acid transport and metabolism	--	K12259|0|ame:726650|K12259 spermine oxidase [EC:1.5.3.16 1.5.3.-] | (RefSeq) LOW QUALITY PROTEIN: uncharacterized protein LOC726650	Arginine and proline metabolism (ko00330);; beta-Alanine metabolism (ko00410)	[H]	Coenzyme transport and metabolism	--	Protein anon-37Cs OS=Drosophila lebanonensis OX=7225 GN=anon-37Cs PE=3 SV=1	S	Function unknown	Peroxisomal N(1)-acetyl-spermine/spermidine oxidase [Apis cerana cerana]
446	ONT.68.17	[E]	Amino acid transport and metabolism	--	K12259|0|ame:726650|K12259 spermine oxidase [EC:1.5.3.16 1.5.3.-] | (RefSeq) LOW QUALITY PROTEIN: uncharacterized protein LOC726650	Arginine and proline metabolism (ko00330);; beta-Alanine metabolism (ko00410)	[H]	Coenzyme transport and metabolism	--	Protein anon-37Cs OS=Drosophila lebanonensis OX=7225 GN=anon-37Cs PE=3 SV=1	S	Function unknown	Peroxisomal N(1)-acetyl-spermine/spermidine oxidase [Apis cerana cerana]
447	ONT.69.1	--	--	Biological Process: signal transduction (GO:0007165);;	--	--	--	--	--	--	S	Function unknown	hypothetical protein APICC_00014 [Apis cerana cerana]
448	ONT.69.2	--	--	Biological Process: signal transduction (GO:0007165);;	--	--	--	--	--	--	S	Function unknown	hypothetical protein APICC_00014 [Apis cerana cerana]
449	ONT.69.3	--	--	Biological Process: signal transduction (GO:0007165);;	--	--	--	--	--	--	S	Function unknown	hypothetical protein APICC_00014 [Apis cerana cerana]
450	ONT.69.4	--	--	Biological Process: signal transduction (GO:0007165);;	--	--	--	--	--	--	S	Function unknown	hypothetical protein APICC_00014 [Apis cerana cerana]
451	ONT.69.5	--	--	Biological Process: signal transduction (GO:0007165);;	--	--	--	--	--	--	S	Function unknown	hypothetical protein APICC_00014 [Apis cerana cerana]
452	ONT.69.6	--	--	Biological Process: signal transduction (GO:0007165);;	--	--	--	--	--	--	S	Function unknown	hypothetical protein APICC_00014 [Apis cerana cerana]
453	ONT.70.1	[E]	Amino acid transport and metabolism	Molecular Function: oxidoreductase activity (GO:0016491);; Biological Process: oxidation-reduction process (GO:0055114);;	K12259|0|ame:413478|K12259 spermine oxidase [EC:1.5.3.16 1.5.3.-] | (RefSeq) spermine oxidase	Arginine and proline metabolism (ko00330);; beta-Alanine metabolism (ko00410)	[H]	Coenzyme transport and metabolism	--	Protein anon-37Cs (Fragment) OS=Drosophila simulans OX=7240 GN=anon-37Cs PE=3 SV=1	S	Function unknown	Peroxisomal N(1)-acetyl-spermine/spermidine oxidase [Apis cerana cerana]
454	ONT.70.2	[E]	Amino acid transport and metabolism	Molecular Function: oxidoreductase activity (GO:0016491);; Biological Process: oxidation-reduction process (GO:0055114);;	K12259|0|ame:413478|K12259 spermine oxidase [EC:1.5.3.16 1.5.3.-] | (RefSeq) spermine oxidase	Arginine and proline metabolism (ko00330);; beta-Alanine metabolism (ko00410)	[H]	Coenzyme transport and metabolism	--	Protein anon-37Cs (Fragment) OS=Drosophila simulans OX=7240 GN=anon-37Cs PE=3 SV=1	S	Function unknown	Peroxisomal N(1)-acetyl-spermine/spermidine oxidase [Apis cerana cerana]
455	ONT.70.3	[E]	Amino acid transport and metabolism	Molecular Function: oxidoreductase activity (GO:0016491);; Biological Process: oxidation-reduction process (GO:0055114);;	K12259|0|ame:413478|K12259 spermine oxidase [EC:1.5.3.16 1.5.3.-] | (RefSeq) spermine oxidase	Arginine and proline metabolism (ko00330);; beta-Alanine metabolism (ko00410)	[H]	Coenzyme transport and metabolism	--	Protein anon-37Cs (Fragment) OS=Drosophila simulans OX=7240 GN=anon-37Cs PE=3 SV=1	S	Function unknown	Peroxisomal N(1)-acetyl-spermine/spermidine oxidase [Apis cerana cerana]
456	ONT.70.4	[E]	Amino acid transport and metabolism	Molecular Function: oxidoreductase activity (GO:0016491);; Biological Process: oxidation-reduction process (GO:0055114);;	K12259|0|ame:413478|K12259 spermine oxidase [EC:1.5.3.16 1.5.3.-] | (RefSeq) spermine oxidase	Arginine and proline metabolism (ko00330);; beta-Alanine metabolism (ko00410)	[H]	Coenzyme transport and metabolism	--	Protein anon-37Cs (Fragment) OS=Drosophila simulans OX=7240 GN=anon-37Cs PE=3 SV=1	S	Function unknown	Peroxisomal N(1)-acetyl-spermine/spermidine oxidase [Apis cerana cerana]
457	ONT.70.5	[E]	Amino acid transport and metabolism	Molecular Function: oxidoreductase activity (GO:0016491);; Biological Process: oxidation-reduction process (GO:0055114);;	K12259|0|ame:413478|K12259 spermine oxidase [EC:1.5.3.16 1.5.3.-] | (RefSeq) spermine oxidase	Arginine and proline metabolism (ko00330);; beta-Alanine metabolism (ko00410)	[H]	Coenzyme transport and metabolism	--	Protein anon-37Cs (Fragment) OS=Drosophila simulans OX=7240 GN=anon-37Cs PE=3 SV=1	S	Function unknown	Peroxisomal N(1)-acetyl-spermine/spermidine oxidase [Apis cerana cerana]
458	ONT.70.6	[E]	Amino acid transport and metabolism	Molecular Function: oxidoreductase activity (GO:0016491);; Biological Process: oxidation-reduction process (GO:0055114);;	K12259|0|ame:413478|K12259 spermine oxidase [EC:1.5.3.16 1.5.3.-] | (RefSeq) spermine oxidase	Arginine and proline metabolism (ko00330);; beta-Alanine metabolism (ko00410)	[H]	Coenzyme transport and metabolism	--	Protein anon-37Cs (Fragment) OS=Drosophila simulans OX=7240 GN=anon-37Cs PE=3 SV=1	S	Function unknown	Peroxisomal N(1)-acetyl-spermine/spermidine oxidase [Apis cerana cerana]
459	ONT.70.7	[E]	Amino acid transport and metabolism	Molecular Function: oxidoreductase activity (GO:0016491);; Biological Process: oxidation-reduction process (GO:0055114);;	K12259|0|ame:413478|K12259 spermine oxidase [EC:1.5.3.16 1.5.3.-] | (RefSeq) spermine oxidase	Arginine and proline metabolism (ko00330);; beta-Alanine metabolism (ko00410)	[H]	Coenzyme transport and metabolism	--	Protein anon-37Cs (Fragment) OS=Drosophila simulans OX=7240 GN=anon-37Cs PE=3 SV=1	S	Function unknown	Peroxisomal N(1)-acetyl-spermine/spermidine oxidase [Apis cerana cerana]
460	ONT.70.8	[E]	Amino acid transport and metabolism	Molecular Function: oxidoreductase activity (GO:0016491);; Biological Process: oxidation-reduction process (GO:0055114);;	K12259|0|ame:413478|K12259 spermine oxidase [EC:1.5.3.16 1.5.3.-] | (RefSeq) spermine oxidase	Arginine and proline metabolism (ko00330);; beta-Alanine metabolism (ko00410)	[H]	Coenzyme transport and metabolism	--	Protein anon-37Cs (Fragment) OS=Drosophila simulans OX=7240 GN=anon-37Cs PE=3 SV=1	S	Function unknown	Peroxisomal N(1)-acetyl-spermine/spermidine oxidase [Apis cerana cerana]
461	ONT.70.9	[E]	Amino acid transport and metabolism	Molecular Function: oxidoreductase activity (GO:0016491);; Biological Process: oxidation-reduction process (GO:0055114);;	K12259|0|ame:413478|K12259 spermine oxidase [EC:1.5.3.16 1.5.3.-] | (RefSeq) spermine oxidase	Arginine and proline metabolism (ko00330);; beta-Alanine metabolism (ko00410)	[H]	Coenzyme transport and metabolism	--	Protein anon-37Cs (Fragment) OS=Drosophila simulans OX=7240 GN=anon-37Cs PE=3 SV=1	S	Function unknown	Peroxisomal N(1)-acetyl-spermine/spermidine oxidase [Apis cerana cerana]
462	ONT.70.10	[E]	Amino acid transport and metabolism	Molecular Function: oxidoreductase activity (GO:0016491);; Biological Process: oxidation-reduction process (GO:0055114);;	K12259|0|ame:413478|K12259 spermine oxidase [EC:1.5.3.16 1.5.3.-] | (RefSeq) spermine oxidase	Arginine and proline metabolism (ko00330);; beta-Alanine metabolism (ko00410)	[H]	Coenzyme transport and metabolism	--	Protein anon-37Cs (Fragment) OS=Drosophila simulans OX=7240 GN=anon-37Cs PE=3 SV=1	S	Function unknown	Peroxisomal N(1)-acetyl-spermine/spermidine oxidase [Apis cerana cerana]
463	ONT.70.11	[E]	Amino acid transport and metabolism	Molecular Function: oxidoreductase activity (GO:0016491);; Biological Process: oxidation-reduction process (GO:0055114);;	K12259|0|ame:413478|K12259 spermine oxidase [EC:1.5.3.16 1.5.3.-] | (RefSeq) spermine oxidase	Arginine and proline metabolism (ko00330);; beta-Alanine metabolism (ko00410)	[H]	Coenzyme transport and metabolism	--	Protein anon-37Cs (Fragment) OS=Drosophila simulans OX=7240 GN=anon-37Cs PE=3 SV=1	S	Function unknown	Peroxisomal N(1)-acetyl-spermine/spermidine oxidase [Apis cerana cerana]
464	ONT.70.12	[E]	Amino acid transport and metabolism	Molecular Function: oxidoreductase activity (GO:0016491);; Biological Process: oxidation-reduction process (GO:0055114);;	K12259|0|ame:413478|K12259 spermine oxidase [EC:1.5.3.16 1.5.3.-] | (RefSeq) spermine oxidase	Arginine and proline metabolism (ko00330);; beta-Alanine metabolism (ko00410)	[H]	Coenzyme transport and metabolism	--	Protein anon-37Cs (Fragment) OS=Drosophila simulans OX=7240 GN=anon-37Cs PE=3 SV=1	S	Function unknown	Peroxisomal N(1)-acetyl-spermine/spermidine oxidase [Apis cerana cerana]
465	ONT.70.13	[E]	Amino acid transport and metabolism	Molecular Function: oxidoreductase activity (GO:0016491);; Biological Process: oxidation-reduction process (GO:0055114);;	K12259|0|ame:413478|K12259 spermine oxidase [EC:1.5.3.16 1.5.3.-] | (RefSeq) spermine oxidase	Arginine and proline metabolism (ko00330);; beta-Alanine metabolism (ko00410)	[H]	Coenzyme transport and metabolism	--	Protein anon-37Cs (Fragment) OS=Drosophila simulans OX=7240 GN=anon-37Cs PE=3 SV=1	S	Function unknown	Peroxisomal N(1)-acetyl-spermine/spermidine oxidase [Apis cerana cerana]
466	ONT.70.14	[E]	Amino acid transport and metabolism	Molecular Function: oxidoreductase activity (GO:0016491);; Biological Process: oxidation-reduction process (GO:0055114);;	K12259|0|ame:413478|K12259 spermine oxidase [EC:1.5.3.16 1.5.3.-] | (RefSeq) spermine oxidase	Arginine and proline metabolism (ko00330);; beta-Alanine metabolism (ko00410)	[H]	Coenzyme transport and metabolism	--	Protein anon-37Cs (Fragment) OS=Drosophila simulans OX=7240 GN=anon-37Cs PE=3 SV=1	S	Function unknown	Peroxisomal N(1)-acetyl-spermine/spermidine oxidase [Apis cerana cerana]
467	ONT.70.15	[E]	Amino acid transport and metabolism	Molecular Function: oxidoreductase activity (GO:0016491);; Biological Process: oxidation-reduction process (GO:0055114);;	K12259|0|ame:413478|K12259 spermine oxidase [EC:1.5.3.16 1.5.3.-] | (RefSeq) spermine oxidase	Arginine and proline metabolism (ko00330);; beta-Alanine metabolism (ko00410)	[H]	Coenzyme transport and metabolism	--	Protein anon-37Cs (Fragment) OS=Drosophila simulans OX=7240 GN=anon-37Cs PE=3 SV=1	S	Function unknown	Peroxisomal N(1)-acetyl-spermine/spermidine oxidase [Apis cerana cerana]
468	ONT.70.16	[E]	Amino acid transport and metabolism	Molecular Function: oxidoreductase activity (GO:0016491);; Biological Process: oxidation-reduction process (GO:0055114);;	K12259|0|ame:413478|K12259 spermine oxidase [EC:1.5.3.16 1.5.3.-] | (RefSeq) spermine oxidase	Arginine and proline metabolism (ko00330);; beta-Alanine metabolism (ko00410)	[H]	Coenzyme transport and metabolism	--	Protein anon-37Cs (Fragment) OS=Drosophila simulans OX=7240 GN=anon-37Cs PE=3 SV=1	S	Function unknown	Peroxisomal N(1)-acetyl-spermine/spermidine oxidase [Apis cerana cerana]
469	ONT.70.17	[E]	Amino acid transport and metabolism	Molecular Function: oxidoreductase activity (GO:0016491);; Biological Process: oxidation-reduction process (GO:0055114);;	K12259|0|ame:413478|K12259 spermine oxidase [EC:1.5.3.16 1.5.3.-] | (RefSeq) spermine oxidase	Arginine and proline metabolism (ko00330);; beta-Alanine metabolism (ko00410)	[H]	Coenzyme transport and metabolism	--	Protein anon-37Cs (Fragment) OS=Drosophila simulans OX=7240 GN=anon-37Cs PE=3 SV=1	S	Function unknown	Peroxisomal N(1)-acetyl-spermine/spermidine oxidase [Apis cerana cerana]
470	ONT.70.18	[E]	Amino acid transport and metabolism	Molecular Function: oxidoreductase activity (GO:0016491);; Biological Process: oxidation-reduction process (GO:0055114);;	K12259|0|ame:413478|K12259 spermine oxidase [EC:1.5.3.16 1.5.3.-] | (RefSeq) spermine oxidase	Arginine and proline metabolism (ko00330);; beta-Alanine metabolism (ko00410)	[H]	Coenzyme transport and metabolism	--	Protein anon-37Cs (Fragment) OS=Drosophila simulans OX=7240 GN=anon-37Cs PE=3 SV=1	S	Function unknown	Peroxisomal N(1)-acetyl-spermine/spermidine oxidase [Apis cerana cerana]
471	ONT.70.19	[E]	Amino acid transport and metabolism	Molecular Function: oxidoreductase activity (GO:0016491);; Biological Process: oxidation-reduction process (GO:0055114);;	K12259|0|ame:413478|K12259 spermine oxidase [EC:1.5.3.16 1.5.3.-] | (RefSeq) spermine oxidase	Arginine and proline metabolism (ko00330);; beta-Alanine metabolism (ko00410)	[H]	Coenzyme transport and metabolism	--	Protein anon-37Cs (Fragment) OS=Drosophila simulans OX=7240 GN=anon-37Cs PE=3 SV=1	S	Function unknown	Peroxisomal N(1)-acetyl-spermine/spermidine oxidase [Apis cerana cerana]
472	ONT.70.20	[E]	Amino acid transport and metabolism	Molecular Function: oxidoreductase activity (GO:0016491);; Biological Process: oxidation-reduction process (GO:0055114);;	K12259|0|ame:413478|K12259 spermine oxidase [EC:1.5.3.16 1.5.3.-] | (RefSeq) spermine oxidase	Arginine and proline metabolism (ko00330);; beta-Alanine metabolism (ko00410)	[H]	Coenzyme transport and metabolism	--	Protein anon-37Cs (Fragment) OS=Drosophila simulans OX=7240 GN=anon-37Cs PE=3 SV=1	S	Function unknown	Peroxisomal N(1)-acetyl-spermine/spermidine oxidase [Apis cerana cerana]
473	ONT.70.21	[E]	Amino acid transport and metabolism	Molecular Function: oxidoreductase activity (GO:0016491);; Biological Process: oxidation-reduction process (GO:0055114);;	K12259|0|ame:413478|K12259 spermine oxidase [EC:1.5.3.16 1.5.3.-] | (RefSeq) spermine oxidase	Arginine and proline metabolism (ko00330);; beta-Alanine metabolism (ko00410)	[H]	Coenzyme transport and metabolism	--	Protein anon-37Cs (Fragment) OS=Drosophila simulans OX=7240 GN=anon-37Cs PE=3 SV=1	S	Function unknown	Peroxisomal N(1)-acetyl-spermine/spermidine oxidase [Apis cerana cerana]
474	ONT.70.22	[E]	Amino acid transport and metabolism	Molecular Function: oxidoreductase activity (GO:0016491);; Biological Process: oxidation-reduction process (GO:0055114);;	K12259|0|ame:413478|K12259 spermine oxidase [EC:1.5.3.16 1.5.3.-] | (RefSeq) spermine oxidase	Arginine and proline metabolism (ko00330);; beta-Alanine metabolism (ko00410)	[H]	Coenzyme transport and metabolism	--	Protein anon-37Cs (Fragment) OS=Drosophila simulans OX=7240 GN=anon-37Cs PE=3 SV=1	S	Function unknown	Peroxisomal N(1)-acetyl-spermine/spermidine oxidase [Apis cerana cerana]
475	ONT.70.23	[E]	Amino acid transport and metabolism	Molecular Function: oxidoreductase activity (GO:0016491);; Biological Process: oxidation-reduction process (GO:0055114);;	K12259|0|ame:413478|K12259 spermine oxidase [EC:1.5.3.16 1.5.3.-] | (RefSeq) spermine oxidase	Arginine and proline metabolism (ko00330);; beta-Alanine metabolism (ko00410)	[H]	Coenzyme transport and metabolism	--	Protein anon-37Cs (Fragment) OS=Drosophila simulans OX=7240 GN=anon-37Cs PE=3 SV=1	S	Function unknown	Peroxisomal N(1)-acetyl-spermine/spermidine oxidase [Apis cerana cerana]
476	ONT.70.24	[E]	Amino acid transport and metabolism	Molecular Function: oxidoreductase activity (GO:0016491);; Biological Process: oxidation-reduction process (GO:0055114);;	K12259|0|ame:413478|K12259 spermine oxidase [EC:1.5.3.16 1.5.3.-] | (RefSeq) spermine oxidase	Arginine and proline metabolism (ko00330);; beta-Alanine metabolism (ko00410)	[H]	Coenzyme transport and metabolism	--	Protein anon-37Cs (Fragment) OS=Drosophila simulans OX=7240 GN=anon-37Cs PE=3 SV=1	S	Function unknown	Peroxisomal N(1)-acetyl-spermine/spermidine oxidase [Apis cerana cerana]
477	ONT.70.25	[E]	Amino acid transport and metabolism	Molecular Function: oxidoreductase activity (GO:0016491);; Biological Process: oxidation-reduction process (GO:0055114);;	K12259|0|ame:413478|K12259 spermine oxidase [EC:1.5.3.16 1.5.3.-] | (RefSeq) spermine oxidase	Arginine and proline metabolism (ko00330);; beta-Alanine metabolism (ko00410)	[H]	Coenzyme transport and metabolism	--	Protein anon-37Cs (Fragment) OS=Drosophila simulans OX=7240 GN=anon-37Cs PE=3 SV=1	S	Function unknown	Peroxisomal N(1)-acetyl-spermine/spermidine oxidase [Apis cerana cerana]
478	ONT.71.1	#N/A	#N/A	#N/A	#N/A	#N/A	#N/A	#N/A	#N/A	#N/A	#N/A	#N/A	#N/A
479	ONT.72.1	[O]	Posttranslational modification, protein turnover, chaperones	Molecular Function: serine-type endopeptidase activity (GO:0004252);; Biological Process: proteolysis (GO:0006508);;	--	--	[E]	Amino acid transport and metabolism	--	Serine protease snake OS=Drosophila melanogaster OX=7227 GN=snk PE=1 SV=2	O	Posttranslational modification, protein turnover, chaperones	PREDICTED: serine protease snake isoform X1 [Apis cerana]
480	ONT.72.2	--	--	Molecular Function: serine-type endopeptidase activity (GO:0004252);;	--	--	--	--	--	--	--	--	--
481	ONT.72.3	[O]	Posttranslational modification, protein turnover, chaperones	Molecular Function: serine-type endopeptidase activity (GO:0004252);; Biological Process: proteolysis (GO:0006508);;	--	--	[E]	Amino acid transport and metabolism	--	Serine protease snake OS=Drosophila melanogaster OX=7227 GN=snk PE=1 SV=2	O	Posttranslational modification, protein turnover, chaperones	PREDICTED: serine protease snake isoform X1 [Apis cerana]
482	ONT.72.4	[O]	Posttranslational modification, protein turnover, chaperones	Molecular Function: serine-type endopeptidase activity (GO:0004252);; Biological Process: proteolysis (GO:0006508);;	--	--	[E]	Amino acid transport and metabolism	--	Serine protease snake OS=Drosophila melanogaster OX=7227 GN=snk PE=1 SV=2	O	Posttranslational modification, protein turnover, chaperones	PREDICTED: serine protease snake isoform X1 [Apis cerana]
483	ONT.72.5	[O]	Posttranslational modification, protein turnover, chaperones	Molecular Function: serine-type endopeptidase activity (GO:0004252);; Biological Process: proteolysis (GO:0006508);;	--	--	[E]	Amino acid transport and metabolism	--	Serine protease snake OS=Drosophila melanogaster OX=7227 GN=snk PE=1 SV=2	O	Posttranslational modification, protein turnover, chaperones	PREDICTED: serine protease snake isoform X1 [Apis cerana]
484	ONT.72.6	[O]	Posttranslational modification, protein turnover, chaperones	Molecular Function: serine-type endopeptidase activity (GO:0004252);; Biological Process: proteolysis (GO:0006508);;	--	--	[E]	Amino acid transport and metabolism	--	Serine protease snake OS=Drosophila melanogaster OX=7227 GN=snk PE=1 SV=2	O	Posttranslational modification, protein turnover, chaperones	PREDICTED: serine protease snake isoform X1 [Apis cerana]
485	ONT.73.1	--	--	Molecular Function: zinc ion binding (GO:0008270);; Cellular Component: integral component of membrane (GO:0016021);; Molecular Function: protein-cysteine S-palmitoyltransferase activity (GO:0019706);;	K18932|0|ame:412024|K18932 palmitoyltransferase [EC:2.3.1.225] | (RefSeq) palmitoyltransferase ZDHHC16B isoform X1	--	[R]	General function prediction only	--	--	S	Function unknown	palmitoyltransferase [Apis cerana cerana]
486	ONT.73.2	--	--	Molecular Function: zinc ion binding (GO:0008270);; Cellular Component: integral component of membrane (GO:0016021);; Molecular Function: protein-cysteine S-palmitoyltransferase activity (GO:0019706);;	K18932|0|ame:412024|K18932 palmitoyltransferase [EC:2.3.1.225] | (RefSeq) palmitoyltransferase ZDHHC16B isoform X1	--	[R]	General function prediction only	--	--	S	Function unknown	palmitoyltransferase [Apis cerana cerana]
487	ONT.73.3	--	--	Molecular Function: zinc ion binding (GO:0008270);; Cellular Component: integral component of membrane (GO:0016021);; Molecular Function: protein-cysteine S-palmitoyltransferase activity (GO:0019706);;	K18932|0|ame:412024|K18932 palmitoyltransferase [EC:2.3.1.225] | (RefSeq) palmitoyltransferase ZDHHC16B isoform X1	--	[R]	General function prediction only	--	--	S	Function unknown	palmitoyltransferase [Apis cerana cerana]
488	ONT.73.4	--	--	Molecular Function: zinc ion binding (GO:0008270);; Cellular Component: integral component of membrane (GO:0016021);; Molecular Function: protein-cysteine S-palmitoyltransferase activity (GO:0019706);;	K18932|0|ame:412024|K18932 palmitoyltransferase [EC:2.3.1.225] | (RefSeq) palmitoyltransferase ZDHHC16B isoform X1	--	[R]	General function prediction only	--	--	S	Function unknown	palmitoyltransferase [Apis cerana cerana]
489	ONT.73.7	--	--	Molecular Function: zinc ion binding (GO:0008270);; Cellular Component: integral component of membrane (GO:0016021);; Molecular Function: protein-cysteine S-palmitoyltransferase activity (GO:0019706);;	K18932|0|ame:412024|K18932 palmitoyltransferase [EC:2.3.1.225] | (RefSeq) palmitoyltransferase ZDHHC16B isoform X1	--	[R]	General function prediction only	--	--	S	Function unknown	palmitoyltransferase [Apis cerana cerana]
490	ONT.73.8	--	--	Molecular Function: zinc ion binding (GO:0008270);; Cellular Component: integral component of membrane (GO:0016021);; Molecular Function: protein-cysteine S-palmitoyltransferase activity (GO:0019706);;	K18932|0|ame:412024|K18932 palmitoyltransferase [EC:2.3.1.225] | (RefSeq) palmitoyltransferase ZDHHC16B isoform X1	--	[R]	General function prediction only	--	--	S	Function unknown	palmitoyltransferase [Apis cerana cerana]
491	ONT.73.9	--	--	Molecular Function: zinc ion binding (GO:0008270);; Cellular Component: integral component of membrane (GO:0016021);; Molecular Function: protein-cysteine S-palmitoyltransferase activity (GO:0019706);;	K18932|0|ame:412024|K18932 palmitoyltransferase [EC:2.3.1.225] | (RefSeq) palmitoyltransferase ZDHHC16B isoform X1	--	[R]	General function prediction only	--	--	S	Function unknown	palmitoyltransferase [Apis cerana cerana]
492	ONT.73.10	--	--	Molecular Function: zinc ion binding (GO:0008270);; Cellular Component: integral component of membrane (GO:0016021);; Molecular Function: protein-cysteine S-palmitoyltransferase activity (GO:0019706);;	K18932|0|ame:412024|K18932 palmitoyltransferase [EC:2.3.1.225] | (RefSeq) palmitoyltransferase ZDHHC16B isoform X1	--	[R]	General function prediction only	--	--	S	Function unknown	palmitoyltransferase [Apis cerana cerana]
493	ONT.73.11	--	--	Molecular Function: zinc ion binding (GO:0008270);; Cellular Component: integral component of membrane (GO:0016021);; Molecular Function: protein-cysteine S-palmitoyltransferase activity (GO:0019706);;	K18932|0|ame:412024|K18932 palmitoyltransferase [EC:2.3.1.225] | (RefSeq) palmitoyltransferase ZDHHC16B isoform X1	--	[R]	General function prediction only	--	--	S	Function unknown	palmitoyltransferase [Apis cerana cerana]
494	ONT.73.12	--	--	Molecular Function: zinc ion binding (GO:0008270);; Cellular Component: integral component of membrane (GO:0016021);; Molecular Function: protein-cysteine S-palmitoyltransferase activity (GO:0019706);;	K18932|0|ame:412024|K18932 palmitoyltransferase [EC:2.3.1.225] | (RefSeq) palmitoyltransferase ZDHHC16B isoform X1	--	[R]	General function prediction only	--	--	S	Function unknown	palmitoyltransferase [Apis cerana cerana]
495	ONT.73.13	--	--	Molecular Function: zinc ion binding (GO:0008270);; Cellular Component: integral component of membrane (GO:0016021);; Molecular Function: protein-cysteine S-palmitoyltransferase activity (GO:0019706);;	K18932|0|ame:412024|K18932 palmitoyltransferase [EC:2.3.1.225] | (RefSeq) palmitoyltransferase ZDHHC16B isoform X1	--	[R]	General function prediction only	--	--	S	Function unknown	palmitoyltransferase [Apis cerana cerana]
496	ONT.73.14	--	--	Molecular Function: zinc ion binding (GO:0008270);; Cellular Component: integral component of membrane (GO:0016021);; Molecular Function: protein-cysteine S-palmitoyltransferase activity (GO:0019706);;	K18932|0|ame:412024|K18932 palmitoyltransferase [EC:2.3.1.225] | (RefSeq) palmitoyltransferase ZDHHC16B isoform X1	--	[R]	General function prediction only	--	--	S	Function unknown	palmitoyltransferase [Apis cerana cerana]
497	ONT.73.15	#N/A	#N/A	#N/A	#N/A	#N/A	#N/A	#N/A	#N/A	#N/A	#N/A	#N/A	#N/A
498	ONT.74.1	--	--	--	--	--	--	--	--	--	--	--	hypothetical protein E2986_12369, partial [Frieseomelitta varia]
499	ONT.74.2	#N/A	#N/A	#N/A	#N/A	#N/A	#N/A	#N/A	#N/A	#N/A	#N/A	#N/A	#N/A
500	ONT.75.1	--	--	--	--	--	--	--	--	--	S	Function unknown	hypothetical protein APICC_08484 [Apis cerana cerana]
501	ONT.75.2	--	--	--	--	--	--	--	--	--	S	Function unknown	hypothetical protein APICC_08484 [Apis cerana cerana]
502	ONT.75.3	--	--	--	--	--	--	--	--	--	S	Function unknown	hypothetical protein APICC_08484 [Apis cerana cerana]
503	ONT.75.4	--	--	--	--	--	--	--	--	--	S	Function unknown	hypothetical protein APICC_08484 [Apis cerana cerana]
504	ONT.75.5	--	--	--	--	--	--	--	--	--	S	Function unknown	hypothetical protein APICC_08484 [Apis cerana cerana]
505	ONT.75.6	--	--	--	--	--	--	--	--	--	S	Function unknown	hypothetical protein APICC_08484 [Apis cerana cerana]
506	ONT.75.7	--	--	--	--	--	--	--	--	--	S	Function unknown	hypothetical protein APICC_08484 [Apis cerana cerana]
507	ONT.75.8	--	--	--	--	--	--	--	--	--	S	Function unknown	hypothetical protein APICC_08484 [Apis cerana cerana]
508	ONT.75.9	--	--	--	--	--	--	--	--	--	S	Function unknown	hypothetical protein APICC_08484 [Apis cerana cerana]
509	ONT.75.10	--	--	--	--	--	--	--	--	--	S	Function unknown	hypothetical protein APICC_08484 [Apis cerana cerana]
510	ONT.75.11	--	--	--	--	--	--	--	--	--	S	Function unknown	hypothetical protein APICC_08484 [Apis cerana cerana]
511	ONT.76.1	--	--	Cellular Component: mitochondrial small ribosomal subunit (GO:0005763);;	K17405|8.52229e-118|ame:726731|K17405 small subunit ribosomal protein S26 | (RefSeq) probable 28S ribosomal protein S26, mitochondrial	--	[S]	Function unknown	--	Probable 28S ribosomal protein S26, mitochondrial OS=Drosophila melanogaster OX=7227 GN=mRpS26 PE=2 SV=1	S	Function unknown	PREDICTED: probable 28S ribosomal protein S26, mitochondrial [Apis cerana]
512	ONT.76.2	--	--	Cellular Component: mitochondrial small ribosomal subunit (GO:0005763);;	K17405|8.52229e-118|ame:726731|K17405 small subunit ribosomal protein S26 | (RefSeq) probable 28S ribosomal protein S26, mitochondrial	--	[S]	Function unknown	--	Probable 28S ribosomal protein S26, mitochondrial OS=Drosophila melanogaster OX=7227 GN=mRpS26 PE=2 SV=1	S	Function unknown	PREDICTED: probable 28S ribosomal protein S26, mitochondrial [Apis cerana]
513	ONT.76.3	--	--	Cellular Component: mitochondrial small ribosomal subunit (GO:0005763);;	K17405|8.52229e-118|ame:726731|K17405 small subunit ribosomal protein S26 | (RefSeq) probable 28S ribosomal protein S26, mitochondrial	--	[S]	Function unknown	--	Probable 28S ribosomal protein S26, mitochondrial OS=Drosophila melanogaster OX=7227 GN=mRpS26 PE=2 SV=1	S	Function unknown	PREDICTED: probable 28S ribosomal protein S26, mitochondrial [Apis cerana]
514	ONT.76.4	--	--	Cellular Component: mitochondrial small ribosomal subunit (GO:0005763);;	K17405|8.52229e-118|ame:726731|K17405 small subunit ribosomal protein S26 | (RefSeq) probable 28S ribosomal protein S26, mitochondrial	--	[S]	Function unknown	--	Probable 28S ribosomal protein S26, mitochondrial OS=Drosophila melanogaster OX=7227 GN=mRpS26 PE=2 SV=1	S	Function unknown	PREDICTED: probable 28S ribosomal protein S26, mitochondrial [Apis cerana]
515	ONT.76.5	--	--	Cellular Component: mitochondrial small ribosomal subunit (GO:0005763);;	K17405|8.52229e-118|ame:726731|K17405 small subunit ribosomal protein S26 | (RefSeq) probable 28S ribosomal protein S26, mitochondrial	--	[S]	Function unknown	--	Probable 28S ribosomal protein S26, mitochondrial OS=Drosophila melanogaster OX=7227 GN=mRpS26 PE=2 SV=1	S	Function unknown	PREDICTED: probable 28S ribosomal protein S26, mitochondrial [Apis cerana]
516	ONT.76.6	--	--	Cellular Component: mitochondrial small ribosomal subunit (GO:0005763);;	K17405|8.52229e-118|ame:726731|K17405 small subunit ribosomal protein S26 | (RefSeq) probable 28S ribosomal protein S26, mitochondrial	--	[S]	Function unknown	--	Probable 28S ribosomal protein S26, mitochondrial OS=Drosophila melanogaster OX=7227 GN=mRpS26 PE=2 SV=1	S	Function unknown	PREDICTED: probable 28S ribosomal protein S26, mitochondrial [Apis cerana]
517	ONT.77.1	--	--	Molecular Function: calcium ion binding (GO:0005509);;	--	--	[T]	Signal transduction mechanisms	--	Neurocalcin homolog OS=Drosophila melanogaster OX=7227 GN=Nca PE=1 SV=2	DTZ	Cell cycle control, cell division, chromosome partitioning;; Signal transduction mechanisms;; Cytoskeleton	Kv channel-interacting protein [Apis cerana cerana]
518	ONT.77.2	--	--	Molecular Function: calcium ion binding (GO:0005509);;	--	--	[T]	Signal transduction mechanisms	--	Neurocalcin homolog OS=Drosophila melanogaster OX=7227 GN=Nca PE=1 SV=2	DTZ	Cell cycle control, cell division, chromosome partitioning;; Signal transduction mechanisms;; Cytoskeleton	Kv channel-interacting protein [Apis cerana cerana]
519	ONT.77.3	--	--	Molecular Function: calcium ion binding (GO:0005509);;	--	--	[T]	Signal transduction mechanisms	--	Neurocalcin homolog OS=Drosophila melanogaster OX=7227 GN=Nca PE=1 SV=2	DTZ	Cell cycle control, cell division, chromosome partitioning;; Signal transduction mechanisms;; Cytoskeleton	Kv channel-interacting protein [Apis cerana cerana]
520	ONT.77.4	--	--	Molecular Function: calcium ion binding (GO:0005509);;	--	--	[T]	Signal transduction mechanisms	--	Neurocalcin homolog OS=Drosophila melanogaster OX=7227 GN=Nca PE=1 SV=2	DTZ	Cell cycle control, cell division, chromosome partitioning;; Signal transduction mechanisms;; Cytoskeleton	Kv channel-interacting protein [Apis cerana cerana]
521	ONT.77.5	--	--	Molecular Function: calcium ion binding (GO:0005509);;	--	--	[T]	Signal transduction mechanisms	--	Neurocalcin homolog OS=Drosophila melanogaster OX=7227 GN=Nca PE=1 SV=2	DTZ	Cell cycle control, cell division, chromosome partitioning;; Signal transduction mechanisms;; Cytoskeleton	Kv channel-interacting protein [Apis cerana cerana]
522	ONT.77.6	--	--	Molecular Function: calcium ion binding (GO:0005509);;	--	--	[T]	Signal transduction mechanisms	--	Neurocalcin homolog OS=Drosophila melanogaster OX=7227 GN=Nca PE=1 SV=2	DTZ	Cell cycle control, cell division, chromosome partitioning;; Signal transduction mechanisms;; Cytoskeleton	Kv channel-interacting protein [Apis cerana cerana]
523	ONT.77.7	--	--	Molecular Function: calcium ion binding (GO:0005509);;	--	--	[T]	Signal transduction mechanisms	--	Neurocalcin homolog OS=Drosophila melanogaster OX=7227 GN=Nca PE=1 SV=2	DTZ	Cell cycle control, cell division, chromosome partitioning;; Signal transduction mechanisms;; Cytoskeleton	Kv channel-interacting protein [Apis cerana cerana]
524	ONT.77.8	--	--	Molecular Function: calcium ion binding (GO:0005509);;	--	--	[T]	Signal transduction mechanisms	--	Neurocalcin homolog OS=Drosophila melanogaster OX=7227 GN=Nca PE=1 SV=2	DTZ	Cell cycle control, cell division, chromosome partitioning;; Signal transduction mechanisms;; Cytoskeleton	Kv channel-interacting protein [Apis cerana cerana]
525	ONT.77.9	--	--	Molecular Function: calcium ion binding (GO:0005509);;	--	--	[T]	Signal transduction mechanisms	--	Neurocalcin homolog OS=Drosophila melanogaster OX=7227 GN=Nca PE=1 SV=2	DTZ	Cell cycle control, cell division, chromosome partitioning;; Signal transduction mechanisms;; Cytoskeleton	Kv channel-interacting protein [Apis cerana cerana]
526	ONT.77.10	--	--	Molecular Function: calcium ion binding (GO:0005509);;	--	--	[T]	Signal transduction mechanisms	--	Neurocalcin homolog OS=Drosophila melanogaster OX=7227 GN=Nca PE=1 SV=2	DTZ	Cell cycle control, cell division, chromosome partitioning;; Signal transduction mechanisms;; Cytoskeleton	Kv channel-interacting protein [Apis cerana cerana]
527	ONT.77.18	--	--	Molecular Function: calcium ion binding (GO:0005509);;	--	--	[T]	Signal transduction mechanisms	--	Neurocalcin homolog OS=Drosophila melanogaster OX=7227 GN=Nca PE=1 SV=2	DTZ	Cell cycle control, cell division, chromosome partitioning;; Signal transduction mechanisms;; Cytoskeleton	Kv channel-interacting protein [Apis cerana cerana]
528	ONT.77.12	--	--	Molecular Function: calcium ion binding (GO:0005509);;	--	--	[T]	Signal transduction mechanisms	--	Neurocalcin homolog OS=Drosophila melanogaster OX=7227 GN=Nca PE=1 SV=2	DTZ	Cell cycle control, cell division, chromosome partitioning;; Signal transduction mechanisms;; Cytoskeleton	Kv channel-interacting protein [Apis cerana cerana]
529	ONT.77.13	--	--	Molecular Function: calcium ion binding (GO:0005509);;	--	--	[T]	Signal transduction mechanisms	--	Neurocalcin homolog OS=Drosophila melanogaster OX=7227 GN=Nca PE=1 SV=2	DTZ	Cell cycle control, cell division, chromosome partitioning;; Signal transduction mechanisms;; Cytoskeleton	Kv channel-interacting protein [Apis cerana cerana]
530	ONT.77.14	--	--	Molecular Function: calcium ion binding (GO:0005509);;	--	--	[T]	Signal transduction mechanisms	--	Neurocalcin homolog OS=Drosophila melanogaster OX=7227 GN=Nca PE=1 SV=2	DTZ	Cell cycle control, cell division, chromosome partitioning;; Signal transduction mechanisms;; Cytoskeleton	Kv channel-interacting protein [Apis cerana cerana]
531	ONT.77.15	--	--	Molecular Function: calcium ion binding (GO:0005509);;	--	--	[T]	Signal transduction mechanisms	--	Neurocalcin homolog OS=Drosophila melanogaster OX=7227 GN=Nca PE=1 SV=2	DTZ	Cell cycle control, cell division, chromosome partitioning;; Signal transduction mechanisms;; Cytoskeleton	Kv channel-interacting protein [Apis cerana cerana]
532	ONT.77.16	--	--	Molecular Function: calcium ion binding (GO:0005509);;	--	--	[T]	Signal transduction mechanisms	--	Neurocalcin homolog OS=Drosophila melanogaster OX=7227 GN=Nca PE=1 SV=2	DTZ	Cell cycle control, cell division, chromosome partitioning;; Signal transduction mechanisms;; Cytoskeleton	Kv channel-interacting protein [Apis cerana cerana]
533	ONT.77.17	--	--	Molecular Function: calcium ion binding (GO:0005509);;	--	--	[T]	Signal transduction mechanisms	--	Neurocalcin homolog OS=Drosophila melanogaster OX=7227 GN=Nca PE=1 SV=2	DTZ	Cell cycle control, cell division, chromosome partitioning;; Signal transduction mechanisms;; Cytoskeleton	Kv channel-interacting protein [Apis cerana cerana]
534	ONT.77.19	--	--	Molecular Function: calcium ion binding (GO:0005509);;	--	--	[T]	Signal transduction mechanisms	--	Neurocalcin homolog OS=Drosophila melanogaster OX=7227 GN=Nca PE=1 SV=2	DTZ	Cell cycle control, cell division, chromosome partitioning;; Signal transduction mechanisms;; Cytoskeleton	Kv channel-interacting protein [Apis cerana cerana]
535	ONT.77.20	--	--	Molecular Function: calcium ion binding (GO:0005509);;	--	--	[T]	Signal transduction mechanisms	--	Neurocalcin homolog OS=Drosophila melanogaster OX=7227 GN=Nca PE=1 SV=2	DTZ	Cell cycle control, cell division, chromosome partitioning;; Signal transduction mechanisms;; Cytoskeleton	Kv channel-interacting protein [Apis cerana cerana]
536	ONT.77.21	--	--	Molecular Function: calcium ion binding (GO:0005509);;	--	--	[T]	Signal transduction mechanisms	--	Neurocalcin homolog OS=Drosophila melanogaster OX=7227 GN=Nca PE=1 SV=2	DTZ	Cell cycle control, cell division, chromosome partitioning;; Signal transduction mechanisms;; Cytoskeleton	Kv channel-interacting protein [Apis cerana cerana]
537	ONT.77.22	--	--	Molecular Function: calcium ion binding (GO:0005509);;	--	--	[T]	Signal transduction mechanisms	--	Neurocalcin homolog OS=Drosophila melanogaster OX=7227 GN=Nca PE=1 SV=2	DTZ	Cell cycle control, cell division, chromosome partitioning;; Signal transduction mechanisms;; Cytoskeleton	Kv channel-interacting protein [Apis cerana cerana]
538	ONT.77.23	--	--	Molecular Function: calcium ion binding (GO:0005509);;	--	--	[T]	Signal transduction mechanisms	--	Neurocalcin homolog OS=Drosophila melanogaster OX=7227 GN=Nca PE=1 SV=2	DTZ	Cell cycle control, cell division, chromosome partitioning;; Signal transduction mechanisms;; Cytoskeleton	Kv channel-interacting protein [Apis cerana cerana]
539	ONT.77.24	--	--	Molecular Function: calcium ion binding (GO:0005509);;	--	--	[T]	Signal transduction mechanisms	--	Neurocalcin homolog OS=Drosophila melanogaster OX=7227 GN=Nca PE=1 SV=2	DTZ	Cell cycle control, cell division, chromosome partitioning;; Signal transduction mechanisms;; Cytoskeleton	Kv channel-interacting protein [Apis cerana cerana]
540	ONT.77.25	--	--	Molecular Function: calcium ion binding (GO:0005509);;	--	--	[T]	Signal transduction mechanisms	--	Neurocalcin homolog OS=Drosophila melanogaster OX=7227 GN=Nca PE=1 SV=2	DTZ	Cell cycle control, cell division, chromosome partitioning;; Signal transduction mechanisms;; Cytoskeleton	Kv channel-interacting protein [Apis cerana cerana]
541	ONT.77.26	--	--	Molecular Function: calcium ion binding (GO:0005509);;	--	--	[T]	Signal transduction mechanisms	--	Neurocalcin homolog OS=Drosophila melanogaster OX=7227 GN=Nca PE=1 SV=2	DTZ	Cell cycle control, cell division, chromosome partitioning;; Signal transduction mechanisms;; Cytoskeleton	Kv channel-interacting protein [Apis cerana cerana]
542	ONT.77.27	--	--	Molecular Function: calcium ion binding (GO:0005509);;	--	--	[T]	Signal transduction mechanisms	--	Neurocalcin homolog OS=Drosophila melanogaster OX=7227 GN=Nca PE=1 SV=2	DTZ	Cell cycle control, cell division, chromosome partitioning;; Signal transduction mechanisms;; Cytoskeleton	Kv channel-interacting protein [Apis cerana cerana]
543	ONT.77.28	--	--	Molecular Function: calcium ion binding (GO:0005509);;	--	--	[T]	Signal transduction mechanisms	--	Neurocalcin homolog OS=Drosophila melanogaster OX=7227 GN=Nca PE=1 SV=2	DTZ	Cell cycle control, cell division, chromosome partitioning;; Signal transduction mechanisms;; Cytoskeleton	Kv channel-interacting protein [Apis cerana cerana]
544	ONT.77.29	--	--	Molecular Function: calcium ion binding (GO:0005509);;	--	--	[T]	Signal transduction mechanisms	--	Neurocalcin homolog OS=Drosophila melanogaster OX=7227 GN=Nca PE=1 SV=2	DTZ	Cell cycle control, cell division, chromosome partitioning;; Signal transduction mechanisms;; Cytoskeleton	Kv channel-interacting protein [Apis cerana cerana]
545	ONT.77.30	--	--	Molecular Function: calcium ion binding (GO:0005509);;	--	--	[T]	Signal transduction mechanisms	--	Neurocalcin homolog OS=Drosophila melanogaster OX=7227 GN=Nca PE=1 SV=2	DTZ	Cell cycle control, cell division, chromosome partitioning;; Signal transduction mechanisms;; Cytoskeleton	Kv channel-interacting protein [Apis cerana cerana]
546	ONT.77.31	--	--	Molecular Function: calcium ion binding (GO:0005509);;	--	--	[T]	Signal transduction mechanisms	--	Neurocalcin homolog OS=Drosophila melanogaster OX=7227 GN=Nca PE=1 SV=2	DTZ	Cell cycle control, cell division, chromosome partitioning;; Signal transduction mechanisms;; Cytoskeleton	Kv channel-interacting protein [Apis cerana cerana]
547	ONT.77.32	--	--	Molecular Function: calcium ion binding (GO:0005509);;	--	--	[T]	Signal transduction mechanisms	--	Neurocalcin homolog OS=Drosophila melanogaster OX=7227 GN=Nca PE=1 SV=2	DTZ	Cell cycle control, cell division, chromosome partitioning;; Signal transduction mechanisms;; Cytoskeleton	Kv channel-interacting protein [Apis cerana cerana]
548	ONT.77.33	#N/A	#N/A	#N/A	#N/A	#N/A	#N/A	#N/A	#N/A	#N/A	#N/A	#N/A	#N/A
549	ONT.77.34	--	--	--	--	--	--	--	--	--	--	--	Kv channel-interacting protein 1-like isoform X1 [Apis dorsata]
550	ONT.77.35	#N/A	#N/A	#N/A	#N/A	#N/A	#N/A	#N/A	#N/A	#N/A	#N/A	#N/A	#N/A
551	ONT.77.36	#N/A	#N/A	#N/A	#N/A	#N/A	#N/A	#N/A	#N/A	#N/A	#N/A	#N/A	#N/A
552	ONT.78.1	#N/A	#N/A	#N/A	#N/A	#N/A	#N/A	#N/A	#N/A	#N/A	#N/A	#N/A	#N/A
553	ONT.79.1	#N/A	#N/A	#N/A	#N/A	#N/A	#N/A	#N/A	#N/A	#N/A	#N/A	#N/A	#N/A
554	ONT.80.1	--	--	Molecular Function: DNA binding (GO:0003677);; Molecular Function: transcription factor activity, sequence-specific DNA binding (GO:0003700);; Cellular Component: nucleus (GO:0005634);; Cellular Component: transcription factor complex (GO:0005667);; Cellular Component: cytoplasm (GO:0005737);; Biological Process: regulation of transcription, DNA-templated (GO:0006355);; Biological Process: transf…	K04501|0|ame:409321|K04501 mothers against decapentaplegic homolog 4 | (RefSeq) mothers against decapentaplegic homolog 4 isoform X2	FoxO signaling pathway (ko04068);; Wnt signaling pathway (ko04310);; TGF-beta signaling pathway (ko04350)	[TK]	Signal transduction mechanisms;; Transcription	--	Dwarfin sma-4 OS=Caenorhabditis elegans OX=6239 GN=sma-4 PE=2 SV=1	K	Transcription	Mothers against decapentaplegic [Apis cerana cerana]
555	ONT.80.2	--	--	Molecular Function: DNA binding (GO:0003677);; Molecular Function: transcription factor activity, sequence-specific DNA binding (GO:0003700);; Cellular Component: nucleus (GO:0005634);; Cellular Component: transcription factor complex (GO:0005667);; Cellular Component: cytoplasm (GO:0005737);; Biological Process: regulation of transcription, DNA-templated (GO:0006355);; Biological Process: transf…	K04501|0|ame:409321|K04501 mothers against decapentaplegic homolog 4 | (RefSeq) mothers against decapentaplegic homolog 4 isoform X2	FoxO signaling pathway (ko04068);; Wnt signaling pathway (ko04310);; TGF-beta signaling pathway (ko04350)	[TK]	Signal transduction mechanisms;; Transcription	--	Dwarfin sma-4 OS=Caenorhabditis elegans OX=6239 GN=sma-4 PE=2 SV=1	K	Transcription	Mothers against decapentaplegic [Apis cerana cerana]
556	ONT.80.3	--	--	Molecular Function: DNA binding (GO:0003677);; Molecular Function: transcription factor activity, sequence-specific DNA binding (GO:0003700);; Cellular Component: nucleus (GO:0005634);; Cellular Component: transcription factor complex (GO:0005667);; Cellular Component: cytoplasm (GO:0005737);; Biological Process: regulation of transcription, DNA-templated (GO:0006355);; Biological Process: transf…	K04501|0|ame:409321|K04501 mothers against decapentaplegic homolog 4 | (RefSeq) mothers against decapentaplegic homolog 4 isoform X2	FoxO signaling pathway (ko04068);; Wnt signaling pathway (ko04310);; TGF-beta signaling pathway (ko04350)	[TK]	Signal transduction mechanisms;; Transcription	--	Dwarfin sma-4 OS=Caenorhabditis elegans OX=6239 GN=sma-4 PE=2 SV=1	K	Transcription	Mothers against decapentaplegic [Apis cerana cerana]
557	ONT.80.4	--	--	Molecular Function: DNA binding (GO:0003677);; Molecular Function: transcription factor activity, sequence-specific DNA binding (GO:0003700);; Cellular Component: nucleus (GO:0005634);; Cellular Component: transcription factor complex (GO:0005667);; Cellular Component: cytoplasm (GO:0005737);; Biological Process: regulation of transcription, DNA-templated (GO:0006355);; Biological Process: transf…	K04501|0|ame:409321|K04501 mothers against decapentaplegic homolog 4 | (RefSeq) mothers against decapentaplegic homolog 4 isoform X2	FoxO signaling pathway (ko04068);; Wnt signaling pathway (ko04310);; TGF-beta signaling pathway (ko04350)	[TK]	Signal transduction mechanisms;; Transcription	--	Dwarfin sma-4 OS=Caenorhabditis elegans OX=6239 GN=sma-4 PE=2 SV=1	K	Transcription	Mothers against decapentaplegic [Apis cerana cerana]
558	ONT.80.5	--	--	Molecular Function: DNA binding (GO:0003677);; Molecular Function: transcription factor activity, sequence-specific DNA binding (GO:0003700);; Cellular Component: nucleus (GO:0005634);; Cellular Component: transcription factor complex (GO:0005667);; Cellular Component: cytoplasm (GO:0005737);; Biological Process: regulation of transcription, DNA-templated (GO:0006355);; Biological Process: transf…	K04501|0|ame:409321|K04501 mothers against decapentaplegic homolog 4 | (RefSeq) mothers against decapentaplegic homolog 4 isoform X2	FoxO signaling pathway (ko04068);; Wnt signaling pathway (ko04310);; TGF-beta signaling pathway (ko04350)	[TK]	Signal transduction mechanisms;; Transcription	--	Dwarfin sma-4 OS=Caenorhabditis elegans OX=6239 GN=sma-4 PE=2 SV=1	K	Transcription	Mothers against decapentaplegic [Apis cerana cerana]
559	ONT.80.6	--	--	Molecular Function: DNA binding (GO:0003677);; Molecular Function: transcription factor activity, sequence-specific DNA binding (GO:0003700);; Cellular Component: nucleus (GO:0005634);; Cellular Component: transcription factor complex (GO:0005667);; Cellular Component: cytoplasm (GO:0005737);; Biological Process: regulation of transcription, DNA-templated (GO:0006355);; Biological Process: transf…	K04501|0|ame:409321|K04501 mothers against decapentaplegic homolog 4 | (RefSeq) mothers against decapentaplegic homolog 4 isoform X2	FoxO signaling pathway (ko04068);; Wnt signaling pathway (ko04310);; TGF-beta signaling pathway (ko04350)	[TK]	Signal transduction mechanisms;; Transcription	--	Dwarfin sma-4 OS=Caenorhabditis elegans OX=6239 GN=sma-4 PE=2 SV=1	K	Transcription	Mothers against decapentaplegic [Apis cerana cerana]
560	ONT.80.7	--	--	Molecular Function: DNA binding (GO:0003677);; Molecular Function: transcription factor activity, sequence-specific DNA binding (GO:0003700);; Cellular Component: nucleus (GO:0005634);; Cellular Component: transcription factor complex (GO:0005667);; Cellular Component: cytoplasm (GO:0005737);; Biological Process: regulation of transcription, DNA-templated (GO:0006355);; Biological Process: transf…	K04501|0|ame:409321|K04501 mothers against decapentaplegic homolog 4 | (RefSeq) mothers against decapentaplegic homolog 4 isoform X2	FoxO signaling pathway (ko04068);; Wnt signaling pathway (ko04310);; TGF-beta signaling pathway (ko04350)	[TK]	Signal transduction mechanisms;; Transcription	--	Dwarfin sma-4 OS=Caenorhabditis elegans OX=6239 GN=sma-4 PE=2 SV=1	K	Transcription	Mothers against decapentaplegic [Apis cerana cerana]
561	ONT.80.8	--	--	Molecular Function: DNA binding (GO:0003677);; Molecular Function: transcription factor activity, sequence-specific DNA binding (GO:0003700);; Cellular Component: nucleus (GO:0005634);; Cellular Component: transcription factor complex (GO:0005667);; Cellular Component: cytoplasm (GO:0005737);; Biological Process: regulation of transcription, DNA-templated (GO:0006355);; Biological Process: transf…	K04501|0|ame:409321|K04501 mothers against decapentaplegic homolog 4 | (RefSeq) mothers against decapentaplegic homolog 4 isoform X2	FoxO signaling pathway (ko04068);; Wnt signaling pathway (ko04310);; TGF-beta signaling pathway (ko04350)	[TK]	Signal transduction mechanisms;; Transcription	--	Dwarfin sma-4 OS=Caenorhabditis elegans OX=6239 GN=sma-4 PE=2 SV=1	K	Transcription	Mothers against decapentaplegic [Apis cerana cerana]
562	ONT.80.9	--	--	Molecular Function: DNA binding (GO:0003677);; Molecular Function: transcription factor activity, sequence-specific DNA binding (GO:0003700);; Cellular Component: nucleus (GO:0005634);; Cellular Component: transcription factor complex (GO:0005667);; Cellular Component: cytoplasm (GO:0005737);; Biological Process: regulation of transcription, DNA-templated (GO:0006355);; Biological Process: transf…	K04501|0|ame:409321|K04501 mothers against decapentaplegic homolog 4 | (RefSeq) mothers against decapentaplegic homolog 4 isoform X2	FoxO signaling pathway (ko04068);; Wnt signaling pathway (ko04310);; TGF-beta signaling pathway (ko04350)	[TK]	Signal transduction mechanisms;; Transcription	--	Dwarfin sma-4 OS=Caenorhabditis elegans OX=6239 GN=sma-4 PE=2 SV=1	K	Transcription	Mothers against decapentaplegic [Apis cerana cerana]
563	ONT.80.10	--	--	Molecular Function: DNA binding (GO:0003677);; Molecular Function: transcription factor activity, sequence-specific DNA binding (GO:0003700);; Cellular Component: nucleus (GO:0005634);; Cellular Component: transcription factor complex (GO:0005667);; Cellular Component: cytoplasm (GO:0005737);; Biological Process: regulation of transcription, DNA-templated (GO:0006355);; Biological Process: transf…	K04501|0|ame:409321|K04501 mothers against decapentaplegic homolog 4 | (RefSeq) mothers against decapentaplegic homolog 4 isoform X2	FoxO signaling pathway (ko04068);; Wnt signaling pathway (ko04310);; TGF-beta signaling pathway (ko04350)	[TK]	Signal transduction mechanisms;; Transcription	--	Dwarfin sma-4 OS=Caenorhabditis elegans OX=6239 GN=sma-4 PE=2 SV=1	K	Transcription	Mothers against decapentaplegic [Apis cerana cerana]
564	ONT.80.11	--	--	Molecular Function: DNA binding (GO:0003677);; Molecular Function: transcription factor activity, sequence-specific DNA binding (GO:0003700);; Cellular Component: nucleus (GO:0005634);; Cellular Component: transcription factor complex (GO:0005667);; Cellular Component: cytoplasm (GO:0005737);; Biological Process: regulation of transcription, DNA-templated (GO:0006355);; Biological Process: transf…	K04501|0|ame:409321|K04501 mothers against decapentaplegic homolog 4 | (RefSeq) mothers against decapentaplegic homolog 4 isoform X2	FoxO signaling pathway (ko04068);; Wnt signaling pathway (ko04310);; TGF-beta signaling pathway (ko04350)	[TK]	Signal transduction mechanisms;; Transcription	--	Dwarfin sma-4 OS=Caenorhabditis elegans OX=6239 GN=sma-4 PE=2 SV=1	K	Transcription	Mothers against decapentaplegic [Apis cerana cerana]
565	ONT.80.12	--	--	Molecular Function: DNA binding (GO:0003677);; Molecular Function: transcription factor activity, sequence-specific DNA binding (GO:0003700);; Cellular Component: nucleus (GO:0005634);; Cellular Component: transcription factor complex (GO:0005667);; Cellular Component: cytoplasm (GO:0005737);; Biological Process: regulation of transcription, DNA-templated (GO:0006355);; Biological Process: transf…	K04501|0|ame:409321|K04501 mothers against decapentaplegic homolog 4 | (RefSeq) mothers against decapentaplegic homolog 4 isoform X2	FoxO signaling pathway (ko04068);; Wnt signaling pathway (ko04310);; TGF-beta signaling pathway (ko04350)	[TK]	Signal transduction mechanisms;; Transcription	--	Dwarfin sma-4 OS=Caenorhabditis elegans OX=6239 GN=sma-4 PE=2 SV=1	K	Transcription	Mothers against decapentaplegic [Apis cerana cerana]
566	ONT.80.13	--	--	Molecular Function: DNA binding (GO:0003677);; Molecular Function: transcription factor activity, sequence-specific DNA binding (GO:0003700);; Cellular Component: nucleus (GO:0005634);; Cellular Component: transcription factor complex (GO:0005667);; Cellular Component: cytoplasm (GO:0005737);; Biological Process: regulation of transcription, DNA-templated (GO:0006355);; Biological Process: transf…	K04501|0|ame:409321|K04501 mothers against decapentaplegic homolog 4 | (RefSeq) mothers against decapentaplegic homolog 4 isoform X2	FoxO signaling pathway (ko04068);; Wnt signaling pathway (ko04310);; TGF-beta signaling pathway (ko04350)	[TK]	Signal transduction mechanisms;; Transcription	--	Dwarfin sma-4 OS=Caenorhabditis elegans OX=6239 GN=sma-4 PE=2 SV=1	K	Transcription	Mothers against decapentaplegic [Apis cerana cerana]
567	ONT.80.14	--	--	Molecular Function: DNA binding (GO:0003677);; Molecular Function: transcription factor activity, sequence-specific DNA binding (GO:0003700);; Cellular Component: nucleus (GO:0005634);; Cellular Component: transcription factor complex (GO:0005667);; Cellular Component: cytoplasm (GO:0005737);; Biological Process: regulation of transcription, DNA-templated (GO:0006355);; Biological Process: transf…	K04501|0|ame:409321|K04501 mothers against decapentaplegic homolog 4 | (RefSeq) mothers against decapentaplegic homolog 4 isoform X2	FoxO signaling pathway (ko04068);; Wnt signaling pathway (ko04310);; TGF-beta signaling pathway (ko04350)	[TK]	Signal transduction mechanisms;; Transcription	--	Dwarfin sma-4 OS=Caenorhabditis elegans OX=6239 GN=sma-4 PE=2 SV=1	K	Transcription	Mothers against decapentaplegic [Apis cerana cerana]
568	ONT.80.15	--	--	Molecular Function: DNA binding (GO:0003677);; Molecular Function: transcription factor activity, sequence-specific DNA binding (GO:0003700);; Cellular Component: nucleus (GO:0005634);; Cellular Component: transcription factor complex (GO:0005667);; Cellular Component: cytoplasm (GO:0005737);; Biological Process: regulation of transcription, DNA-templated (GO:0006355);; Biological Process: transf…	K04501|0|ame:409321|K04501 mothers against decapentaplegic homolog 4 | (RefSeq) mothers against decapentaplegic homolog 4 isoform X2	FoxO signaling pathway (ko04068);; Wnt signaling pathway (ko04310);; TGF-beta signaling pathway (ko04350)	[TK]	Signal transduction mechanisms;; Transcription	--	Dwarfin sma-4 OS=Caenorhabditis elegans OX=6239 GN=sma-4 PE=2 SV=1	K	Transcription	Mothers against decapentaplegic [Apis cerana cerana]
569	ONT.80.16	--	--	Molecular Function: DNA binding (GO:0003677);; Molecular Function: transcription factor activity, sequence-specific DNA binding (GO:0003700);; Cellular Component: nucleus (GO:0005634);; Cellular Component: transcription factor complex (GO:0005667);; Cellular Component: cytoplasm (GO:0005737);; Biological Process: regulation of transcription, DNA-templated (GO:0006355);; Biological Process: transf…	K04501|0|ame:409321|K04501 mothers against decapentaplegic homolog 4 | (RefSeq) mothers against decapentaplegic homolog 4 isoform X2	FoxO signaling pathway (ko04068);; Wnt signaling pathway (ko04310);; TGF-beta signaling pathway (ko04350)	[TK]	Signal transduction mechanisms;; Transcription	--	Dwarfin sma-4 OS=Caenorhabditis elegans OX=6239 GN=sma-4 PE=2 SV=1	K	Transcription	Mothers against decapentaplegic [Apis cerana cerana]
570	ONT.80.17	--	--	Molecular Function: DNA binding (GO:0003677);; Molecular Function: transcription factor activity, sequence-specific DNA binding (GO:0003700);; Cellular Component: nucleus (GO:0005634);; Cellular Component: transcription factor complex (GO:0005667);; Cellular Component: cytoplasm (GO:0005737);; Biological Process: regulation of transcription, DNA-templated (GO:0006355);; Biological Process: transf…	K04501|0|ame:409321|K04501 mothers against decapentaplegic homolog 4 | (RefSeq) mothers against decapentaplegic homolog 4 isoform X2	FoxO signaling pathway (ko04068);; Wnt signaling pathway (ko04310);; TGF-beta signaling pathway (ko04350)	[TK]	Signal transduction mechanisms;; Transcription	--	Dwarfin sma-4 OS=Caenorhabditis elegans OX=6239 GN=sma-4 PE=2 SV=1	K	Transcription	Mothers against decapentaplegic [Apis cerana cerana]
571	ONT.80.18	--	--	Molecular Function: DNA binding (GO:0003677);; Molecular Function: transcription factor activity, sequence-specific DNA binding (GO:0003700);; Cellular Component: nucleus (GO:0005634);; Cellular Component: transcription factor complex (GO:0005667);; Cellular Component: cytoplasm (GO:0005737);; Biological Process: regulation of transcription, DNA-templated (GO:0006355);; Biological Process: transf…	K04501|0|ame:409321|K04501 mothers against decapentaplegic homolog 4 | (RefSeq) mothers against decapentaplegic homolog 4 isoform X2	FoxO signaling pathway (ko04068);; Wnt signaling pathway (ko04310);; TGF-beta signaling pathway (ko04350)	[TK]	Signal transduction mechanisms;; Transcription	--	Dwarfin sma-4 OS=Caenorhabditis elegans OX=6239 GN=sma-4 PE=2 SV=1	K	Transcription	Mothers against decapentaplegic [Apis cerana cerana]
572	ONT.80.19	--	--	Molecular Function: DNA binding (GO:0003677);; Molecular Function: transcription factor activity, sequence-specific DNA binding (GO:0003700);; Cellular Component: nucleus (GO:0005634);; Cellular Component: transcription factor complex (GO:0005667);; Cellular Component: cytoplasm (GO:0005737);; Biological Process: regulation of transcription, DNA-templated (GO:0006355);; Biological Process: transf…	K04501|0|ame:409321|K04501 mothers against decapentaplegic homolog 4 | (RefSeq) mothers against decapentaplegic homolog 4 isoform X2	FoxO signaling pathway (ko04068);; Wnt signaling pathway (ko04310);; TGF-beta signaling pathway (ko04350)	[TK]	Signal transduction mechanisms;; Transcription	--	Dwarfin sma-4 OS=Caenorhabditis elegans OX=6239 GN=sma-4 PE=2 SV=1	K	Transcription	Mothers against decapentaplegic [Apis cerana cerana]
573	ONT.80.20	--	--	Molecular Function: DNA binding (GO:0003677);; Molecular Function: transcription factor activity, sequence-specific DNA binding (GO:0003700);; Cellular Component: nucleus (GO:0005634);; Cellular Component: transcription factor complex (GO:0005667);; Cellular Component: cytoplasm (GO:0005737);; Biological Process: regulation of transcription, DNA-templated (GO:0006355);; Biological Process: transf…	K04501|0|ame:409321|K04501 mothers against decapentaplegic homolog 4 | (RefSeq) mothers against decapentaplegic homolog 4 isoform X2	FoxO signaling pathway (ko04068);; Wnt signaling pathway (ko04310);; TGF-beta signaling pathway (ko04350)	[TK]	Signal transduction mechanisms;; Transcription	--	Dwarfin sma-4 OS=Caenorhabditis elegans OX=6239 GN=sma-4 PE=2 SV=1	K	Transcription	Mothers against decapentaplegic [Apis cerana cerana]
574	ONT.80.21	--	--	Molecular Function: DNA binding (GO:0003677);; Molecular Function: transcription factor activity, sequence-specific DNA binding (GO:0003700);; Cellular Component: nucleus (GO:0005634);; Cellular Component: transcription factor complex (GO:0005667);; Cellular Component: cytoplasm (GO:0005737);; Biological Process: regulation of transcription, DNA-templated (GO:0006355);; Biological Process: transf…	K04501|0|ame:409321|K04501 mothers against decapentaplegic homolog 4 | (RefSeq) mothers against decapentaplegic homolog 4 isoform X2	FoxO signaling pathway (ko04068);; Wnt signaling pathway (ko04310);; TGF-beta signaling pathway (ko04350)	[TK]	Signal transduction mechanisms;; Transcription	--	Dwarfin sma-4 OS=Caenorhabditis elegans OX=6239 GN=sma-4 PE=2 SV=1	K	Transcription	Mothers against decapentaplegic [Apis cerana cerana]
575	ONT.80.22	--	--	Molecular Function: DNA binding (GO:0003677);; Molecular Function: transcription factor activity, sequence-specific DNA binding (GO:0003700);; Cellular Component: nucleus (GO:0005634);; Cellular Component: transcription factor complex (GO:0005667);; Cellular Component: cytoplasm (GO:0005737);; Biological Process: regulation of transcription, DNA-templated (GO:0006355);; Biological Process: transf…	K04501|0|ame:409321|K04501 mothers against decapentaplegic homolog 4 | (RefSeq) mothers against decapentaplegic homolog 4 isoform X2	FoxO signaling pathway (ko04068);; Wnt signaling pathway (ko04310);; TGF-beta signaling pathway (ko04350)	[TK]	Signal transduction mechanisms;; Transcription	--	Dwarfin sma-4 OS=Caenorhabditis elegans OX=6239 GN=sma-4 PE=2 SV=1	K	Transcription	Mothers against decapentaplegic [Apis cerana cerana]
576	ONT.80.23	--	--	Molecular Function: DNA binding (GO:0003677);; Molecular Function: transcription factor activity, sequence-specific DNA binding (GO:0003700);; Cellular Component: nucleus (GO:0005634);; Cellular Component: transcription factor complex (GO:0005667);; Cellular Component: cytoplasm (GO:0005737);; Biological Process: regulation of transcription, DNA-templated (GO:0006355);; Biological Process: transf…	K04501|0|ame:409321|K04501 mothers against decapentaplegic homolog 4 | (RefSeq) mothers against decapentaplegic homolog 4 isoform X2	FoxO signaling pathway (ko04068);; Wnt signaling pathway (ko04310);; TGF-beta signaling pathway (ko04350)	[TK]	Signal transduction mechanisms;; Transcription	--	Dwarfin sma-4 OS=Caenorhabditis elegans OX=6239 GN=sma-4 PE=2 SV=1	K	Transcription	Mothers against decapentaplegic [Apis cerana cerana]
577	ONT.80.24	--	--	Molecular Function: DNA binding (GO:0003677);; Molecular Function: transcription factor activity, sequence-specific DNA binding (GO:0003700);; Cellular Component: nucleus (GO:0005634);; Cellular Component: transcription factor complex (GO:0005667);; Cellular Component: cytoplasm (GO:0005737);; Biological Process: regulation of transcription, DNA-templated (GO:0006355);; Biological Process: transf…	K04501|0|ame:409321|K04501 mothers against decapentaplegic homolog 4 | (RefSeq) mothers against decapentaplegic homolog 4 isoform X2	FoxO signaling pathway (ko04068);; Wnt signaling pathway (ko04310);; TGF-beta signaling pathway (ko04350)	[TK]	Signal transduction mechanisms;; Transcription	--	Dwarfin sma-4 OS=Caenorhabditis elegans OX=6239 GN=sma-4 PE=2 SV=1	K	Transcription	Mothers against decapentaplegic [Apis cerana cerana]
578	ONT.80.25	--	--	Molecular Function: DNA binding (GO:0003677);; Molecular Function: transcription factor activity, sequence-specific DNA binding (GO:0003700);; Cellular Component: nucleus (GO:0005634);; Cellular Component: transcription factor complex (GO:0005667);; Cellular Component: cytoplasm (GO:0005737);; Biological Process: regulation of transcription, DNA-templated (GO:0006355);; Biological Process: transf…	K04501|0|ame:409321|K04501 mothers against decapentaplegic homolog 4 | (RefSeq) mothers against decapentaplegic homolog 4 isoform X2	FoxO signaling pathway (ko04068);; Wnt signaling pathway (ko04310);; TGF-beta signaling pathway (ko04350)	[TK]	Signal transduction mechanisms;; Transcription	--	Dwarfin sma-4 OS=Caenorhabditis elegans OX=6239 GN=sma-4 PE=2 SV=1	K	Transcription	Mothers against decapentaplegic [Apis cerana cerana]
579	ONT.80.26	--	--	Molecular Function: DNA binding (GO:0003677);; Molecular Function: transcription factor activity, sequence-specific DNA binding (GO:0003700);; Cellular Component: nucleus (GO:0005634);; Cellular Component: transcription factor complex (GO:0005667);; Cellular Component: cytoplasm (GO:0005737);; Biological Process: regulation of transcription, DNA-templated (GO:0006355);; Biological Process: transf…	K04501|0|ame:409321|K04501 mothers against decapentaplegic homolog 4 | (RefSeq) mothers against decapentaplegic homolog 4 isoform X2	FoxO signaling pathway (ko04068);; Wnt signaling pathway (ko04310);; TGF-beta signaling pathway (ko04350)	[TK]	Signal transduction mechanisms;; Transcription	--	Dwarfin sma-4 OS=Caenorhabditis elegans OX=6239 GN=sma-4 PE=2 SV=1	K	Transcription	Mothers against decapentaplegic [Apis cerana cerana]
580	ONT.80.27	--	--	Molecular Function: DNA binding (GO:0003677);; Molecular Function: transcription factor activity, sequence-specific DNA binding (GO:0003700);; Cellular Component: nucleus (GO:0005634);; Cellular Component: transcription factor complex (GO:0005667);; Cellular Component: cytoplasm (GO:0005737);; Biological Process: regulation of transcription, DNA-templated (GO:0006355);; Biological Process: transf…	K04501|0|ame:409321|K04501 mothers against decapentaplegic homolog 4 | (RefSeq) mothers against decapentaplegic homolog 4 isoform X2	FoxO signaling pathway (ko04068);; Wnt signaling pathway (ko04310);; TGF-beta signaling pathway (ko04350)	[TK]	Signal transduction mechanisms;; Transcription	--	Dwarfin sma-4 OS=Caenorhabditis elegans OX=6239 GN=sma-4 PE=2 SV=1	K	Transcription	Mothers against decapentaplegic [Apis cerana cerana]
581	ONT.80.28	--	--	Molecular Function: DNA binding (GO:0003677);; Molecular Function: transcription factor activity, sequence-specific DNA binding (GO:0003700);; Cellular Component: nucleus (GO:0005634);; Cellular Component: transcription factor complex (GO:0005667);; Cellular Component: cytoplasm (GO:0005737);; Biological Process: regulation of transcription, DNA-templated (GO:0006355);; Biological Process: transf…	K04501|0|ame:409321|K04501 mothers against decapentaplegic homolog 4 | (RefSeq) mothers against decapentaplegic homolog 4 isoform X2	FoxO signaling pathway (ko04068);; Wnt signaling pathway (ko04310);; TGF-beta signaling pathway (ko04350)	[TK]	Signal transduction mechanisms;; Transcription	--	Dwarfin sma-4 OS=Caenorhabditis elegans OX=6239 GN=sma-4 PE=2 SV=1	K	Transcription	Mothers against decapentaplegic [Apis cerana cerana]
582	ONT.80.29	#N/A	#N/A	#N/A	#N/A	#N/A	#N/A	#N/A	#N/A	#N/A	#N/A	#N/A	#N/A
583	ONT.81.1	--	--	--	--	--	--	--	--	--	--	--	hypothetical protein X777_14707 [Ooceraea biroi]
584	ONT.82.1	--	--	--	--	--	--	--	--	--	--	--	hypothetical protein WN48_03229 [Eufriesea mexicana]
585	ONT.82.2	--	--	--	--	--	--	--	--	--	--	--	hypothetical protein WN48_03229 [Eufriesea mexicana]
586	ONT.82.3	#N/A	#N/A	#N/A	#N/A	#N/A	#N/A	#N/A	#N/A	#N/A	#N/A	#N/A	#N/A
587	ONT.82.4	#N/A	#N/A	#N/A	#N/A	#N/A	#N/A	#N/A	#N/A	#N/A	#N/A	#N/A	#N/A
588	ONT.82.5	#N/A	#N/A	#N/A	#N/A	#N/A	#N/A	#N/A	#N/A	#N/A	#N/A	#N/A	#N/A
589	ONT.82.6	#N/A	#N/A	#N/A	#N/A	#N/A	#N/A	#N/A	#N/A	#N/A	#N/A	#N/A	#N/A
590	ONT.82.7	#N/A	#N/A	#N/A	#N/A	#N/A	#N/A	#N/A	#N/A	#N/A	#N/A	#N/A	#N/A
591	ONT.83.1	#N/A	#N/A	#N/A	#N/A	#N/A	#N/A	#N/A	#N/A	#N/A	#N/A	#N/A	#N/A
592	ONT.83.2	#N/A	#N/A	#N/A	#N/A	#N/A	#N/A	#N/A	#N/A	#N/A	#N/A	#N/A	#N/A
593	ONT.83.3	#N/A	#N/A	#N/A	#N/A	#N/A	#N/A	#N/A	#N/A	#N/A	#N/A	#N/A	#N/A
594	ONT.84.1	--	--	Molecular Function: DNA binding (GO:0003677);;	--	--	--	--	--	--	S	Function unknown	PREDICTED: uncharacterized protein LOC108002288 [Apis cerana]
595	ONT.84.2	--	--	Molecular Function: DNA binding (GO:0003677);;	--	--	--	--	--	--	S	Function unknown	PREDICTED: uncharacterized protein LOC108002288 [Apis cerana]
596	ONT.84.3	--	--	Molecular Function: DNA binding (GO:0003677);;	--	--	--	--	--	--	S	Function unknown	PREDICTED: uncharacterized protein LOC108002288 [Apis cerana]
597	ONT.84.4	--	--	Molecular Function: DNA binding (GO:0003677);;	--	--	--	--	--	--	S	Function unknown	PREDICTED: uncharacterized protein LOC108002288 [Apis cerana]
598	ONT.84.5	--	--	Molecular Function: DNA binding (GO:0003677);;	--	--	--	--	--	--	S	Function unknown	PREDICTED: uncharacterized protein LOC108002288 [Apis cerana]
599	ONT.85.1	--	--	--	--	--	--	--	--	--	--	--	PREDICTED: uncharacterized protein LOC108549305 [Eufriesea mexicana]
600	ONT.86.1	--	--	--	K20296|0|ame:552845|K20296 vacuolar protein sorting-associated protein 51 | (RefSeq) vacuolar protein sorting-associated protein 51 homolog	--	[S]	Function unknown	--	Vacuolar protein sorting-associated protein 51 homolog OS=Drosophila melanogaster OX=7227 GN=Vps51 PE=1 SV=1	S	Function unknown	Protein fat-free [Apis cerana cerana]
601	ONT.86.3	--	--	--	K20296|0|ame:552845|K20296 vacuolar protein sorting-associated protein 51 | (RefSeq) vacuolar protein sorting-associated protein 51 homolog	--	[S]	Function unknown	--	Vacuolar protein sorting-associated protein 51 homolog OS=Drosophila melanogaster OX=7227 GN=Vps51 PE=1 SV=1	S	Function unknown	Protein fat-free [Apis cerana cerana]
602	ONT.86.4	--	--	--	K20296|0|ame:552845|K20296 vacuolar protein sorting-associated protein 51 | (RefSeq) vacuolar protein sorting-associated protein 51 homolog	--	[S]	Function unknown	--	Vacuolar protein sorting-associated protein 51 homolog OS=Drosophila melanogaster OX=7227 GN=Vps51 PE=1 SV=1	S	Function unknown	Protein fat-free [Apis cerana cerana]
603	ONT.86.5	--	--	--	K20296|0|ame:552845|K20296 vacuolar protein sorting-associated protein 51 | (RefSeq) vacuolar protein sorting-associated protein 51 homolog	--	[S]	Function unknown	--	Vacuolar protein sorting-associated protein 51 homolog OS=Drosophila melanogaster OX=7227 GN=Vps51 PE=1 SV=1	S	Function unknown	Protein fat-free [Apis cerana cerana]
604	ONT.86.6	--	--	--	K20296|0|ame:552845|K20296 vacuolar protein sorting-associated protein 51 | (RefSeq) vacuolar protein sorting-associated protein 51 homolog	--	[S]	Function unknown	--	Vacuolar protein sorting-associated protein 51 homolog OS=Drosophila melanogaster OX=7227 GN=Vps51 PE=1 SV=1	S	Function unknown	Protein fat-free [Apis cerana cerana]
605	ONT.86.7	--	--	--	K20296|0|ame:552845|K20296 vacuolar protein sorting-associated protein 51 | (RefSeq) vacuolar protein sorting-associated protein 51 homolog	--	[S]	Function unknown	--	Vacuolar protein sorting-associated protein 51 homolog OS=Drosophila melanogaster OX=7227 GN=Vps51 PE=1 SV=1	S	Function unknown	Protein fat-free [Apis cerana cerana]
606	ONT.86.8	--	--	--	K20296|0|ame:552845|K20296 vacuolar protein sorting-associated protein 51 | (RefSeq) vacuolar protein sorting-associated protein 51 homolog	--	[S]	Function unknown	--	Vacuolar protein sorting-associated protein 51 homolog OS=Drosophila melanogaster OX=7227 GN=Vps51 PE=1 SV=1	S	Function unknown	Protein fat-free [Apis cerana cerana]
607	ONT.86.9	--	--	Molecular Function: DNA binding (GO:0003677);; Cellular Component: nucleus (GO:0005634);;	--	--	--	--	THAP domain	--	L	Replication, recombination and repair	repressor of protein kinase inhibitor [Apis cerana cerana]
608	ONT.87.1	--	--	--	--	--	--	--	--	--	--	--	PREDICTED: uncharacterized protein LOC102655461 [Apis mellifera]
609	ONT.87.2	--	--	Cellular Component: membrane (GO:0016020);; Molecular Function: hydrolase activity, acting on glycosyl bonds (GO:0016798);;	--	--	[U]	Intracellular trafficking, secretion, and vesicular transport	--	Hyaluronoglucuronidase OS=Hirudo nipponia OX=42736 PE=1 SV=1	G	Carbohydrate transport and metabolism	Charged multivesicular body protein [Apis cerana cerana]
610	ONT.87.3	--	--	Cellular Component: membrane (GO:0016020);; Molecular Function: hydrolase activity, acting on glycosyl bonds (GO:0016798);;	--	--	[U]	Intracellular trafficking, secretion, and vesicular transport	--	Hyaluronoglucuronidase OS=Hirudo nipponia OX=42736 PE=1 SV=1	G	Carbohydrate transport and metabolism	Charged multivesicular body protein [Apis cerana cerana]
611	ONT.87.4	--	--	--	--	--	--	--	--	--	--	--	PREDICTED: uncharacterized protein LOC102655461 [Apis mellifera]
612	ONT.87.6	--	--	Cellular Component: membrane (GO:0016020);; Molecular Function: hydrolase activity, acting on glycosyl bonds (GO:0016798);;	--	--	[U]	Intracellular trafficking, secretion, and vesicular transport	--	Hyaluronoglucuronidase OS=Hirudo nipponia OX=42736 PE=1 SV=1	G	Carbohydrate transport and metabolism	Charged multivesicular body protein [Apis cerana cerana]
613	ONT.87.8	--	--	Cellular Component: membrane (GO:0016020);; Molecular Function: hydrolase activity, acting on glycosyl bonds (GO:0016798);;	--	--	[U]	Intracellular trafficking, secretion, and vesicular transport	--	Hyaluronoglucuronidase OS=Hirudo nipponia OX=42736 PE=1 SV=1	G	Carbohydrate transport and metabolism	Charged multivesicular body protein [Apis cerana cerana]
614	ONT.87.10	--	--	Cellular Component: membrane (GO:0016020);; Molecular Function: hydrolase activity, acting on glycosyl bonds (GO:0016798);;	--	--	[U]	Intracellular trafficking, secretion, and vesicular transport	--	Hyaluronoglucuronidase OS=Hirudo nipponia OX=42736 PE=1 SV=1	G	Carbohydrate transport and metabolism	Charged multivesicular body protein [Apis cerana cerana]
615	ONT.87.11	--	--	Cellular Component: membrane (GO:0016020);; Molecular Function: hydrolase activity, acting on glycosyl bonds (GO:0016798);;	--	--	[U]	Intracellular trafficking, secretion, and vesicular transport	--	Hyaluronoglucuronidase OS=Hirudo nipponia OX=42736 PE=1 SV=1	G	Carbohydrate transport and metabolism	Charged multivesicular body protein [Apis cerana cerana]
616	ONT.87.12	--	--	Cellular Component: membrane (GO:0016020);; Molecular Function: hydrolase activity, acting on glycosyl bonds (GO:0016798);;	--	--	[U]	Intracellular trafficking, secretion, and vesicular transport	--	Hyaluronoglucuronidase OS=Hirudo nipponia OX=42736 PE=1 SV=1	G	Carbohydrate transport and metabolism	Charged multivesicular body protein [Apis cerana cerana]
617	ONT.87.15	--	--	Cellular Component: membrane (GO:0016020);; Molecular Function: hydrolase activity, acting on glycosyl bonds (GO:0016798);;	--	--	[U]	Intracellular trafficking, secretion, and vesicular transport	--	Hyaluronoglucuronidase OS=Hirudo nipponia OX=42736 PE=1 SV=1	G	Carbohydrate transport and metabolism	Charged multivesicular body protein [Apis cerana cerana]
618	ONT.87.16	--	--	Cellular Component: membrane (GO:0016020);; Molecular Function: hydrolase activity, acting on glycosyl bonds (GO:0016798);;	--	--	[U]	Intracellular trafficking, secretion, and vesicular transport	--	Hyaluronoglucuronidase OS=Hirudo nipponia OX=42736 PE=1 SV=1	G	Carbohydrate transport and metabolism	Charged multivesicular body protein [Apis cerana cerana]
619	ONT.88.1	#N/A	#N/A	#N/A	#N/A	#N/A	#N/A	#N/A	#N/A	#N/A	#N/A	#N/A	#N/A
620	ONT.88.2	#N/A	#N/A	#N/A	#N/A	#N/A	#N/A	#N/A	#N/A	#N/A	#N/A	#N/A	#N/A
621	ONT.88.3	#N/A	#N/A	#N/A	#N/A	#N/A	#N/A	#N/A	#N/A	#N/A	#N/A	#N/A	#N/A
622	ONT.88.4	#N/A	#N/A	#N/A	#N/A	#N/A	#N/A	#N/A	#N/A	#N/A	#N/A	#N/A	#N/A
623	ONT.88.5	--	--	Cellular Component: cellular_component (GO:0005575);; Cellular Component: extracellular region (GO:0005576);; Cellular Component: extracellular matrix (GO:0031012);; Cellular Component: extracellular region part (GO:0044421);;	--	--	--	--	--	--	O	Posttranslational modification, protein turnover, chaperones	LOW QUALITY PROTEIN: uncharacterized protein LOC108002266 [Apis cerana]
624	ONT.88.6	#N/A	#N/A	#N/A	#N/A	#N/A	#N/A	#N/A	#N/A	#N/A	#N/A	#N/A	#N/A
625	ONT.88.7	#N/A	#N/A	#N/A	#N/A	#N/A	#N/A	#N/A	#N/A	#N/A	#N/A	#N/A	#N/A
626	ONT.88.8	#N/A	#N/A	#N/A	#N/A	#N/A	#N/A	#N/A	#N/A	#N/A	#N/A	#N/A	#N/A
627	ONT.88.9	#N/A	#N/A	#N/A	#N/A	#N/A	#N/A	#N/A	#N/A	#N/A	#N/A	#N/A	#N/A
628	ONT.88.11	#N/A	#N/A	#N/A	#N/A	#N/A	#N/A	#N/A	#N/A	#N/A	#N/A	#N/A	#N/A
629	ONT.88.12	#N/A	#N/A	#N/A	#N/A	#N/A	#N/A	#N/A	#N/A	#N/A	#N/A	#N/A	#N/A
630	ONT.88.14	#N/A	#N/A	#N/A	#N/A	#N/A	#N/A	#N/A	#N/A	#N/A	#N/A	#N/A	#N/A
631	ONT.88.15	#N/A	#N/A	#N/A	#N/A	#N/A	#N/A	#N/A	#N/A	#N/A	#N/A	#N/A	#N/A
632	ONT.88.16	#N/A	#N/A	#N/A	#N/A	#N/A	#N/A	#N/A	#N/A	#N/A	#N/A	#N/A	#N/A
633	ONT.88.18	#N/A	#N/A	#N/A	#N/A	#N/A	#N/A	#N/A	#N/A	#N/A	#N/A	#N/A	#N/A
634	ONT.88.19	#N/A	#N/A	#N/A	#N/A	#N/A	#N/A	#N/A	#N/A	#N/A	#N/A	#N/A	#N/A
635	ONT.89.1	--	--	Cellular Component: membrane (GO:0016020);; Molecular Function: hydrolase activity, acting on glycosyl bonds (GO:0016798);;	--	--	[U]	Intracellular trafficking, secretion, and vesicular transport	--	Hyaluronoglucuronidase OS=Hirudo nipponia OX=42736 PE=1 SV=1	G	Carbohydrate transport and metabolism	Charged multivesicular body protein [Apis cerana cerana]
636	ONT.89.2	--	--	Cellular Component: membrane (GO:0016020);; Molecular Function: hydrolase activity, acting on glycosyl bonds (GO:0016798);;	--	--	[U]	Intracellular trafficking, secretion, and vesicular transport	--	Hyaluronoglucuronidase OS=Hirudo nipponia OX=42736 PE=1 SV=1	G	Carbohydrate transport and metabolism	Charged multivesicular body protein [Apis cerana cerana]
637	ONT.89.3	--	--	Cellular Component: membrane (GO:0016020);; Molecular Function: hydrolase activity, acting on glycosyl bonds (GO:0016798);;	--	--	[U]	Intracellular trafficking, secretion, and vesicular transport	--	Hyaluronoglucuronidase OS=Hirudo nipponia OX=42736 PE=1 SV=1	G	Carbohydrate transport and metabolism	Charged multivesicular body protein [Apis cerana cerana]
638	ONT.89.4	--	--	Cellular Component: membrane (GO:0016020);; Molecular Function: hydrolase activity, acting on glycosyl bonds (GO:0016798);;	--	--	[U]	Intracellular trafficking, secretion, and vesicular transport	--	Hyaluronoglucuronidase OS=Hirudo nipponia OX=42736 PE=1 SV=1	G	Carbohydrate transport and metabolism	Charged multivesicular body protein [Apis cerana cerana]
639	ONT.89.5	--	--	Cellular Component: membrane (GO:0016020);; Molecular Function: hydrolase activity, acting on glycosyl bonds (GO:0016798);;	--	--	[U]	Intracellular trafficking, secretion, and vesicular transport	--	Hyaluronoglucuronidase OS=Hirudo nipponia OX=42736 PE=1 SV=1	G	Carbohydrate transport and metabolism	Charged multivesicular body protein [Apis cerana cerana]
640	ONT.90.1	--	--	Cellular Component: membrane (GO:0016020);; Molecular Function: hydrolase activity, acting on glycosyl bonds (GO:0016798);;	--	--	[U]	Intracellular trafficking, secretion, and vesicular transport	--	Hyaluronoglucuronidase OS=Hirudo nipponia OX=42736 PE=1 SV=1	G	Carbohydrate transport and metabolism	Charged multivesicular body protein [Apis cerana cerana]
641	ONT.90.2	--	--	Cellular Component: membrane (GO:0016020);; Molecular Function: hydrolase activity, acting on glycosyl bonds (GO:0016798);;	--	--	[U]	Intracellular trafficking, secretion, and vesicular transport	--	Hyaluronoglucuronidase OS=Hirudo nipponia OX=42736 PE=1 SV=1	G	Carbohydrate transport and metabolism	Charged multivesicular body protein [Apis cerana cerana]
642	ONT.90.3	--	--	Cellular Component: membrane (GO:0016020);; Molecular Function: hydrolase activity, acting on glycosyl bonds (GO:0016798);;	--	--	[U]	Intracellular trafficking, secretion, and vesicular transport	--	Hyaluronoglucuronidase OS=Hirudo nipponia OX=42736 PE=1 SV=1	G	Carbohydrate transport and metabolism	Charged multivesicular body protein [Apis cerana cerana]
643	ONT.90.4	--	--	Cellular Component: membrane (GO:0016020);; Molecular Function: hydrolase activity, acting on glycosyl bonds (GO:0016798);;	--	--	[U]	Intracellular trafficking, secretion, and vesicular transport	--	Hyaluronoglucuronidase OS=Hirudo nipponia OX=42736 PE=1 SV=1	G	Carbohydrate transport and metabolism	Charged multivesicular body protein [Apis cerana cerana]
644	ONT.90.5	--	--	Cellular Component: membrane (GO:0016020);; Molecular Function: hydrolase activity, acting on glycosyl bonds (GO:0016798);;	--	--	[U]	Intracellular trafficking, secretion, and vesicular transport	--	Hyaluronoglucuronidase OS=Hirudo nipponia OX=42736 PE=1 SV=1	G	Carbohydrate transport and metabolism	Charged multivesicular body protein [Apis cerana cerana]
645	ONT.90.6	--	--	Cellular Component: membrane (GO:0016020);; Molecular Function: hydrolase activity, acting on glycosyl bonds (GO:0016798);;	--	--	[U]	Intracellular trafficking, secretion, and vesicular transport	--	Hyaluronoglucuronidase OS=Hirudo nipponia OX=42736 PE=1 SV=1	G	Carbohydrate transport and metabolism	Charged multivesicular body protein [Apis cerana cerana]
646	ONT.90.7	--	--	Cellular Component: membrane (GO:0016020);; Molecular Function: hydrolase activity, acting on glycosyl bonds (GO:0016798);;	--	--	[U]	Intracellular trafficking, secretion, and vesicular transport	--	Hyaluronoglucuronidase OS=Hirudo nipponia OX=42736 PE=1 SV=1	G	Carbohydrate transport and metabolism	Charged multivesicular body protein [Apis cerana cerana]
647	ONT.90.8	--	--	Cellular Component: membrane (GO:0016020);; Molecular Function: hydrolase activity, acting on glycosyl bonds (GO:0016798);;	--	--	[U]	Intracellular trafficking, secretion, and vesicular transport	--	Hyaluronoglucuronidase OS=Hirudo nipponia OX=42736 PE=1 SV=1	G	Carbohydrate transport and metabolism	Charged multivesicular body protein [Apis cerana cerana]
648	ONT.91.1	--	--	Cellular Component: membrane (GO:0016020);; Molecular Function: hydrolase activity, acting on glycosyl bonds (GO:0016798);;	--	--	[U]	Intracellular trafficking, secretion, and vesicular transport	--	Hyaluronoglucuronidase OS=Hirudo nipponia OX=42736 PE=1 SV=1	G	Carbohydrate transport and metabolism	Charged multivesicular body protein [Apis cerana cerana]
649	ONT.91.2	--	--	Cellular Component: membrane (GO:0016020);; Molecular Function: hydrolase activity, acting on glycosyl bonds (GO:0016798);;	--	--	[U]	Intracellular trafficking, secretion, and vesicular transport	--	Hyaluronoglucuronidase OS=Hirudo nipponia OX=42736 PE=1 SV=1	G	Carbohydrate transport and metabolism	Charged multivesicular body protein [Apis cerana cerana]
650	ONT.91.3	--	--	Cellular Component: membrane (GO:0016020);; Molecular Function: hydrolase activity, acting on glycosyl bonds (GO:0016798);;	--	--	[U]	Intracellular trafficking, secretion, and vesicular transport	--	Hyaluronoglucuronidase OS=Hirudo nipponia OX=42736 PE=1 SV=1	G	Carbohydrate transport and metabolism	Charged multivesicular body protein [Apis cerana cerana]
651	ONT.91.4	--	--	Cellular Component: membrane (GO:0016020);; Molecular Function: hydrolase activity, acting on glycosyl bonds (GO:0016798);;	--	--	[U]	Intracellular trafficking, secretion, and vesicular transport	--	Hyaluronoglucuronidase OS=Hirudo nipponia OX=42736 PE=1 SV=1	G	Carbohydrate transport and metabolism	Charged multivesicular body protein [Apis cerana cerana]
652	ONT.91.5	--	--	Cellular Component: membrane (GO:0016020);; Molecular Function: hydrolase activity, acting on glycosyl bonds (GO:0016798);;	--	--	[U]	Intracellular trafficking, secretion, and vesicular transport	--	Hyaluronoglucuronidase OS=Hirudo nipponia OX=42736 PE=1 SV=1	G	Carbohydrate transport and metabolism	Charged multivesicular body protein [Apis cerana cerana]
653	ONT.91.6	--	--	Cellular Component: membrane (GO:0016020);; Molecular Function: hydrolase activity, acting on glycosyl bonds (GO:0016798);;	--	--	[U]	Intracellular trafficking, secretion, and vesicular transport	--	Hyaluronoglucuronidase OS=Hirudo nipponia OX=42736 PE=1 SV=1	G	Carbohydrate transport and metabolism	Charged multivesicular body protein [Apis cerana cerana]
654	ONT.91.7	--	--	Cellular Component: membrane (GO:0016020);; Molecular Function: hydrolase activity, acting on glycosyl bonds (GO:0016798);;	--	--	[U]	Intracellular trafficking, secretion, and vesicular transport	--	Hyaluronoglucuronidase OS=Hirudo nipponia OX=42736 PE=1 SV=1	G	Carbohydrate transport and metabolism	Charged multivesicular body protein [Apis cerana cerana]
655	ONT.91.9	--	--	Cellular Component: membrane (GO:0016020);; Molecular Function: hydrolase activity, acting on glycosyl bonds (GO:0016798);;	--	--	[U]	Intracellular trafficking, secretion, and vesicular transport	--	Hyaluronoglucuronidase OS=Hirudo nipponia OX=42736 PE=1 SV=1	G	Carbohydrate transport and metabolism	Charged multivesicular body protein [Apis cerana cerana]
656	ONT.91.10	--	--	Cellular Component: membrane (GO:0016020);; Molecular Function: hydrolase activity, acting on glycosyl bonds (GO:0016798);;	--	--	[U]	Intracellular trafficking, secretion, and vesicular transport	--	Hyaluronoglucuronidase OS=Hirudo nipponia OX=42736 PE=1 SV=1	G	Carbohydrate transport and metabolism	Charged multivesicular body protein [Apis cerana cerana]
657	ONT.91.11	--	--	Cellular Component: membrane (GO:0016020);; Molecular Function: hydrolase activity, acting on glycosyl bonds (GO:0016798);;	--	--	[U]	Intracellular trafficking, secretion, and vesicular transport	--	Hyaluronoglucuronidase OS=Hirudo nipponia OX=42736 PE=1 SV=1	G	Carbohydrate transport and metabolism	Charged multivesicular body protein [Apis cerana cerana]
658	ONT.91.12	--	--	Cellular Component: membrane (GO:0016020);; Molecular Function: hydrolase activity, acting on glycosyl bonds (GO:0016798);;	--	--	[U]	Intracellular trafficking, secretion, and vesicular transport	--	Hyaluronoglucuronidase OS=Hirudo nipponia OX=42736 PE=1 SV=1	G	Carbohydrate transport and metabolism	Charged multivesicular body protein [Apis cerana cerana]
659	ONT.91.13	--	--	Cellular Component: membrane (GO:0016020);; Molecular Function: hydrolase activity, acting on glycosyl bonds (GO:0016798);;	--	--	[U]	Intracellular trafficking, secretion, and vesicular transport	--	Hyaluronoglucuronidase OS=Hirudo nipponia OX=42736 PE=1 SV=1	G	Carbohydrate transport and metabolism	Charged multivesicular body protein [Apis cerana cerana]
660	ONT.91.14	--	--	Cellular Component: membrane (GO:0016020);; Molecular Function: hydrolase activity, acting on glycosyl bonds (GO:0016798);;	--	--	[U]	Intracellular trafficking, secretion, and vesicular transport	--	Hyaluronoglucuronidase OS=Hirudo nipponia OX=42736 PE=1 SV=1	G	Carbohydrate transport and metabolism	Charged multivesicular body protein [Apis cerana cerana]
661	ONT.91.15	--	--	Cellular Component: membrane (GO:0016020);; Molecular Function: hydrolase activity, acting on glycosyl bonds (GO:0016798);;	--	--	[U]	Intracellular trafficking, secretion, and vesicular transport	--	Hyaluronoglucuronidase OS=Hirudo nipponia OX=42736 PE=1 SV=1	G	Carbohydrate transport and metabolism	Charged multivesicular body protein [Apis cerana cerana]
662	ONT.91.16	--	--	Cellular Component: membrane (GO:0016020);; Molecular Function: hydrolase activity, acting on glycosyl bonds (GO:0016798);;	--	--	[U]	Intracellular trafficking, secretion, and vesicular transport	--	Hyaluronoglucuronidase OS=Hirudo nipponia OX=42736 PE=1 SV=1	G	Carbohydrate transport and metabolism	Charged multivesicular body protein [Apis cerana cerana]
663	ONT.91.18	--	--	Cellular Component: membrane (GO:0016020);; Molecular Function: hydrolase activity, acting on glycosyl bonds (GO:0016798);;	--	--	[U]	Intracellular trafficking, secretion, and vesicular transport	--	Hyaluronoglucuronidase OS=Hirudo nipponia OX=42736 PE=1 SV=1	G	Carbohydrate transport and metabolism	Charged multivesicular body protein [Apis cerana cerana]
664	ONT.91.19	--	--	Cellular Component: membrane (GO:0016020);; Molecular Function: hydrolase activity, acting on glycosyl bonds (GO:0016798);;	--	--	[U]	Intracellular trafficking, secretion, and vesicular transport	--	Hyaluronoglucuronidase OS=Hirudo nipponia OX=42736 PE=1 SV=1	G	Carbohydrate transport and metabolism	Charged multivesicular body protein [Apis cerana cerana]
665	ONT.91.20	--	--	Cellular Component: membrane (GO:0016020);; Molecular Function: hydrolase activity, acting on glycosyl bonds (GO:0016798);;	--	--	[U]	Intracellular trafficking, secretion, and vesicular transport	--	Hyaluronoglucuronidase OS=Hirudo nipponia OX=42736 PE=1 SV=1	G	Carbohydrate transport and metabolism	Charged multivesicular body protein [Apis cerana cerana]
666	ONT.91.21	--	--	Cellular Component: membrane (GO:0016020);; Molecular Function: hydrolase activity, acting on glycosyl bonds (GO:0016798);;	--	--	[U]	Intracellular trafficking, secretion, and vesicular transport	--	Hyaluronoglucuronidase OS=Hirudo nipponia OX=42736 PE=1 SV=1	G	Carbohydrate transport and metabolism	Charged multivesicular body protein [Apis cerana cerana]
667	ONT.91.22	--	--	Cellular Component: membrane (GO:0016020);; Molecular Function: hydrolase activity, acting on glycosyl bonds (GO:0016798);;	--	--	[U]	Intracellular trafficking, secretion, and vesicular transport	--	Hyaluronoglucuronidase OS=Hirudo nipponia OX=42736 PE=1 SV=1	G	Carbohydrate transport and metabolism	Charged multivesicular body protein [Apis cerana cerana]
668	ONT.91.23	--	--	Cellular Component: membrane (GO:0016020);; Molecular Function: hydrolase activity, acting on glycosyl bonds (GO:0016798);;	--	--	[U]	Intracellular trafficking, secretion, and vesicular transport	--	Hyaluronoglucuronidase OS=Hirudo nipponia OX=42736 PE=1 SV=1	G	Carbohydrate transport and metabolism	Charged multivesicular body protein [Apis cerana cerana]
669	ONT.91.24	--	--	Cellular Component: membrane (GO:0016020);; Molecular Function: hydrolase activity, acting on glycosyl bonds (GO:0016798);;	--	--	[U]	Intracellular trafficking, secretion, and vesicular transport	--	Hyaluronoglucuronidase OS=Hirudo nipponia OX=42736 PE=1 SV=1	G	Carbohydrate transport and metabolism	Charged multivesicular body protein [Apis cerana cerana]
670	ONT.91.25	--	--	Cellular Component: membrane (GO:0016020);; Molecular Function: hydrolase activity, acting on glycosyl bonds (GO:0016798);;	--	--	[U]	Intracellular trafficking, secretion, and vesicular transport	--	Hyaluronoglucuronidase OS=Hirudo nipponia OX=42736 PE=1 SV=1	G	Carbohydrate transport and metabolism	Charged multivesicular body protein [Apis cerana cerana]
671	ONT.91.26	--	--	Cellular Component: membrane (GO:0016020);; Molecular Function: hydrolase activity, acting on glycosyl bonds (GO:0016798);;	--	--	[U]	Intracellular trafficking, secretion, and vesicular transport	--	Hyaluronoglucuronidase OS=Hirudo nipponia OX=42736 PE=1 SV=1	G	Carbohydrate transport and metabolism	Charged multivesicular body protein [Apis cerana cerana]
672	ONT.91.27	--	--	Cellular Component: membrane (GO:0016020);; Molecular Function: hydrolase activity, acting on glycosyl bonds (GO:0016798);;	--	--	[U]	Intracellular trafficking, secretion, and vesicular transport	--	Hyaluronoglucuronidase OS=Hirudo nipponia OX=42736 PE=1 SV=1	G	Carbohydrate transport and metabolism	Charged multivesicular body protein [Apis cerana cerana]
673	ONT.91.28	--	--	Cellular Component: membrane (GO:0016020);; Molecular Function: hydrolase activity, acting on glycosyl bonds (GO:0016798);;	--	--	[U]	Intracellular trafficking, secretion, and vesicular transport	--	Hyaluronoglucuronidase OS=Hirudo nipponia OX=42736 PE=1 SV=1	G	Carbohydrate transport and metabolism	Charged multivesicular body protein [Apis cerana cerana]
674	ONT.91.29	--	--	Cellular Component: membrane (GO:0016020);; Molecular Function: hydrolase activity, acting on glycosyl bonds (GO:0016798);;	--	--	[U]	Intracellular trafficking, secretion, and vesicular transport	--	Hyaluronoglucuronidase OS=Hirudo nipponia OX=42736 PE=1 SV=1	G	Carbohydrate transport and metabolism	Charged multivesicular body protein [Apis cerana cerana]
675	ONT.91.32	--	--	Cellular Component: membrane (GO:0016020);; Molecular Function: hydrolase activity, acting on glycosyl bonds (GO:0016798);;	--	--	[U]	Intracellular trafficking, secretion, and vesicular transport	--	Hyaluronoglucuronidase OS=Hirudo nipponia OX=42736 PE=1 SV=1	G	Carbohydrate transport and metabolism	Charged multivesicular body protein [Apis cerana cerana]
676	ONT.91.33	--	--	Cellular Component: membrane (GO:0016020);; Molecular Function: hydrolase activity, acting on glycosyl bonds (GO:0016798);;	--	--	[U]	Intracellular trafficking, secretion, and vesicular transport	--	Hyaluronoglucuronidase OS=Hirudo nipponia OX=42736 PE=1 SV=1	G	Carbohydrate transport and metabolism	Charged multivesicular body protein [Apis cerana cerana]
677	ONT.91.34	--	--	Cellular Component: membrane (GO:0016020);; Molecular Function: hydrolase activity, acting on glycosyl bonds (GO:0016798);;	--	--	[U]	Intracellular trafficking, secretion, and vesicular transport	--	Hyaluronoglucuronidase OS=Hirudo nipponia OX=42736 PE=1 SV=1	G	Carbohydrate transport and metabolism	Charged multivesicular body protein [Apis cerana cerana]
678	ONT.91.35	--	--	Cellular Component: membrane (GO:0016020);; Molecular Function: hydrolase activity, acting on glycosyl bonds (GO:0016798);;	--	--	[U]	Intracellular trafficking, secretion, and vesicular transport	--	Hyaluronoglucuronidase OS=Hirudo nipponia OX=42736 PE=1 SV=1	G	Carbohydrate transport and metabolism	Charged multivesicular body protein [Apis cerana cerana]
679	ONT.91.36	--	--	Cellular Component: membrane (GO:0016020);; Molecular Function: hydrolase activity, acting on glycosyl bonds (GO:0016798);;	--	--	[U]	Intracellular trafficking, secretion, and vesicular transport	--	Hyaluronoglucuronidase OS=Hirudo nipponia OX=42736 PE=1 SV=1	G	Carbohydrate transport and metabolism	Charged multivesicular body protein [Apis cerana cerana]
680	ONT.91.38	--	--	Cellular Component: membrane (GO:0016020);; Molecular Function: hydrolase activity, acting on glycosyl bonds (GO:0016798);;	--	--	[U]	Intracellular trafficking, secretion, and vesicular transport	--	Hyaluronoglucuronidase OS=Hirudo nipponia OX=42736 PE=1 SV=1	G	Carbohydrate transport and metabolism	Charged multivesicular body protein [Apis cerana cerana]
681	ONT.91.39	--	--	Cellular Component: membrane (GO:0016020);; Molecular Function: hydrolase activity, acting on glycosyl bonds (GO:0016798);;	--	--	[U]	Intracellular trafficking, secretion, and vesicular transport	--	Hyaluronoglucuronidase OS=Hirudo nipponia OX=42736 PE=1 SV=1	G	Carbohydrate transport and metabolism	Charged multivesicular body protein [Apis cerana cerana]
682	ONT.91.40	--	--	Cellular Component: membrane (GO:0016020);; Molecular Function: hydrolase activity, acting on glycosyl bonds (GO:0016798);;	--	--	[U]	Intracellular trafficking, secretion, and vesicular transport	--	Hyaluronoglucuronidase OS=Hirudo nipponia OX=42736 PE=1 SV=1	G	Carbohydrate transport and metabolism	Charged multivesicular body protein [Apis cerana cerana]
683	ONT.91.41	--	--	Cellular Component: membrane (GO:0016020);; Molecular Function: hydrolase activity, acting on glycosyl bonds (GO:0016798);;	--	--	[U]	Intracellular trafficking, secretion, and vesicular transport	--	Hyaluronoglucuronidase OS=Hirudo nipponia OX=42736 PE=1 SV=1	G	Carbohydrate transport and metabolism	Charged multivesicular body protein [Apis cerana cerana]
684	ONT.91.42	--	--	Cellular Component: membrane (GO:0016020);; Molecular Function: hydrolase activity, acting on glycosyl bonds (GO:0016798);;	--	--	[U]	Intracellular trafficking, secretion, and vesicular transport	--	Hyaluronoglucuronidase OS=Hirudo nipponia OX=42736 PE=1 SV=1	G	Carbohydrate transport and metabolism	Charged multivesicular body protein [Apis cerana cerana]
685	ONT.91.43	--	--	Cellular Component: membrane (GO:0016020);; Molecular Function: hydrolase activity, acting on glycosyl bonds (GO:0016798);;	--	--	[U]	Intracellular trafficking, secretion, and vesicular transport	--	Hyaluronoglucuronidase OS=Hirudo nipponia OX=42736 PE=1 SV=1	G	Carbohydrate transport and metabolism	Charged multivesicular body protein [Apis cerana cerana]
686	ONT.91.44	--	--	Cellular Component: membrane (GO:0016020);; Molecular Function: hydrolase activity, acting on glycosyl bonds (GO:0016798);;	--	--	[U]	Intracellular trafficking, secretion, and vesicular transport	--	Hyaluronoglucuronidase OS=Hirudo nipponia OX=42736 PE=1 SV=1	G	Carbohydrate transport and metabolism	Charged multivesicular body protein [Apis cerana cerana]
687	ONT.91.45	--	--	Cellular Component: membrane (GO:0016020);; Molecular Function: hydrolase activity, acting on glycosyl bonds (GO:0016798);;	--	--	[U]	Intracellular trafficking, secretion, and vesicular transport	--	Hyaluronoglucuronidase OS=Hirudo nipponia OX=42736 PE=1 SV=1	G	Carbohydrate transport and metabolism	Charged multivesicular body protein [Apis cerana cerana]
688	ONT.91.46	--	--	Cellular Component: membrane (GO:0016020);; Molecular Function: hydrolase activity, acting on glycosyl bonds (GO:0016798);;	--	--	[U]	Intracellular trafficking, secretion, and vesicular transport	--	Hyaluronoglucuronidase OS=Hirudo nipponia OX=42736 PE=1 SV=1	G	Carbohydrate transport and metabolism	Charged multivesicular body protein [Apis cerana cerana]
689	ONT.91.47	--	--	Cellular Component: membrane (GO:0016020);; Molecular Function: hydrolase activity, acting on glycosyl bonds (GO:0016798);;	--	--	[U]	Intracellular trafficking, secretion, and vesicular transport	--	Hyaluronoglucuronidase OS=Hirudo nipponia OX=42736 PE=1 SV=1	G	Carbohydrate transport and metabolism	Charged multivesicular body protein [Apis cerana cerana]
690	ONT.91.48	--	--	Cellular Component: membrane (GO:0016020);; Molecular Function: hydrolase activity, acting on glycosyl bonds (GO:0016798);;	--	--	[U]	Intracellular trafficking, secretion, and vesicular transport	--	Hyaluronoglucuronidase OS=Hirudo nipponia OX=42736 PE=1 SV=1	G	Carbohydrate transport and metabolism	Charged multivesicular body protein [Apis cerana cerana]
691	ONT.91.49	--	--	Cellular Component: membrane (GO:0016020);; Molecular Function: hydrolase activity, acting on glycosyl bonds (GO:0016798);;	--	--	[U]	Intracellular trafficking, secretion, and vesicular transport	--	Hyaluronoglucuronidase OS=Hirudo nipponia OX=42736 PE=1 SV=1	G	Carbohydrate transport and metabolism	Charged multivesicular body protein [Apis cerana cerana]
692	ONT.91.50	--	--	Cellular Component: membrane (GO:0016020);; Molecular Function: hydrolase activity, acting on glycosyl bonds (GO:0016798);;	--	--	[U]	Intracellular trafficking, secretion, and vesicular transport	--	Hyaluronoglucuronidase OS=Hirudo nipponia OX=42736 PE=1 SV=1	G	Carbohydrate transport and metabolism	Charged multivesicular body protein [Apis cerana cerana]
693	ONT.91.51	--	--	Cellular Component: membrane (GO:0016020);; Molecular Function: hydrolase activity, acting on glycosyl bonds (GO:0016798);;	--	--	[U]	Intracellular trafficking, secretion, and vesicular transport	--	Hyaluronoglucuronidase OS=Hirudo nipponia OX=42736 PE=1 SV=1	G	Carbohydrate transport and metabolism	Charged multivesicular body protein [Apis cerana cerana]
694	ONT.91.52	--	--	Cellular Component: membrane (GO:0016020);; Molecular Function: hydrolase activity, acting on glycosyl bonds (GO:0016798);;	--	--	[U]	Intracellular trafficking, secretion, and vesicular transport	--	Hyaluronoglucuronidase OS=Hirudo nipponia OX=42736 PE=1 SV=1	G	Carbohydrate transport and metabolism	Charged multivesicular body protein [Apis cerana cerana]
695	ONT.91.53	--	--	Cellular Component: membrane (GO:0016020);; Molecular Function: hydrolase activity, acting on glycosyl bonds (GO:0016798);;	--	--	[U]	Intracellular trafficking, secretion, and vesicular transport	--	Hyaluronoglucuronidase OS=Hirudo nipponia OX=42736 PE=1 SV=1	G	Carbohydrate transport and metabolism	Charged multivesicular body protein [Apis cerana cerana]
696	ONT.91.54	--	--	Cellular Component: membrane (GO:0016020);; Molecular Function: hydrolase activity, acting on glycosyl bonds (GO:0016798);;	--	--	[U]	Intracellular trafficking, secretion, and vesicular transport	--	Hyaluronoglucuronidase OS=Hirudo nipponia OX=42736 PE=1 SV=1	G	Carbohydrate transport and metabolism	Charged multivesicular body protein [Apis cerana cerana]
697	ONT.91.55	--	--	Cellular Component: membrane (GO:0016020);; Molecular Function: hydrolase activity, acting on glycosyl bonds (GO:0016798);;	--	--	[U]	Intracellular trafficking, secretion, and vesicular transport	--	Hyaluronoglucuronidase OS=Hirudo nipponia OX=42736 PE=1 SV=1	G	Carbohydrate transport and metabolism	Charged multivesicular body protein [Apis cerana cerana]
698	ONT.91.56	--	--	Cellular Component: membrane (GO:0016020);; Molecular Function: hydrolase activity, acting on glycosyl bonds (GO:0016798);;	--	--	[U]	Intracellular trafficking, secretion, and vesicular transport	--	Hyaluronoglucuronidase OS=Hirudo nipponia OX=42736 PE=1 SV=1	G	Carbohydrate transport and metabolism	Charged multivesicular body protein [Apis cerana cerana]
699	ONT.91.57	--	--	Cellular Component: membrane (GO:0016020);; Molecular Function: hydrolase activity, acting on glycosyl bonds (GO:0016798);;	--	--	[U]	Intracellular trafficking, secretion, and vesicular transport	--	Hyaluronoglucuronidase OS=Hirudo nipponia OX=42736 PE=1 SV=1	G	Carbohydrate transport and metabolism	Charged multivesicular body protein [Apis cerana cerana]
700	ONT.91.58	--	--	Cellular Component: membrane (GO:0016020);; Molecular Function: hydrolase activity, acting on glycosyl bonds (GO:0016798);;	--	--	[U]	Intracellular trafficking, secretion, and vesicular transport	--	Hyaluronoglucuronidase OS=Hirudo nipponia OX=42736 PE=1 SV=1	G	Carbohydrate transport and metabolism	Charged multivesicular body protein [Apis cerana cerana]
701	ONT.91.59	--	--	Cellular Component: membrane (GO:0016020);; Molecular Function: hydrolase activity, acting on glycosyl bonds (GO:0016798);;	--	--	[U]	Intracellular trafficking, secretion, and vesicular transport	--	Hyaluronoglucuronidase OS=Hirudo nipponia OX=42736 PE=1 SV=1	G	Carbohydrate transport and metabolism	Charged multivesicular body protein [Apis cerana cerana]
702	ONT.91.60	--	--	Cellular Component: membrane (GO:0016020);; Molecular Function: hydrolase activity, acting on glycosyl bonds (GO:0016798);;	--	--	[U]	Intracellular trafficking, secretion, and vesicular transport	--	Hyaluronoglucuronidase OS=Hirudo nipponia OX=42736 PE=1 SV=1	G	Carbohydrate transport and metabolism	Charged multivesicular body protein [Apis cerana cerana]
703	ONT.91.61	#N/A	#N/A	#N/A	#N/A	#N/A	#N/A	#N/A	#N/A	#N/A	#N/A	#N/A	#N/A
704	ONT.91.62	--	--	Biological Process: neurotransmitter transport (GO:0006836);; Molecular Function: syntaxin binding (GO:0019905);;	K15294|2.1e-08|mdl:103572542|K15294 complexin-1/2 | (RefSeq) complexin isoform X1	--	--	--	Synaphin protein	Complexin OS=Drosophila melanogaster OX=7227 GN=cpx PE=2 SV=1	--	--	complexin isoform X1 [Belonocnema treatae]
705	ONT.91.63	--	--	--	--	--	--	--	--	--	--	--	complexin, partial [Megalopta genalis]
706	ONT.91.64	--	--	Biological Process: neurotransmitter transport (GO:0006836);; Molecular Function: syntaxin binding (GO:0019905);;	--	--	--	--	--	--	--	--	--
707	ONT.91.65	#N/A	#N/A	#N/A	#N/A	#N/A	#N/A	#N/A	#N/A	#N/A	#N/A	#N/A	#N/A
708	ONT.92.1	--	--	Biological Process: microtubule cytoskeleton organization (GO:0000226);; Molecular Function: molecular_function (GO:0003674);; Molecular Function: catalytic activity (GO:0003824);; Molecular Function: monooxygenase activity (GO:0004497);; Molecular Function: dopamine beta-monooxygenase activity (GO:0004500);; Molecular Function: structural molecule activity (GO:0005198);; Cellular Component: cell…	--	--	[D]	Cell cycle control, cell division, chromosome partitioning	Electron transfer DM13	Protein Skeletor, isoforms B/C OS=Drosophila melanogaster OX=7227 GN=Skeletor PE=1 SV=2	D	Cell cycle control, cell division, chromosome partitioning	protein Skeletor, isoforms B/C isoform X5 [Apis mellifera]
709	ONT.92.2	--	--	Biological Process: microtubule cytoskeleton organization (GO:0000226);; Molecular Function: molecular_function (GO:0003674);; Molecular Function: catalytic activity (GO:0003824);; Molecular Function: monooxygenase activity (GO:0004497);; Molecular Function: dopamine beta-monooxygenase activity (GO:0004500);; Molecular Function: structural molecule activity (GO:0005198);; Cellular Component: cell…	--	--	[D]	Cell cycle control, cell division, chromosome partitioning	Electron transfer DM13;; DOMON domain	Protein Skeletor, isoforms D/E OS=Drosophila melanogaster OX=7227 GN=Skeletor PE=1 SV=3	D	Cell cycle control, cell division, chromosome partitioning	LOW QUALITY PROTEIN: protein Skeletor, isoforms B/C [Apis cerana]
710	ONT.92.3	--	--	Biological Process: microtubule cytoskeleton organization (GO:0000226);; Molecular Function: molecular_function (GO:0003674);; Molecular Function: catalytic activity (GO:0003824);; Molecular Function: monooxygenase activity (GO:0004497);; Molecular Function: dopamine beta-monooxygenase activity (GO:0004500);; Molecular Function: structural molecule activity (GO:0005198);; Cellular Component: cell…	--	--	[D]	Cell cycle control, cell division, chromosome partitioning	Electron transfer DM13;; DOMON domain	Protein Skeletor, isoforms B/C OS=Drosophila melanogaster OX=7227 GN=Skeletor PE=1 SV=2	D	Cell cycle control, cell division, chromosome partitioning	LOW QUALITY PROTEIN: protein Skeletor, isoforms B/C [Apis cerana]
711	ONT.92.4	--	--	Biological Process: microtubule cytoskeleton organization (GO:0000226);; Molecular Function: molecular_function (GO:0003674);; Molecular Function: catalytic activity (GO:0003824);; Molecular Function: monooxygenase activity (GO:0004497);; Molecular Function: dopamine beta-monooxygenase activity (GO:0004500);; Molecular Function: structural molecule activity (GO:0005198);; Cellular Component: cell…	--	--	[D]	Cell cycle control, cell division, chromosome partitioning	Electron transfer DM13;; DOMON domain	Protein Skeletor, isoforms D/E OS=Drosophila melanogaster OX=7227 GN=Skeletor PE=1 SV=3	D	Cell cycle control, cell division, chromosome partitioning	LOW QUALITY PROTEIN: protein Skeletor, isoforms B/C [Apis cerana]
712	ONT.92.5	--	--	Biological Process: microtubule cytoskeleton organization (GO:0000226);; Molecular Function: molecular_function (GO:0003674);; Molecular Function: catalytic activity (GO:0003824);; Molecular Function: monooxygenase activity (GO:0004497);; Molecular Function: dopamine beta-monooxygenase activity (GO:0004500);; Molecular Function: structural molecule activity (GO:0005198);; Cellular Component: cell…	--	--	[D]	Cell cycle control, cell division, chromosome partitioning	Electron transfer DM13	Protein Skeletor, isoforms B/C OS=Drosophila melanogaster OX=7227 GN=Skeletor PE=1 SV=2	D	Cell cycle control, cell division, chromosome partitioning	protein Skeletor, isoforms B/C isoform X5 [Apis mellifera]
713	ONT.92.6	--	--	Biological Process: microtubule cytoskeleton organization (GO:0000226);; Molecular Function: molecular_function (GO:0003674);; Molecular Function: catalytic activity (GO:0003824);; Molecular Function: monooxygenase activity (GO:0004497);; Molecular Function: dopamine beta-monooxygenase activity (GO:0004500);; Molecular Function: structural molecule activity (GO:0005198);; Cellular Component: cell…	--	--	[D]	Cell cycle control, cell division, chromosome partitioning	Electron transfer DM13	Protein Skeletor, isoforms B/C OS=Drosophila melanogaster OX=7227 GN=Skeletor PE=1 SV=2	D	Cell cycle control, cell division, chromosome partitioning	protein Skeletor, isoforms B/C isoform X5 [Apis mellifera]
714	ONT.92.7	--	--	Biological Process: microtubule cytoskeleton organization (GO:0000226);; Molecular Function: molecular_function (GO:0003674);; Molecular Function: catalytic activity (GO:0003824);; Molecular Function: monooxygenase activity (GO:0004497);; Molecular Function: dopamine beta-monooxygenase activity (GO:0004500);; Molecular Function: structural molecule activity (GO:0005198);; Cellular Component: cell…	--	--	[D]	Cell cycle control, cell division, chromosome partitioning	Electron transfer DM13;; DOMON domain	Protein Skeletor, isoforms B/C OS=Drosophila melanogaster OX=7227 GN=Skeletor PE=1 SV=2	D	Cell cycle control, cell division, chromosome partitioning	LOW QUALITY PROTEIN: protein Skeletor, isoforms B/C [Apis cerana]
715	ONT.92.8	--	--	Biological Process: microtubule cytoskeleton organization (GO:0000226);; Molecular Function: molecular_function (GO:0003674);; Molecular Function: catalytic activity (GO:0003824);; Molecular Function: monooxygenase activity (GO:0004497);; Molecular Function: dopamine beta-monooxygenase activity (GO:0004500);; Molecular Function: structural molecule activity (GO:0005198);; Cellular Component: cell…	--	--	[D]	Cell cycle control, cell division, chromosome partitioning	Electron transfer DM13;; DOMON domain	Protein Skeletor, isoforms D/E OS=Drosophila melanogaster OX=7227 GN=Skeletor PE=1 SV=3	D	Cell cycle control, cell division, chromosome partitioning	LOW QUALITY PROTEIN: protein Skeletor, isoforms B/C [Apis cerana]
716	ONT.92.9	--	--	Biological Process: microtubule cytoskeleton organization (GO:0000226);; Molecular Function: molecular_function (GO:0003674);; Molecular Function: catalytic activity (GO:0003824);; Molecular Function: monooxygenase activity (GO:0004497);; Molecular Function: dopamine beta-monooxygenase activity (GO:0004500);; Molecular Function: structural molecule activity (GO:0005198);; Cellular Component: cell…	--	--	[D]	Cell cycle control, cell division, chromosome partitioning	Electron transfer DM13	Protein Skeletor, isoforms B/C OS=Drosophila melanogaster OX=7227 GN=Skeletor PE=1 SV=2	D	Cell cycle control, cell division, chromosome partitioning	protein Skeletor, isoforms B/C isoform X5 [Apis mellifera]
717	ONT.92.10	--	--	Biological Process: microtubule cytoskeleton organization (GO:0000226);; Molecular Function: molecular_function (GO:0003674);; Molecular Function: catalytic activity (GO:0003824);; Molecular Function: monooxygenase activity (GO:0004497);; Molecular Function: dopamine beta-monooxygenase activity (GO:0004500);; Molecular Function: structural molecule activity (GO:0005198);; Cellular Component: cell…	--	--	[D]	Cell cycle control, cell division, chromosome partitioning	Electron transfer DM13;; DOMON domain	Protein Skeletor, isoforms D/E OS=Drosophila melanogaster OX=7227 GN=Skeletor PE=1 SV=3	D	Cell cycle control, cell division, chromosome partitioning	LOW QUALITY PROTEIN: protein Skeletor, isoforms B/C [Apis cerana]
718	ONT.93.1	#N/A	#N/A	#N/A	#N/A	#N/A	#N/A	#N/A	#N/A	#N/A	#N/A	#N/A	#N/A
719	ONT.93.2	--	--	Biological Process: microtubule cytoskeleton organization (GO:0000226);; Molecular Function: molecular_function (GO:0003674);; Molecular Function: catalytic activity (GO:0003824);; Molecular Function: monooxygenase activity (GO:0004497);; Molecular Function: dopamine beta-monooxygenase activity (GO:0004500);; Molecular Function: structural molecule activity (GO:0005198);; Cellular Component: cell…	--	--	[D]	Cell cycle control, cell division, chromosome partitioning	Electron transfer DM13	Protein Skeletor, isoforms B/C OS=Drosophila melanogaster OX=7227 GN=Skeletor PE=1 SV=2	D	Cell cycle control, cell division, chromosome partitioning	protein Skeletor, isoforms B/C isoform X5 [Apis mellifera]
720	ONT.93.3	#N/A	#N/A	#N/A	#N/A	#N/A	#N/A	#N/A	#N/A	#N/A	#N/A	#N/A	#N/A
721	ONT.94.1	--	--	Biological Process: microtubule cytoskeleton organization (GO:0000226);; Molecular Function: molecular_function (GO:0003674);; Molecular Function: catalytic activity (GO:0003824);; Molecular Function: monooxygenase activity (GO:0004497);; Molecular Function: dopamine beta-monooxygenase activity (GO:0004500);; Molecular Function: structural molecule activity (GO:0005198);; Cellular Component: cell…	--	--	[D]	Cell cycle control, cell division, chromosome partitioning	--	Protein Skeletor, isoforms B/C OS=Drosophila melanogaster OX=7227 GN=Skeletor PE=1 SV=2	D	Cell cycle control, cell division, chromosome partitioning	LOW QUALITY PROTEIN: protein Skeletor, isoforms B/C [Apis cerana]
722	ONT.95.1	#N/A	#N/A	#N/A	#N/A	#N/A	#N/A	#N/A	#N/A	#N/A	#N/A	#N/A	#N/A
723	ONT.96.1	--	--	Biological Process: embryonic axis specification (GO:0000578);; Biological Process: embryonic epithelial tube formation (GO:0001838);; Biological Process: morphogenesis of an epithelium (GO:0002009);; Biological Process: regionalization (GO:0003002);; Biological Process: aminoglycan metabolic process (GO:0006022);; Biological Process: aminoglycan biosynthetic process (GO:0006023);; Biological Pro…	--	--	[D]	Cell cycle control, cell division, chromosome partitioning	--	--	D	Cell cycle control, cell division, chromosome partitioning	protein Skeletor, isoforms B/C [Apis cerana]
724	ONT.96.2	--	--	Biological Process: embryonic axis specification (GO:0000578);; Biological Process: embryonic epithelial tube formation (GO:0001838);; Biological Process: morphogenesis of an epithelium (GO:0002009);; Biological Process: regionalization (GO:0003002);; Biological Process: aminoglycan metabolic process (GO:0006022);; Biological Process: aminoglycan biosynthetic process (GO:0006023);; Biological Pro…	--	--	[D]	Cell cycle control, cell division, chromosome partitioning	--	--	D	Cell cycle control, cell division, chromosome partitioning	protein Skeletor, isoforms B/C [Apis cerana]
725	ONT.97.1	[R]	General function prediction only	--	K11802|0|ame:412997|K11802 DDB1- and CUL4-associated factor 10 | (RefSeq) DDB1- and CUL4-associated factor 10	--	[R]	General function prediction only	--	DDB1- and CUL4-associated factor 10 homolog OS=Drosophila melanogaster OX=7227 GN=CG1523 PE=1 SV=1	S	Function unknown	DDB1- and CUL4-associated factor [Apis cerana cerana]
726	ONT.97.2	[R]	General function prediction only	--	K11802|0|ame:412997|K11802 DDB1- and CUL4-associated factor 10 | (RefSeq) DDB1- and CUL4-associated factor 10	--	[R]	General function prediction only	--	DDB1- and CUL4-associated factor 10 homolog OS=Drosophila melanogaster OX=7227 GN=CG1523 PE=1 SV=1	S	Function unknown	DDB1- and CUL4-associated factor [Apis cerana cerana]
727	ONT.97.3	[R]	General function prediction only	--	K11802|0|ame:412997|K11802 DDB1- and CUL4-associated factor 10 | (RefSeq) DDB1- and CUL4-associated factor 10	--	[R]	General function prediction only	--	DDB1- and CUL4-associated factor 10 homolog OS=Drosophila melanogaster OX=7227 GN=CG1523 PE=1 SV=1	S	Function unknown	DDB1- and CUL4-associated factor [Apis cerana cerana]
728	ONT.97.4	[R]	General function prediction only	--	K11802|0|ame:412997|K11802 DDB1- and CUL4-associated factor 10 | (RefSeq) DDB1- and CUL4-associated factor 10	--	[R]	General function prediction only	--	DDB1- and CUL4-associated factor 10 homolog OS=Drosophila melanogaster OX=7227 GN=CG1523 PE=1 SV=1	S	Function unknown	DDB1- and CUL4-associated factor [Apis cerana cerana]
729	ONT.97.5	[R]	General function prediction only	--	K11802|0|ame:412997|K11802 DDB1- and CUL4-associated factor 10 | (RefSeq) DDB1- and CUL4-associated factor 10	--	[R]	General function prediction only	--	DDB1- and CUL4-associated factor 10 homolog OS=Drosophila melanogaster OX=7227 GN=CG1523 PE=1 SV=1	S	Function unknown	DDB1- and CUL4-associated factor [Apis cerana cerana]
730	ONT.97.6	[R]	General function prediction only	--	K11802|0|ame:412997|K11802 DDB1- and CUL4-associated factor 10 | (RefSeq) DDB1- and CUL4-associated factor 10	--	[R]	General function prediction only	--	DDB1- and CUL4-associated factor 10 homolog OS=Drosophila melanogaster OX=7227 GN=CG1523 PE=1 SV=1	S	Function unknown	DDB1- and CUL4-associated factor [Apis cerana cerana]
731	ONT.97.7	[R]	General function prediction only	--	K11802|0|ame:412997|K11802 DDB1- and CUL4-associated factor 10 | (RefSeq) DDB1- and CUL4-associated factor 10	--	[R]	General function prediction only	--	DDB1- and CUL4-associated factor 10 homolog OS=Drosophila melanogaster OX=7227 GN=CG1523 PE=1 SV=1	S	Function unknown	DDB1- and CUL4-associated factor [Apis cerana cerana]
732	ONT.97.8	[R]	General function prediction only	--	K11802|0|ame:412997|K11802 DDB1- and CUL4-associated factor 10 | (RefSeq) DDB1- and CUL4-associated factor 10	--	[R]	General function prediction only	--	DDB1- and CUL4-associated factor 10 homolog OS=Drosophila melanogaster OX=7227 GN=CG1523 PE=1 SV=1	S	Function unknown	DDB1- and CUL4-associated factor [Apis cerana cerana]
733	ONT.97.9	--	--	--	--	--	[D]	Cell cycle control, cell division, chromosome partitioning	--	Protein Skeletor, isoforms B/C OS=Drosophila melanogaster OX=7227 GN=Skeletor PE=1 SV=2	S	Function unknown	DOMON domain-containing protein [Apis cerana cerana]
734	ONT.98.1	--	--	--	--	--	[D]	Cell cycle control, cell division, chromosome partitioning	--	Protein Skeletor, isoforms B/C OS=Drosophila melanogaster OX=7227 GN=Skeletor PE=1 SV=2	S	Function unknown	DOMON domain-containing protein [Apis cerana cerana]
735	ONT.98.2	--	--	--	--	--	[D]	Cell cycle control, cell division, chromosome partitioning	--	Protein Skeletor, isoforms B/C OS=Drosophila melanogaster OX=7227 GN=Skeletor PE=1 SV=2	S	Function unknown	DOMON domain-containing protein [Apis cerana cerana]
736	ONT.98.4	--	--	--	--	--	[D]	Cell cycle control, cell division, chromosome partitioning	--	Protein Skeletor, isoforms B/C OS=Drosophila melanogaster OX=7227 GN=Skeletor PE=1 SV=2	S	Function unknown	DOMON domain-containing protein [Apis cerana cerana]
737	ONT.98.5	--	--	--	--	--	[D]	Cell cycle control, cell division, chromosome partitioning	--	Protein Skeletor, isoforms B/C OS=Drosophila melanogaster OX=7227 GN=Skeletor PE=1 SV=2	S	Function unknown	DOMON domain-containing protein [Apis cerana cerana]
738	ONT.99.1	--	--	--	--	--	[D]	Cell cycle control, cell division, chromosome partitioning	--	Protein Skeletor, isoforms B/C OS=Drosophila melanogaster OX=7227 GN=Skeletor PE=1 SV=2	S	Function unknown	DOMON domain-containing protein [Apis cerana cerana]
739	ONT.99.2	--	--	--	--	--	[D]	Cell cycle control, cell division, chromosome partitioning	--	Protein Skeletor, isoforms B/C OS=Drosophila melanogaster OX=7227 GN=Skeletor PE=1 SV=2	S	Function unknown	DOMON domain-containing protein [Apis cerana cerana]
740	ONT.99.3	--	--	--	--	--	[D]	Cell cycle control, cell division, chromosome partitioning	--	Protein Skeletor, isoforms B/C OS=Drosophila melanogaster OX=7227 GN=Skeletor PE=1 SV=2	S	Function unknown	DOMON domain-containing protein [Apis cerana cerana]
741	ONT.99.4	--	--	--	--	--	[D]	Cell cycle control, cell division, chromosome partitioning	--	Protein Skeletor, isoforms B/C OS=Drosophila melanogaster OX=7227 GN=Skeletor PE=1 SV=2	S	Function unknown	DOMON domain-containing protein [Apis cerana cerana]
742	ONT.99.5	--	--	--	--	--	[D]	Cell cycle control, cell division, chromosome partitioning	--	Protein Skeletor, isoforms B/C OS=Drosophila melanogaster OX=7227 GN=Skeletor PE=1 SV=2	S	Function unknown	DOMON domain-containing protein [Apis cerana cerana]
743	ONT.99.6	--	--	--	--	--	[D]	Cell cycle control, cell division, chromosome partitioning	--	Protein Skeletor, isoforms B/C OS=Drosophila melanogaster OX=7227 GN=Skeletor PE=1 SV=2	S	Function unknown	DOMON domain-containing protein [Apis cerana cerana]
744	ONT.99.7	--	--	--	--	--	[D]	Cell cycle control, cell division, chromosome partitioning	--	Protein Skeletor, isoforms B/C OS=Drosophila melanogaster OX=7227 GN=Skeletor PE=1 SV=2	S	Function unknown	DOMON domain-containing protein [Apis cerana cerana]
745	ONT.99.8	--	--	--	--	--	[D]	Cell cycle control, cell division, chromosome partitioning	--	Protein Skeletor, isoforms B/C OS=Drosophila melanogaster OX=7227 GN=Skeletor PE=1 SV=2	S	Function unknown	DOMON domain-containing protein [Apis cerana cerana]
746	ONT.99.9	--	--	--	--	--	[D]	Cell cycle control, cell division, chromosome partitioning	--	Protein Skeletor, isoforms B/C OS=Drosophila melanogaster OX=7227 GN=Skeletor PE=1 SV=2	S	Function unknown	DOMON domain-containing protein [Apis cerana cerana]
747	ONT.100.1	[T]	Signal transduction mechanisms	--	--	--	--	--	--	Ankyrin repeat, bromo and BTB domain-containing protein DDB_G0293800 OS=Dictyostelium discoideum OX=44689 GN=DDB_G0293800 PE=4 SV=1	S	Function unknown	Putative ankyrin repeat protein [Apis cerana cerana]
748	ONT.100.2	[T]	Signal transduction mechanisms	--	--	--	--	--	--	Ankyrin repeat, bromo and BTB domain-containing protein DDB_G0293800 OS=Dictyostelium discoideum OX=44689 GN=DDB_G0293800 PE=4 SV=1	S	Function unknown	Putative ankyrin repeat protein [Apis cerana cerana]
749	ONT.100.3	[T]	Signal transduction mechanisms	--	--	--	--	--	--	Ankyrin repeat, bromo and BTB domain-containing protein DDB_G0293800 OS=Dictyostelium discoideum OX=44689 GN=DDB_G0293800 PE=4 SV=1	S	Function unknown	Putative ankyrin repeat protein [Apis cerana cerana]
750	ONT.101.1	--	--	Molecular Function: sulfotransferase activity (GO:0008146);;	K01025|7.79533e-133|nvi:100679616|K01025 sulfotransferase [EC:2.8.2.-] | (RefSeq) luciferin sulfotransferase-like	--	[R]	General function prediction only	--	--	S	Function unknown	Sulfotransferase 4A1 [Apis cerana cerana]
751	ONT.101.2	--	--	Molecular Function: sulfotransferase activity (GO:0008146);;	K01025|7.79533e-133|nvi:100679616|K01025 sulfotransferase [EC:2.8.2.-] | (RefSeq) luciferin sulfotransferase-like	--	[R]	General function prediction only	--	--	S	Function unknown	Sulfotransferase 4A1 [Apis cerana cerana]
752	ONT.101.3	--	--	Molecular Function: sulfotransferase activity (GO:0008146);;	K01025|7.79533e-133|nvi:100679616|K01025 sulfotransferase [EC:2.8.2.-] | (RefSeq) luciferin sulfotransferase-like	--	[R]	General function prediction only	--	--	S	Function unknown	Sulfotransferase 4A1 [Apis cerana cerana]
753	ONT.102.1	--	--	--	--	--	--	--	--	--	S	Function unknown	hypothetical protein APICC_06946 [Apis cerana cerana]
754	ONT.102.2	--	--	--	--	--	--	--	--	--	S	Function unknown	hypothetical protein APICC_06946 [Apis cerana cerana]
755	ONT.102.4	--	--	--	--	--	--	--	--	--	S	Function unknown	hypothetical protein APICC_06946 [Apis cerana cerana]
756	ONT.102.5	--	--	--	--	--	--	--	--	--	S	Function unknown	hypothetical protein APICC_06946 [Apis cerana cerana]
757	ONT.102.6	--	--	--	--	--	--	--	--	--	S	Function unknown	hypothetical protein APICC_06946 [Apis cerana cerana]
758	ONT.102.7	--	--	--	--	--	--	--	--	--	S	Function unknown	hypothetical protein APICC_06946 [Apis cerana cerana]
759	ONT.102.8	--	--	--	--	--	--	--	--	--	S	Function unknown	hypothetical protein APICC_06946 [Apis cerana cerana]
760	ONT.102.9	--	--	--	--	--	--	--	--	--	S	Function unknown	hypothetical protein APICC_06946 [Apis cerana cerana]
761	ONT.102.10	--	--	--	--	--	--	--	--	--	S	Function unknown	hypothetical protein APICC_06946 [Apis cerana cerana]
762	ONT.102.11	--	--	--	--	--	--	--	--	--	S	Function unknown	hypothetical protein APICC_06946 [Apis cerana cerana]
763	ONT.102.12	--	--	--	--	--	--	--	--	--	S	Function unknown	hypothetical protein APICC_06946 [Apis cerana cerana]
764	ONT.102.13	--	--	--	--	--	--	--	--	--	S	Function unknown	hypothetical protein APICC_06946 [Apis cerana cerana]
765	ONT.102.14	--	--	--	--	--	--	--	--	--	S	Function unknown	hypothetical protein APICC_06946 [Apis cerana cerana]
766	ONT.102.15	--	--	--	--	--	--	--	--	--	S	Function unknown	hypothetical protein APICC_06946 [Apis cerana cerana]
767	ONT.103.1	#N/A	#N/A	#N/A	#N/A	#N/A	#N/A	#N/A	#N/A	#N/A	#N/A	#N/A	#N/A
768	ONT.103.2	[E]	Amino acid transport and metabolism	Molecular Function: hydrolase activity (GO:0016787);;	K15213|0|ame:552839|K15213 TATA box-binding protein-associated factor RNA polymerase I subunit B | (RefSeq) TATA box-binding protein-associated factor RNA polymerase I subunit B	--	[E]	Amino acid transport and metabolism	--	Probable isoaspartyl peptidase/L-asparaginase CG7860 OS=Drosophila melanogaster OX=7227 GN=CG7860 PE=2 SV=1	K	Transcription	L-asparaginase [Apis cerana cerana]
769	ONT.103.3	[E]	Amino acid transport and metabolism	Molecular Function: hydrolase activity (GO:0016787);;	K15213|0|ame:552839|K15213 TATA box-binding protein-associated factor RNA polymerase I subunit B | (RefSeq) TATA box-binding protein-associated factor RNA polymerase I subunit B	--	[E]	Amino acid transport and metabolism	--	Probable isoaspartyl peptidase/L-asparaginase CG7860 OS=Drosophila melanogaster OX=7227 GN=CG7860 PE=2 SV=1	K	Transcription	L-asparaginase [Apis cerana cerana]
770	ONT.103.4	[E]	Amino acid transport and metabolism	Molecular Function: hydrolase activity (GO:0016787);;	K15213|0|ame:552839|K15213 TATA box-binding protein-associated factor RNA polymerase I subunit B | (RefSeq) TATA box-binding protein-associated factor RNA polymerase I subunit B	--	[E]	Amino acid transport and metabolism	--	Probable isoaspartyl peptidase/L-asparaginase CG7860 OS=Drosophila melanogaster OX=7227 GN=CG7860 PE=2 SV=1	K	Transcription	L-asparaginase [Apis cerana cerana]
771	ONT.103.5	[E]	Amino acid transport and metabolism	Molecular Function: hydrolase activity (GO:0016787);;	K15213|0|ame:552839|K15213 TATA box-binding protein-associated factor RNA polymerase I subunit B | (RefSeq) TATA box-binding protein-associated factor RNA polymerase I subunit B	--	[E]	Amino acid transport and metabolism	--	Probable isoaspartyl peptidase/L-asparaginase CG7860 OS=Drosophila melanogaster OX=7227 GN=CG7860 PE=2 SV=1	K	Transcription	L-asparaginase [Apis cerana cerana]
772	ONT.103.6	[E]	Amino acid transport and metabolism	Molecular Function: hydrolase activity (GO:0016787);;	K15213|0|ame:552839|K15213 TATA box-binding protein-associated factor RNA polymerase I subunit B | (RefSeq) TATA box-binding protein-associated factor RNA polymerase I subunit B	--	[E]	Amino acid transport and metabolism	--	Probable isoaspartyl peptidase/L-asparaginase CG7860 OS=Drosophila melanogaster OX=7227 GN=CG7860 PE=2 SV=1	K	Transcription	L-asparaginase [Apis cerana cerana]
773	ONT.103.7	[E]	Amino acid transport and metabolism	Molecular Function: hydrolase activity (GO:0016787);;	K15213|0|ame:552839|K15213 TATA box-binding protein-associated factor RNA polymerase I subunit B | (RefSeq) TATA box-binding protein-associated factor RNA polymerase I subunit B	--	[E]	Amino acid transport and metabolism	--	Probable isoaspartyl peptidase/L-asparaginase CG7860 OS=Drosophila melanogaster OX=7227 GN=CG7860 PE=2 SV=1	K	Transcription	L-asparaginase [Apis cerana cerana]
774	ONT.103.8	[E]	Amino acid transport and metabolism	Molecular Function: hydrolase activity (GO:0016787);;	K15213|0|ame:552839|K15213 TATA box-binding protein-associated factor RNA polymerase I subunit B | (RefSeq) TATA box-binding protein-associated factor RNA polymerase I subunit B	--	[E]	Amino acid transport and metabolism	--	Probable isoaspartyl peptidase/L-asparaginase CG7860 OS=Drosophila melanogaster OX=7227 GN=CG7860 PE=2 SV=1	K	Transcription	L-asparaginase [Apis cerana cerana]
775	ONT.104.1	--	--	--	--	--	--	--	--	--	--	--	PREDICTED: uncharacterized protein LOC108002277 [Apis cerana]
776	ONT.104.2	--	--	--	--	--	--	--	--	--	--	--	PREDICTED: uncharacterized protein LOC108002277 [Apis cerana]
777	ONT.104.3	--	--	--	--	--	--	--	--	--	--	--	PREDICTED: uncharacterized protein LOC108002277 [Apis cerana]
778	ONT.104.4	--	--	--	--	--	--	--	--	--	--	--	PREDICTED: uncharacterized protein LOC108002277 [Apis cerana]
779	ONT.104.5	--	--	--	--	--	--	--	--	--	--	--	PREDICTED: uncharacterized protein LOC108002277 [Apis cerana]
780	ONT.104.6	--	--	--	--	--	--	--	--	--	--	--	PREDICTED: uncharacterized protein LOC108002277 [Apis cerana]
781	ONT.104.7	--	--	--	--	--	--	--	--	--	--	--	PREDICTED: uncharacterized protein LOC108002277 [Apis cerana]
782	ONT.105.1	--	--	Cellular Component: protein phosphatase type 2A complex (GO:0000159);; Biological Process: regulation of phosphoprotein phosphatase activity (GO:0034047);;	K04354|0|aec:105148240|K04354 serine/threonine-protein phosphatase 2A regulatory subunit B | (RefSeq) serine/threonine-protein phosphatase 2A 55 kDa regulatory subunit B alpha isoform isoform X1	mRNA surveillance pathway (ko03015);; Hippo signaling pathway - fly (ko04391)	[T]	Signal transduction mechanisms	--	Protein phosphatase PP2A 55 kDa regulatory subunit OS=Drosophila melanogaster OX=7227 GN=tws PE=2 SV=1	T	Signal transduction mechanisms	Protein phosphatase [Apis cerana cerana]
783	ONT.105.2	--	--	Cellular Component: protein phosphatase type 2A complex (GO:0000159);; Biological Process: regulation of phosphoprotein phosphatase activity (GO:0034047);;	K04354|0|aec:105148240|K04354 serine/threonine-protein phosphatase 2A regulatory subunit B | (RefSeq) serine/threonine-protein phosphatase 2A 55 kDa regulatory subunit B alpha isoform isoform X1	mRNA surveillance pathway (ko03015);; Hippo signaling pathway - fly (ko04391)	[T]	Signal transduction mechanisms	--	Protein phosphatase PP2A 55 kDa regulatory subunit OS=Drosophila melanogaster OX=7227 GN=tws PE=2 SV=1	T	Signal transduction mechanisms	Protein phosphatase [Apis cerana cerana]
784	ONT.105.3	--	--	Cellular Component: protein phosphatase type 2A complex (GO:0000159);; Biological Process: regulation of phosphoprotein phosphatase activity (GO:0034047);;	K04354|0|aec:105148240|K04354 serine/threonine-protein phosphatase 2A regulatory subunit B | (RefSeq) serine/threonine-protein phosphatase 2A 55 kDa regulatory subunit B alpha isoform isoform X1	mRNA surveillance pathway (ko03015);; Hippo signaling pathway - fly (ko04391)	[T]	Signal transduction mechanisms	--	Protein phosphatase PP2A 55 kDa regulatory subunit OS=Drosophila melanogaster OX=7227 GN=tws PE=2 SV=1	T	Signal transduction mechanisms	Protein phosphatase [Apis cerana cerana]
785	ONT.105.4	--	--	Cellular Component: protein phosphatase type 2A complex (GO:0000159);; Biological Process: regulation of phosphoprotein phosphatase activity (GO:0034047);;	K04354|0|aec:105148240|K04354 serine/threonine-protein phosphatase 2A regulatory subunit B | (RefSeq) serine/threonine-protein phosphatase 2A 55 kDa regulatory subunit B alpha isoform isoform X1	mRNA surveillance pathway (ko03015);; Hippo signaling pathway - fly (ko04391)	[T]	Signal transduction mechanisms	--	Protein phosphatase PP2A 55 kDa regulatory subunit OS=Drosophila melanogaster OX=7227 GN=tws PE=2 SV=1	T	Signal transduction mechanisms	Protein phosphatase [Apis cerana cerana]
786	ONT.105.5	--	--	Cellular Component: protein phosphatase type 2A complex (GO:0000159);; Biological Process: regulation of phosphoprotein phosphatase activity (GO:0034047);;	K04354|0|aec:105148240|K04354 serine/threonine-protein phosphatase 2A regulatory subunit B | (RefSeq) serine/threonine-protein phosphatase 2A 55 kDa regulatory subunit B alpha isoform isoform X1	mRNA surveillance pathway (ko03015);; Hippo signaling pathway - fly (ko04391)	[T]	Signal transduction mechanisms	--	Protein phosphatase PP2A 55 kDa regulatory subunit OS=Drosophila melanogaster OX=7227 GN=tws PE=2 SV=1	T	Signal transduction mechanisms	Protein phosphatase [Apis cerana cerana]
787	ONT.105.6	--	--	Cellular Component: protein phosphatase type 2A complex (GO:0000159);; Biological Process: regulation of phosphoprotein phosphatase activity (GO:0034047);;	K04354|0|aec:105148240|K04354 serine/threonine-protein phosphatase 2A regulatory subunit B | (RefSeq) serine/threonine-protein phosphatase 2A 55 kDa regulatory subunit B alpha isoform isoform X1	mRNA surveillance pathway (ko03015);; Hippo signaling pathway - fly (ko04391)	[T]	Signal transduction mechanisms	--	Protein phosphatase PP2A 55 kDa regulatory subunit OS=Drosophila melanogaster OX=7227 GN=tws PE=2 SV=1	T	Signal transduction mechanisms	Protein phosphatase [Apis cerana cerana]
788	ONT.105.7	--	--	Cellular Component: protein phosphatase type 2A complex (GO:0000159);; Biological Process: regulation of phosphoprotein phosphatase activity (GO:0034047);;	K04354|0|aec:105148240|K04354 serine/threonine-protein phosphatase 2A regulatory subunit B | (RefSeq) serine/threonine-protein phosphatase 2A 55 kDa regulatory subunit B alpha isoform isoform X1	mRNA surveillance pathway (ko03015);; Hippo signaling pathway - fly (ko04391)	[T]	Signal transduction mechanisms	--	Protein phosphatase PP2A 55 kDa regulatory subunit OS=Drosophila melanogaster OX=7227 GN=tws PE=2 SV=1	T	Signal transduction mechanisms	Protein phosphatase [Apis cerana cerana]
789	ONT.105.8	--	--	Cellular Component: protein phosphatase type 2A complex (GO:0000159);; Biological Process: regulation of phosphoprotein phosphatase activity (GO:0034047);;	K04354|0|aec:105148240|K04354 serine/threonine-protein phosphatase 2A regulatory subunit B | (RefSeq) serine/threonine-protein phosphatase 2A 55 kDa regulatory subunit B alpha isoform isoform X1	mRNA surveillance pathway (ko03015);; Hippo signaling pathway - fly (ko04391)	[T]	Signal transduction mechanisms	--	Protein phosphatase PP2A 55 kDa regulatory subunit OS=Drosophila melanogaster OX=7227 GN=tws PE=2 SV=1	T	Signal transduction mechanisms	Protein phosphatase [Apis cerana cerana]
790	ONT.105.9	--	--	Cellular Component: protein phosphatase type 2A complex (GO:0000159);; Biological Process: regulation of phosphoprotein phosphatase activity (GO:0034047);;	K04354|0|aec:105148240|K04354 serine/threonine-protein phosphatase 2A regulatory subunit B | (RefSeq) serine/threonine-protein phosphatase 2A 55 kDa regulatory subunit B alpha isoform isoform X1	mRNA surveillance pathway (ko03015);; Hippo signaling pathway - fly (ko04391)	[T]	Signal transduction mechanisms	--	Protein phosphatase PP2A 55 kDa regulatory subunit OS=Drosophila melanogaster OX=7227 GN=tws PE=2 SV=1	T	Signal transduction mechanisms	Protein phosphatase [Apis cerana cerana]
791	ONT.105.10	--	--	Cellular Component: protein phosphatase type 2A complex (GO:0000159);; Biological Process: regulation of phosphoprotein phosphatase activity (GO:0034047);;	K04354|0|aec:105148240|K04354 serine/threonine-protein phosphatase 2A regulatory subunit B | (RefSeq) serine/threonine-protein phosphatase 2A 55 kDa regulatory subunit B alpha isoform isoform X1	mRNA surveillance pathway (ko03015);; Hippo signaling pathway - fly (ko04391)	[T]	Signal transduction mechanisms	--	Protein phosphatase PP2A 55 kDa regulatory subunit OS=Drosophila melanogaster OX=7227 GN=tws PE=2 SV=1	T	Signal transduction mechanisms	Protein phosphatase [Apis cerana cerana]
792	ONT.105.11	--	--	Cellular Component: protein phosphatase type 2A complex (GO:0000159);; Biological Process: regulation of phosphoprotein phosphatase activity (GO:0034047);;	K04354|0|aec:105148240|K04354 serine/threonine-protein phosphatase 2A regulatory subunit B | (RefSeq) serine/threonine-protein phosphatase 2A 55 kDa regulatory subunit B alpha isoform isoform X1	mRNA surveillance pathway (ko03015);; Hippo signaling pathway - fly (ko04391)	[T]	Signal transduction mechanisms	--	Protein phosphatase PP2A 55 kDa regulatory subunit OS=Drosophila melanogaster OX=7227 GN=tws PE=2 SV=1	T	Signal transduction mechanisms	Protein phosphatase [Apis cerana cerana]
793	ONT.105.12	--	--	Cellular Component: protein phosphatase type 2A complex (GO:0000159);; Biological Process: regulation of phosphoprotein phosphatase activity (GO:0034047);;	K04354|0|aec:105148240|K04354 serine/threonine-protein phosphatase 2A regulatory subunit B | (RefSeq) serine/threonine-protein phosphatase 2A 55 kDa regulatory subunit B alpha isoform isoform X1	mRNA surveillance pathway (ko03015);; Hippo signaling pathway - fly (ko04391)	[T]	Signal transduction mechanisms	--	Protein phosphatase PP2A 55 kDa regulatory subunit OS=Drosophila melanogaster OX=7227 GN=tws PE=2 SV=1	T	Signal transduction mechanisms	Protein phosphatase [Apis cerana cerana]
794	ONT.105.13	--	--	Cellular Component: protein phosphatase type 2A complex (GO:0000159);; Biological Process: regulation of phosphoprotein phosphatase activity (GO:0034047);;	K04354|0|aec:105148240|K04354 serine/threonine-protein phosphatase 2A regulatory subunit B | (RefSeq) serine/threonine-protein phosphatase 2A 55 kDa regulatory subunit B alpha isoform isoform X1	mRNA surveillance pathway (ko03015);; Hippo signaling pathway - fly (ko04391)	[T]	Signal transduction mechanisms	--	Protein phosphatase PP2A 55 kDa regulatory subunit OS=Drosophila melanogaster OX=7227 GN=tws PE=2 SV=1	T	Signal transduction mechanisms	Protein phosphatase [Apis cerana cerana]
795	ONT.105.14	--	--	Cellular Component: protein phosphatase type 2A complex (GO:0000159);; Biological Process: regulation of phosphoprotein phosphatase activity (GO:0034047);;	K04354|0|aec:105148240|K04354 serine/threonine-protein phosphatase 2A regulatory subunit B | (RefSeq) serine/threonine-protein phosphatase 2A 55 kDa regulatory subunit B alpha isoform isoform X1	mRNA surveillance pathway (ko03015);; Hippo signaling pathway - fly (ko04391)	[T]	Signal transduction mechanisms	--	Protein phosphatase PP2A 55 kDa regulatory subunit OS=Drosophila melanogaster OX=7227 GN=tws PE=2 SV=1	T	Signal transduction mechanisms	Protein phosphatase [Apis cerana cerana]
796	ONT.105.15	--	--	Cellular Component: protein phosphatase type 2A complex (GO:0000159);; Biological Process: regulation of phosphoprotein phosphatase activity (GO:0034047);;	K04354|0|aec:105148240|K04354 serine/threonine-protein phosphatase 2A regulatory subunit B | (RefSeq) serine/threonine-protein phosphatase 2A 55 kDa regulatory subunit B alpha isoform isoform X1	mRNA surveillance pathway (ko03015);; Hippo signaling pathway - fly (ko04391)	[T]	Signal transduction mechanisms	--	Protein phosphatase PP2A 55 kDa regulatory subunit OS=Drosophila melanogaster OX=7227 GN=tws PE=2 SV=1	T	Signal transduction mechanisms	Protein phosphatase [Apis cerana cerana]
797	ONT.105.16	--	--	Cellular Component: protein phosphatase type 2A complex (GO:0000159);; Biological Process: regulation of phosphoprotein phosphatase activity (GO:0034047);;	K04354|0|aec:105148240|K04354 serine/threonine-protein phosphatase 2A regulatory subunit B | (RefSeq) serine/threonine-protein phosphatase 2A 55 kDa regulatory subunit B alpha isoform isoform X1	mRNA surveillance pathway (ko03015);; Hippo signaling pathway - fly (ko04391)	[T]	Signal transduction mechanisms	--	Protein phosphatase PP2A 55 kDa regulatory subunit OS=Drosophila melanogaster OX=7227 GN=tws PE=2 SV=1	T	Signal transduction mechanisms	Protein phosphatase [Apis cerana cerana]
798	ONT.105.17	--	--	Cellular Component: protein phosphatase type 2A complex (GO:0000159);; Biological Process: regulation of phosphoprotein phosphatase activity (GO:0034047);;	K04354|0|aec:105148240|K04354 serine/threonine-protein phosphatase 2A regulatory subunit B | (RefSeq) serine/threonine-protein phosphatase 2A 55 kDa regulatory subunit B alpha isoform isoform X1	mRNA surveillance pathway (ko03015);; Hippo signaling pathway - fly (ko04391)	[T]	Signal transduction mechanisms	--	Protein phosphatase PP2A 55 kDa regulatory subunit OS=Drosophila melanogaster OX=7227 GN=tws PE=2 SV=1	T	Signal transduction mechanisms	Protein phosphatase [Apis cerana cerana]
799	ONT.105.18	--	--	Cellular Component: protein phosphatase type 2A complex (GO:0000159);; Biological Process: regulation of phosphoprotein phosphatase activity (GO:0034047);;	K04354|0|aec:105148240|K04354 serine/threonine-protein phosphatase 2A regulatory subunit B | (RefSeq) serine/threonine-protein phosphatase 2A 55 kDa regulatory subunit B alpha isoform isoform X1	mRNA surveillance pathway (ko03015);; Hippo signaling pathway - fly (ko04391)	[T]	Signal transduction mechanisms	--	Protein phosphatase PP2A 55 kDa regulatory subunit OS=Drosophila melanogaster OX=7227 GN=tws PE=2 SV=1	T	Signal transduction mechanisms	Protein phosphatase [Apis cerana cerana]
800	ONT.105.19	--	--	Cellular Component: protein phosphatase type 2A complex (GO:0000159);; Biological Process: regulation of phosphoprotein phosphatase activity (GO:0034047);;	K04354|0|aec:105148240|K04354 serine/threonine-protein phosphatase 2A regulatory subunit B | (RefSeq) serine/threonine-protein phosphatase 2A 55 kDa regulatory subunit B alpha isoform isoform X1	mRNA surveillance pathway (ko03015);; Hippo signaling pathway - fly (ko04391)	[T]	Signal transduction mechanisms	--	Protein phosphatase PP2A 55 kDa regulatory subunit OS=Drosophila melanogaster OX=7227 GN=tws PE=2 SV=1	T	Signal transduction mechanisms	Protein phosphatase [Apis cerana cerana]
801	ONT.105.20	--	--	Cellular Component: protein phosphatase type 2A complex (GO:0000159);; Biological Process: regulation of phosphoprotein phosphatase activity (GO:0034047);;	K04354|0|aec:105148240|K04354 serine/threonine-protein phosphatase 2A regulatory subunit B | (RefSeq) serine/threonine-protein phosphatase 2A 55 kDa regulatory subunit B alpha isoform isoform X1	mRNA surveillance pathway (ko03015);; Hippo signaling pathway - fly (ko04391)	[T]	Signal transduction mechanisms	--	Protein phosphatase PP2A 55 kDa regulatory subunit OS=Drosophila melanogaster OX=7227 GN=tws PE=2 SV=1	T	Signal transduction mechanisms	Protein phosphatase [Apis cerana cerana]
802	ONT.105.21	--	--	Cellular Component: protein phosphatase type 2A complex (GO:0000159);; Biological Process: regulation of phosphoprotein phosphatase activity (GO:0034047);;	K04354|0|aec:105148240|K04354 serine/threonine-protein phosphatase 2A regulatory subunit B | (RefSeq) serine/threonine-protein phosphatase 2A 55 kDa regulatory subunit B alpha isoform isoform X1	mRNA surveillance pathway (ko03015);; Hippo signaling pathway - fly (ko04391)	[T]	Signal transduction mechanisms	--	Protein phosphatase PP2A 55 kDa regulatory subunit OS=Drosophila melanogaster OX=7227 GN=tws PE=2 SV=1	T	Signal transduction mechanisms	Protein phosphatase [Apis cerana cerana]
803	ONT.105.22	--	--	Cellular Component: protein phosphatase type 2A complex (GO:0000159);; Biological Process: regulation of phosphoprotein phosphatase activity (GO:0034047);;	K04354|0|aec:105148240|K04354 serine/threonine-protein phosphatase 2A regulatory subunit B | (RefSeq) serine/threonine-protein phosphatase 2A 55 kDa regulatory subunit B alpha isoform isoform X1	mRNA surveillance pathway (ko03015);; Hippo signaling pathway - fly (ko04391)	[T]	Signal transduction mechanisms	--	Protein phosphatase PP2A 55 kDa regulatory subunit OS=Drosophila melanogaster OX=7227 GN=tws PE=2 SV=1	T	Signal transduction mechanisms	Protein phosphatase [Apis cerana cerana]
804	ONT.105.23	--	--	Cellular Component: protein phosphatase type 2A complex (GO:0000159);; Biological Process: regulation of phosphoprotein phosphatase activity (GO:0034047);;	K04354|0|aec:105148240|K04354 serine/threonine-protein phosphatase 2A regulatory subunit B | (RefSeq) serine/threonine-protein phosphatase 2A 55 kDa regulatory subunit B alpha isoform isoform X1	mRNA surveillance pathway (ko03015);; Hippo signaling pathway - fly (ko04391)	[T]	Signal transduction mechanisms	--	Protein phosphatase PP2A 55 kDa regulatory subunit OS=Drosophila melanogaster OX=7227 GN=tws PE=2 SV=1	T	Signal transduction mechanisms	Protein phosphatase [Apis cerana cerana]
805	ONT.105.24	--	--	Cellular Component: protein phosphatase type 2A complex (GO:0000159);; Biological Process: regulation of phosphoprotein phosphatase activity (GO:0034047);;	K04354|0|aec:105148240|K04354 serine/threonine-protein phosphatase 2A regulatory subunit B | (RefSeq) serine/threonine-protein phosphatase 2A 55 kDa regulatory subunit B alpha isoform isoform X1	mRNA surveillance pathway (ko03015);; Hippo signaling pathway - fly (ko04391)	[T]	Signal transduction mechanisms	--	Protein phosphatase PP2A 55 kDa regulatory subunit OS=Drosophila melanogaster OX=7227 GN=tws PE=2 SV=1	T	Signal transduction mechanisms	Protein phosphatase [Apis cerana cerana]
806	ONT.105.25	--	--	Cellular Component: protein phosphatase type 2A complex (GO:0000159);; Biological Process: regulation of phosphoprotein phosphatase activity (GO:0034047);;	K04354|0|aec:105148240|K04354 serine/threonine-protein phosphatase 2A regulatory subunit B | (RefSeq) serine/threonine-protein phosphatase 2A 55 kDa regulatory subunit B alpha isoform isoform X1	mRNA surveillance pathway (ko03015);; Hippo signaling pathway - fly (ko04391)	[T]	Signal transduction mechanisms	--	Protein phosphatase PP2A 55 kDa regulatory subunit OS=Drosophila melanogaster OX=7227 GN=tws PE=2 SV=1	T	Signal transduction mechanisms	Protein phosphatase [Apis cerana cerana]
807	ONT.105.26	--	--	Cellular Component: protein phosphatase type 2A complex (GO:0000159);; Biological Process: regulation of phosphoprotein phosphatase activity (GO:0034047);;	K04354|0|aec:105148240|K04354 serine/threonine-protein phosphatase 2A regulatory subunit B | (RefSeq) serine/threonine-protein phosphatase 2A 55 kDa regulatory subunit B alpha isoform isoform X1	mRNA surveillance pathway (ko03015);; Hippo signaling pathway - fly (ko04391)	[T]	Signal transduction mechanisms	--	Protein phosphatase PP2A 55 kDa regulatory subunit OS=Drosophila melanogaster OX=7227 GN=tws PE=2 SV=1	T	Signal transduction mechanisms	Protein phosphatase [Apis cerana cerana]
808	ONT.105.27	--	--	Cellular Component: protein phosphatase type 2A complex (GO:0000159);; Biological Process: regulation of phosphoprotein phosphatase activity (GO:0034047);;	K04354|0|aec:105148240|K04354 serine/threonine-protein phosphatase 2A regulatory subunit B | (RefSeq) serine/threonine-protein phosphatase 2A 55 kDa regulatory subunit B alpha isoform isoform X1	mRNA surveillance pathway (ko03015);; Hippo signaling pathway - fly (ko04391)	[T]	Signal transduction mechanisms	--	Protein phosphatase PP2A 55 kDa regulatory subunit OS=Drosophila melanogaster OX=7227 GN=tws PE=2 SV=1	T	Signal transduction mechanisms	Protein phosphatase [Apis cerana cerana]
809	ONT.105.28	--	--	Cellular Component: protein phosphatase type 2A complex (GO:0000159);; Biological Process: regulation of phosphoprotein phosphatase activity (GO:0034047);;	K04354|0|aec:105148240|K04354 serine/threonine-protein phosphatase 2A regulatory subunit B | (RefSeq) serine/threonine-protein phosphatase 2A 55 kDa regulatory subunit B alpha isoform isoform X1	mRNA surveillance pathway (ko03015);; Hippo signaling pathway - fly (ko04391)	[T]	Signal transduction mechanisms	--	Protein phosphatase PP2A 55 kDa regulatory subunit OS=Drosophila melanogaster OX=7227 GN=tws PE=2 SV=1	T	Signal transduction mechanisms	Protein phosphatase [Apis cerana cerana]
810	ONT.105.29	--	--	Cellular Component: protein phosphatase type 2A complex (GO:0000159);; Biological Process: regulation of phosphoprotein phosphatase activity (GO:0034047);;	K04354|0|aec:105148240|K04354 serine/threonine-protein phosphatase 2A regulatory subunit B | (RefSeq) serine/threonine-protein phosphatase 2A 55 kDa regulatory subunit B alpha isoform isoform X1	mRNA surveillance pathway (ko03015);; Hippo signaling pathway - fly (ko04391)	[T]	Signal transduction mechanisms	--	Protein phosphatase PP2A 55 kDa regulatory subunit OS=Drosophila melanogaster OX=7227 GN=tws PE=2 SV=1	T	Signal transduction mechanisms	Protein phosphatase [Apis cerana cerana]
811	ONT.105.30	--	--	Cellular Component: protein phosphatase type 2A complex (GO:0000159);; Biological Process: regulation of phosphoprotein phosphatase activity (GO:0034047);;	K04354|0|aec:105148240|K04354 serine/threonine-protein phosphatase 2A regulatory subunit B | (RefSeq) serine/threonine-protein phosphatase 2A 55 kDa regulatory subunit B alpha isoform isoform X1	mRNA surveillance pathway (ko03015);; Hippo signaling pathway - fly (ko04391)	[T]	Signal transduction mechanisms	--	Protein phosphatase PP2A 55 kDa regulatory subunit OS=Drosophila melanogaster OX=7227 GN=tws PE=2 SV=1	T	Signal transduction mechanisms	Protein phosphatase [Apis cerana cerana]
812	ONT.105.31	--	--	Cellular Component: protein phosphatase type 2A complex (GO:0000159);; Biological Process: regulation of phosphoprotein phosphatase activity (GO:0034047);;	K04354|0|aec:105148240|K04354 serine/threonine-protein phosphatase 2A regulatory subunit B | (RefSeq) serine/threonine-protein phosphatase 2A 55 kDa regulatory subunit B alpha isoform isoform X1	mRNA surveillance pathway (ko03015);; Hippo signaling pathway - fly (ko04391)	[T]	Signal transduction mechanisms	--	Protein phosphatase PP2A 55 kDa regulatory subunit OS=Drosophila melanogaster OX=7227 GN=tws PE=2 SV=1	T	Signal transduction mechanisms	Protein phosphatase [Apis cerana cerana]
813	ONT.105.32	--	--	Cellular Component: protein phosphatase type 2A complex (GO:0000159);; Biological Process: regulation of phosphoprotein phosphatase activity (GO:0034047);;	K04354|0|aec:105148240|K04354 serine/threonine-protein phosphatase 2A regulatory subunit B | (RefSeq) serine/threonine-protein phosphatase 2A 55 kDa regulatory subunit B alpha isoform isoform X1	mRNA surveillance pathway (ko03015);; Hippo signaling pathway - fly (ko04391)	[T]	Signal transduction mechanisms	--	Protein phosphatase PP2A 55 kDa regulatory subunit OS=Drosophila melanogaster OX=7227 GN=tws PE=2 SV=1	T	Signal transduction mechanisms	Protein phosphatase [Apis cerana cerana]
814	ONT.105.33	--	--	Cellular Component: protein phosphatase type 2A complex (GO:0000159);; Biological Process: regulation of phosphoprotein phosphatase activity (GO:0034047);;	K04354|0|aec:105148240|K04354 serine/threonine-protein phosphatase 2A regulatory subunit B | (RefSeq) serine/threonine-protein phosphatase 2A 55 kDa regulatory subunit B alpha isoform isoform X1	mRNA surveillance pathway (ko03015);; Hippo signaling pathway - fly (ko04391)	[T]	Signal transduction mechanisms	--	Protein phosphatase PP2A 55 kDa regulatory subunit OS=Drosophila melanogaster OX=7227 GN=tws PE=2 SV=1	T	Signal transduction mechanisms	Protein phosphatase [Apis cerana cerana]
815	ONT.105.34	--	--	Cellular Component: protein phosphatase type 2A complex (GO:0000159);; Biological Process: regulation of phosphoprotein phosphatase activity (GO:0034047);;	K04354|0|aec:105148240|K04354 serine/threonine-protein phosphatase 2A regulatory subunit B | (RefSeq) serine/threonine-protein phosphatase 2A 55 kDa regulatory subunit B alpha isoform isoform X1	mRNA surveillance pathway (ko03015);; Hippo signaling pathway - fly (ko04391)	[T]	Signal transduction mechanisms	--	Protein phosphatase PP2A 55 kDa regulatory subunit OS=Drosophila melanogaster OX=7227 GN=tws PE=2 SV=1	T	Signal transduction mechanisms	Protein phosphatase [Apis cerana cerana]
816	ONT.106.1	#N/A	#N/A	#N/A	#N/A	#N/A	#N/A	#N/A	#N/A	#N/A	#N/A	#N/A	#N/A
817	ONT.107.1	#N/A	#N/A	#N/A	#N/A	#N/A	#N/A	#N/A	#N/A	#N/A	#N/A	#N/A	#N/A
818	ONT.107.2	#N/A	#N/A	#N/A	#N/A	#N/A	#N/A	#N/A	#N/A	#N/A	#N/A	#N/A	#N/A
819	ONT.107.3	#N/A	#N/A	#N/A	#N/A	#N/A	#N/A	#N/A	#N/A	#N/A	#N/A	#N/A	#N/A
820	ONT.107.4	#N/A	#N/A	#N/A	#N/A	#N/A	#N/A	#N/A	#N/A	#N/A	#N/A	#N/A	#N/A
821	ONT.107.5	#N/A	#N/A	#N/A	#N/A	#N/A	#N/A	#N/A	#N/A	#N/A	#N/A	#N/A	#N/A
822	ONT.107.6	#N/A	#N/A	#N/A	#N/A	#N/A	#N/A	#N/A	#N/A	#N/A	#N/A	#N/A	#N/A
823	ONT.108.1	#N/A	#N/A	#N/A	#N/A	#N/A	#N/A	#N/A	#N/A	#N/A	#N/A	#N/A	#N/A
824	ONT.108.2	--	--	Molecular Function: zinc ion binding (GO:0008270);; Cellular Component: integral component of membrane (GO:0016021);;	K15703|0|ame:408523|K15703 E3 ubiquitin-protein ligase RNF139 [EC:2.3.2.27] | (RefSeq) protein TRC8 homolog	--	[O]	Posttranslational modification, protein turnover, chaperones	--	Protein TRC8 homolog OS=Drosophila melanogaster OX=7227 GN=Trc8 PE=1 SV=1	O	Posttranslational modification, protein turnover, chaperones	hypothetical protein APICC_03153 [Apis cerana cerana]
825	ONT.108.3	--	--	Molecular Function: zinc ion binding (GO:0008270);; Cellular Component: integral component of membrane (GO:0016021);;	K15703|0|ame:408523|K15703 E3 ubiquitin-protein ligase RNF139 [EC:2.3.2.27] | (RefSeq) protein TRC8 homolog	--	[O]	Posttranslational modification, protein turnover, chaperones	--	Protein TRC8 homolog OS=Drosophila melanogaster OX=7227 GN=Trc8 PE=1 SV=1	O	Posttranslational modification, protein turnover, chaperones	hypothetical protein APICC_03153 [Apis cerana cerana]
826	ONT.108.4	--	--	Molecular Function: zinc ion binding (GO:0008270);; Cellular Component: integral component of membrane (GO:0016021);;	K15703|0|ame:408523|K15703 E3 ubiquitin-protein ligase RNF139 [EC:2.3.2.27] | (RefSeq) protein TRC8 homolog	--	[O]	Posttranslational modification, protein turnover, chaperones	--	Protein TRC8 homolog OS=Drosophila melanogaster OX=7227 GN=Trc8 PE=1 SV=1	O	Posttranslational modification, protein turnover, chaperones	hypothetical protein APICC_03153 [Apis cerana cerana]
827	ONT.108.5	--	--	Molecular Function: zinc ion binding (GO:0008270);; Cellular Component: integral component of membrane (GO:0016021);;	K15703|0|ame:408523|K15703 E3 ubiquitin-protein ligase RNF139 [EC:2.3.2.27] | (RefSeq) protein TRC8 homolog	--	[O]	Posttranslational modification, protein turnover, chaperones	--	Protein TRC8 homolog OS=Drosophila melanogaster OX=7227 GN=Trc8 PE=1 SV=1	O	Posttranslational modification, protein turnover, chaperones	hypothetical protein APICC_03153 [Apis cerana cerana]
828	ONT.108.6	--	--	Molecular Function: zinc ion binding (GO:0008270);; Cellular Component: integral component of membrane (GO:0016021);;	K15703|0|ame:408523|K15703 E3 ubiquitin-protein ligase RNF139 [EC:2.3.2.27] | (RefSeq) protein TRC8 homolog	--	[O]	Posttranslational modification, protein turnover, chaperones	--	Protein TRC8 homolog OS=Drosophila melanogaster OX=7227 GN=Trc8 PE=1 SV=1	O	Posttranslational modification, protein turnover, chaperones	hypothetical protein APICC_03153 [Apis cerana cerana]
829	ONT.108.7	--	--	Molecular Function: zinc ion binding (GO:0008270);; Cellular Component: integral component of membrane (GO:0016021);;	K15703|0|ame:408523|K15703 E3 ubiquitin-protein ligase RNF139 [EC:2.3.2.27] | (RefSeq) protein TRC8 homolog	--	[O]	Posttranslational modification, protein turnover, chaperones	--	Protein TRC8 homolog OS=Drosophila melanogaster OX=7227 GN=Trc8 PE=1 SV=1	O	Posttranslational modification, protein turnover, chaperones	hypothetical protein APICC_03153 [Apis cerana cerana]
830	ONT.109.1	--	--	Molecular Function: DNA binding (GO:0003677);; Cellular Component: nucleus (GO:0005634);;	--	--	[R]	General function prediction only	--	--	S	Function unknown	Homeodomain-only protein [Apis cerana cerana]
831	ONT.109.2	--	--	Molecular Function: DNA binding (GO:0003677);; Cellular Component: nucleus (GO:0005634);;	--	--	[R]	General function prediction only	--	--	S	Function unknown	Homeodomain-only protein [Apis cerana cerana]
832	ONT.109.3	--	--	Molecular Function: DNA binding (GO:0003677);; Cellular Component: nucleus (GO:0005634);;	--	--	[R]	General function prediction only	--	--	S	Function unknown	Homeodomain-only protein [Apis cerana cerana]
833	ONT.109.4	--	--	Molecular Function: DNA binding (GO:0003677);; Cellular Component: nucleus (GO:0005634);;	--	--	[R]	General function prediction only	--	--	S	Function unknown	Homeodomain-only protein [Apis cerana cerana]
834	ONT.109.5	--	--	Molecular Function: DNA binding (GO:0003677);; Cellular Component: nucleus (GO:0005634);;	--	--	[R]	General function prediction only	--	--	S	Function unknown	Homeodomain-only protein [Apis cerana cerana]
835	ONT.109.6	--	--	--	--	--	--	--	--	--	S	Function unknown	cilia- and flagella-associated protein 61-like isoform X1 [Apis cerana]
836	ONT.109.7	--	--	--	--	--	--	--	--	--	S	Function unknown	cilia- and flagella-associated protein 61-like isoform X1 [Apis cerana]
837	ONT.109.8	--	--	Molecular Function: DNA binding (GO:0003677);; Cellular Component: nucleus (GO:0005634);;	--	--	[R]	General function prediction only	--	--	S	Function unknown	Homeodomain-only protein [Apis cerana cerana]
838	ONT.109.9	--	--	Molecular Function: DNA binding (GO:0003677);; Cellular Component: nucleus (GO:0005634);;	--	--	[R]	General function prediction only	--	--	S	Function unknown	Homeodomain-only protein [Apis cerana cerana]
839	ONT.109.10	--	--	--	--	--	--	--	--	--	S	Function unknown	cilia- and flagella-associated protein 61-like isoform X1 [Apis cerana]
840	ONT.109.11	--	--	Molecular Function: DNA binding (GO:0003677);; Cellular Component: nucleus (GO:0005634);;	--	--	[R]	General function prediction only	--	--	S	Function unknown	Homeodomain-only protein [Apis cerana cerana]
841	ONT.109.12	--	--	Molecular Function: DNA binding (GO:0003677);; Cellular Component: nucleus (GO:0005634);;	--	--	[R]	General function prediction only	--	--	S	Function unknown	Homeodomain-only protein [Apis cerana cerana]
842	ONT.109.13	--	--	Molecular Function: DNA binding (GO:0003677);; Cellular Component: nucleus (GO:0005634);;	--	--	[R]	General function prediction only	--	--	S	Function unknown	Homeodomain-only protein [Apis cerana cerana]
843	ONT.110.1	#N/A	#N/A	#N/A	#N/A	#N/A	#N/A	#N/A	#N/A	#N/A	#N/A	#N/A	#N/A
844	ONT.110.2	#N/A	#N/A	#N/A	#N/A	#N/A	#N/A	#N/A	#N/A	#N/A	#N/A	#N/A	#N/A
845	ONT.110.3	#N/A	#N/A	#N/A	#N/A	#N/A	#N/A	#N/A	#N/A	#N/A	#N/A	#N/A	#N/A
846	ONT.110.4	#N/A	#N/A	#N/A	#N/A	#N/A	#N/A	#N/A	#N/A	#N/A	#N/A	#N/A	#N/A
847	ONT.110.5	#N/A	#N/A	#N/A	#N/A	#N/A	#N/A	#N/A	#N/A	#N/A	#N/A	#N/A	#N/A
848	ONT.111.1	[F]	Nucleotide transport and metabolism	Molecular Function: dihydroorotate dehydrogenase activity (GO:0004152);; Molecular Function: olfactory receptor activity (GO:0004984);; Molecular Function: odorant binding (GO:0005549);; Cellular Component: mitochondrial inner membrane (GO:0005743);; Cellular Component: plasma membrane (GO:0005886);; Biological Process: 'de novo' pyrimidine nucleobase biosynthetic process (GO:0006207);; Biologica…	K00254|0|ame:100577081|K00254 dihydroorotate dehydrogenase [EC:1.3.5.2] | (RefSeq) dihydroorotate dehydrogenase (quinone), mitochondrial	Pyrimidine metabolism (ko00240)	[F]	Nucleotide transport and metabolism	--	Dihydroorotate dehydrogenase (quinone), mitochondrial OS=Drosophila melanogaster OX=7227 GN=Dhod PE=2 SV=2	F	Nucleotide transport and metabolism	Dihydroorotate dehydrogenase [Apis cerana cerana]
849	ONT.111.2	[F]	Nucleotide transport and metabolism	Molecular Function: dihydroorotate dehydrogenase activity (GO:0004152);; Cellular Component: mitochondrial inner membrane (GO:0005743);; Biological Process: 'de novo' pyrimidine nucleobase biosynthetic process (GO:0006207);; Biological Process: 'de novo' UMP biosynthetic process (GO:0044205);; Biological Process: oxidation-reduction process (GO:0055114);;	K00254|0|ame:100577081|K00254 dihydroorotate dehydrogenase [EC:1.3.5.2] | (RefSeq) dihydroorotate dehydrogenase (quinone), mitochondrial	Pyrimidine metabolism (ko00240)	[F]	Nucleotide transport and metabolism	--	Dihydroorotate dehydrogenase (quinone), mitochondrial OS=Drosophila melanogaster OX=7227 GN=Dhod PE=2 SV=2	F	Nucleotide transport and metabolism	Dihydroorotate dehydrogenase [Apis cerana cerana]
850	ONT.111.3	[F]	Nucleotide transport and metabolism	Molecular Function: dihydroorotate dehydrogenase activity (GO:0004152);; Cellular Component: mitochondrial inner membrane (GO:0005743);; Biological Process: 'de novo' pyrimidine nucleobase biosynthetic process (GO:0006207);; Biological Process: 'de novo' UMP biosynthetic process (GO:0044205);; Biological Process: oxidation-reduction process (GO:0055114);;	K00254|0|ame:100577081|K00254 dihydroorotate dehydrogenase [EC:1.3.5.2] | (RefSeq) dihydroorotate dehydrogenase (quinone), mitochondrial	Pyrimidine metabolism (ko00240)	[F]	Nucleotide transport and metabolism	--	Dihydroorotate dehydrogenase (quinone), mitochondrial OS=Drosophila melanogaster OX=7227 GN=Dhod PE=2 SV=2	F	Nucleotide transport and metabolism	Dihydroorotate dehydrogenase [Apis cerana cerana]
851	ONT.111.4	[F]	Nucleotide transport and metabolism	Molecular Function: dihydroorotate dehydrogenase activity (GO:0004152);; Molecular Function: olfactory receptor activity (GO:0004984);; Molecular Function: odorant binding (GO:0005549);; Cellular Component: mitochondrial inner membrane (GO:0005743);; Cellular Component: plasma membrane (GO:0005886);; Biological Process: 'de novo' pyrimidine nucleobase biosynthetic process (GO:0006207);; Biologica…	K00254|0|ame:100577081|K00254 dihydroorotate dehydrogenase [EC:1.3.5.2] | (RefSeq) dihydroorotate dehydrogenase (quinone), mitochondrial	Pyrimidine metabolism (ko00240)	[F]	Nucleotide transport and metabolism	--	Dihydroorotate dehydrogenase (quinone), mitochondrial OS=Drosophila melanogaster OX=7227 GN=Dhod PE=2 SV=2	F	Nucleotide transport and metabolism	Dihydroorotate dehydrogenase [Apis cerana cerana]
852	ONT.112.1	--	--	Molecular Function: olfactory receptor activity (GO:0004984);; Molecular Function: odorant binding (GO:0005549);; Cellular Component: plasma membrane (GO:0005886);; Biological Process: signal transduction (GO:0007165);; Cellular Component: integral component of membrane (GO:0016021);;	K22984|1.6e-11|ame:724763|K22984 odorant receptor | (RefSeq) odorant receptor 9a	--	--	--	7tm Odorant receptor	Odorant receptor 4 OS=Aedes aegypti OX=7159 GN=GPROR4 PE=2 SV=1	T	Signal transduction mechanisms	uncharacterized protein LOC108002265 [Apis cerana]
853	ONT.113.2	--	--	Molecular Function: olfactory receptor activity (GO:0004984);; Molecular Function: odorant binding (GO:0005549);; Cellular Component: plasma membrane (GO:0005886);; Biological Process: signal transduction (GO:0007165);; Cellular Component: integral component of membrane (GO:0016021);; Biological Process: detection of chemical stimulus involved in sensory perception of smell (GO:0050911);;	--	--	--	--	--	--	S	Function unknown	putative odorant receptor [Apis cerana cerana]
854	ONT.113.3	--	--	Molecular Function: olfactory receptor activity (GO:0004984);; Molecular Function: odorant binding (GO:0005549);; Cellular Component: plasma membrane (GO:0005886);; Biological Process: signal transduction (GO:0007165);; Cellular Component: integral component of membrane (GO:0016021);; Biological Process: detection of chemical stimulus involved in sensory perception of smell (GO:0050911);;	--	--	--	--	--	--	S	Function unknown	putative odorant receptor [Apis cerana cerana]
855	ONT.114.1	--	--	Molecular Function: olfactory receptor activity (GO:0004984);; Molecular Function: odorant binding (GO:0005549);; Cellular Component: plasma membrane (GO:0005886);; Biological Process: signal transduction (GO:0007165);; Cellular Component: integral component of membrane (GO:0016021);; Biological Process: detection of chemical stimulus involved in sensory perception of smell (GO:0050911);;	--	--	--	--	--	--	S	Function unknown	putative odorant receptor [Apis cerana cerana]
856	ONT.114.2	--	--	Molecular Function: olfactory receptor activity (GO:0004984);; Molecular Function: odorant binding (GO:0005549);; Cellular Component: plasma membrane (GO:0005886);; Biological Process: signal transduction (GO:0007165);; Cellular Component: integral component of membrane (GO:0016021);; Biological Process: detection of chemical stimulus involved in sensory perception of smell (GO:0050911);;	--	--	--	--	--	--	S	Function unknown	putative odorant receptor [Apis cerana cerana]
857	ONT.115.1	--	--	Molecular Function: olfactory receptor activity (GO:0004984);; Molecular Function: odorant binding (GO:0005549);; Cellular Component: plasma membrane (GO:0005886);; Biological Process: signal transduction (GO:0007165);; Cellular Component: integral component of membrane (GO:0016021);; Biological Process: detection of chemical stimulus involved in sensory perception of smell (GO:0050911);;	--	--	--	--	--	--	S	Function unknown	putative odorant receptor [Apis cerana cerana]
858	ONT.115.3	--	--	Molecular Function: olfactory receptor activity (GO:0004984);; Molecular Function: odorant binding (GO:0005549);; Cellular Component: plasma membrane (GO:0005886);; Biological Process: signal transduction (GO:0007165);; Cellular Component: integral component of membrane (GO:0016021);; Biological Process: detection of chemical stimulus involved in sensory perception of smell (GO:0050911);;	--	--	--	--	--	--	S	Function unknown	putative odorant receptor [Apis cerana cerana]
859	ONT.116.1	--	--	--	--	--	--	--	--	--	S	Function unknown	hypothetical protein APICC_08485 [Apis cerana cerana]
860	ONT.116.2	--	--	--	--	--	--	--	--	--	S	Function unknown	hypothetical protein APICC_08485 [Apis cerana cerana]
861	ONT.116.3	--	--	--	--	--	--	--	--	--	S	Function unknown	hypothetical protein APICC_08485 [Apis cerana cerana]
862	ONT.116.4	--	--	--	--	--	--	--	--	--	S	Function unknown	hypothetical protein APICC_08485 [Apis cerana cerana]
863	ONT.117.1	[DZ]	Cell cycle control, cell division, chromosome partitioning;; Cytoskeleton	Cellular Component: integral component of membrane (GO:0016021);; Molecular Function: ligase activity (GO:0016874);;	--	--	[S]	Function unknown	--	Probable E3 ubiquitin-protein ligase HERC2 OS=Drosophila melanogaster OX=7227 GN=HERC2 PE=1 SV=3	DZ	Cell cycle control, cell division, chromosome partitioning;; Cytoskeleton	E3 ubiquitin-protein ligase [Apis cerana cerana]
864	ONT.117.2	[DZ]	Cell cycle control, cell division, chromosome partitioning;; Cytoskeleton	Cellular Component: integral component of membrane (GO:0016021);; Molecular Function: ligase activity (GO:0016874);;	--	--	[S]	Function unknown	--	Probable E3 ubiquitin-protein ligase HERC2 OS=Drosophila melanogaster OX=7227 GN=HERC2 PE=1 SV=3	DZ	Cell cycle control, cell division, chromosome partitioning;; Cytoskeleton	E3 ubiquitin-protein ligase [Apis cerana cerana]
865	ONT.117.3	[DZ]	Cell cycle control, cell division, chromosome partitioning;; Cytoskeleton	Cellular Component: integral component of membrane (GO:0016021);; Molecular Function: ligase activity (GO:0016874);;	--	--	[S]	Function unknown	--	Probable E3 ubiquitin-protein ligase HERC2 OS=Drosophila melanogaster OX=7227 GN=HERC2 PE=1 SV=3	DZ	Cell cycle control, cell division, chromosome partitioning;; Cytoskeleton	E3 ubiquitin-protein ligase [Apis cerana cerana]
866	ONT.117.4	[DZ]	Cell cycle control, cell division, chromosome partitioning;; Cytoskeleton	Cellular Component: integral component of membrane (GO:0016021);; Molecular Function: ligase activity (GO:0016874);;	--	--	[S]	Function unknown	--	Probable E3 ubiquitin-protein ligase HERC2 OS=Drosophila melanogaster OX=7227 GN=HERC2 PE=1 SV=3	DZ	Cell cycle control, cell division, chromosome partitioning;; Cytoskeleton	E3 ubiquitin-protein ligase [Apis cerana cerana]
867	ONT.117.5	[DZ]	Cell cycle control, cell division, chromosome partitioning;; Cytoskeleton	Cellular Component: integral component of membrane (GO:0016021);; Molecular Function: ligase activity (GO:0016874);;	--	--	[S]	Function unknown	--	Probable E3 ubiquitin-protein ligase HERC2 OS=Drosophila melanogaster OX=7227 GN=HERC2 PE=1 SV=3	DZ	Cell cycle control, cell division, chromosome partitioning;; Cytoskeleton	E3 ubiquitin-protein ligase [Apis cerana cerana]
868	ONT.117.6	[DZ]	Cell cycle control, cell division, chromosome partitioning;; Cytoskeleton	Cellular Component: integral component of membrane (GO:0016021);; Molecular Function: ligase activity (GO:0016874);;	--	--	[S]	Function unknown	--	Probable E3 ubiquitin-protein ligase HERC2 OS=Drosophila melanogaster OX=7227 GN=HERC2 PE=1 SV=3	DZ	Cell cycle control, cell division, chromosome partitioning;; Cytoskeleton	E3 ubiquitin-protein ligase [Apis cerana cerana]
869	ONT.117.7	[DZ]	Cell cycle control, cell division, chromosome partitioning;; Cytoskeleton	Cellular Component: integral component of membrane (GO:0016021);; Molecular Function: ligase activity (GO:0016874);;	--	--	[S]	Function unknown	--	Probable E3 ubiquitin-protein ligase HERC2 OS=Drosophila melanogaster OX=7227 GN=HERC2 PE=1 SV=3	DZ	Cell cycle control, cell division, chromosome partitioning;; Cytoskeleton	E3 ubiquitin-protein ligase [Apis cerana cerana]
870	ONT.117.8	[DZ]	Cell cycle control, cell division, chromosome partitioning;; Cytoskeleton	Cellular Component: integral component of membrane (GO:0016021);; Molecular Function: ligase activity (GO:0016874);;	--	--	[S]	Function unknown	--	Probable E3 ubiquitin-protein ligase HERC2 OS=Drosophila melanogaster OX=7227 GN=HERC2 PE=1 SV=3	DZ	Cell cycle control, cell division, chromosome partitioning;; Cytoskeleton	E3 ubiquitin-protein ligase [Apis cerana cerana]
871	ONT.117.9	[DZ]	Cell cycle control, cell division, chromosome partitioning;; Cytoskeleton	Cellular Component: integral component of membrane (GO:0016021);; Molecular Function: ligase activity (GO:0016874);;	--	--	[S]	Function unknown	--	Probable E3 ubiquitin-protein ligase HERC2 OS=Drosophila melanogaster OX=7227 GN=HERC2 PE=1 SV=3	DZ	Cell cycle control, cell division, chromosome partitioning;; Cytoskeleton	E3 ubiquitin-protein ligase [Apis cerana cerana]
872	ONT.117.10	[DZ]	Cell cycle control, cell division, chromosome partitioning;; Cytoskeleton	Cellular Component: integral component of membrane (GO:0016021);; Molecular Function: ligase activity (GO:0016874);;	--	--	[S]	Function unknown	--	Probable E3 ubiquitin-protein ligase HERC2 OS=Drosophila melanogaster OX=7227 GN=HERC2 PE=1 SV=3	DZ	Cell cycle control, cell division, chromosome partitioning;; Cytoskeleton	E3 ubiquitin-protein ligase [Apis cerana cerana]
873	ONT.117.11	[DZ]	Cell cycle control, cell division, chromosome partitioning;; Cytoskeleton	Cellular Component: integral component of membrane (GO:0016021);; Molecular Function: ligase activity (GO:0016874);;	--	--	[S]	Function unknown	--	Probable E3 ubiquitin-protein ligase HERC2 OS=Drosophila melanogaster OX=7227 GN=HERC2 PE=1 SV=3	DZ	Cell cycle control, cell division, chromosome partitioning;; Cytoskeleton	E3 ubiquitin-protein ligase [Apis cerana cerana]
874	ONT.117.12	[DZ]	Cell cycle control, cell division, chromosome partitioning;; Cytoskeleton	Cellular Component: integral component of membrane (GO:0016021);; Molecular Function: ligase activity (GO:0016874);;	--	--	[S]	Function unknown	--	Probable E3 ubiquitin-protein ligase HERC2 OS=Drosophila melanogaster OX=7227 GN=HERC2 PE=1 SV=3	DZ	Cell cycle control, cell division, chromosome partitioning;; Cytoskeleton	E3 ubiquitin-protein ligase [Apis cerana cerana]
875	ONT.117.13	[DZ]	Cell cycle control, cell division, chromosome partitioning;; Cytoskeleton	Cellular Component: integral component of membrane (GO:0016021);; Molecular Function: ligase activity (GO:0016874);;	--	--	[S]	Function unknown	--	Probable E3 ubiquitin-protein ligase HERC2 OS=Drosophila melanogaster OX=7227 GN=HERC2 PE=1 SV=3	DZ	Cell cycle control, cell division, chromosome partitioning;; Cytoskeleton	E3 ubiquitin-protein ligase [Apis cerana cerana]
876	ONT.117.14	[DZ]	Cell cycle control, cell division, chromosome partitioning;; Cytoskeleton	Cellular Component: integral component of membrane (GO:0016021);; Molecular Function: ligase activity (GO:0016874);;	--	--	[S]	Function unknown	--	Probable E3 ubiquitin-protein ligase HERC2 OS=Drosophila melanogaster OX=7227 GN=HERC2 PE=1 SV=3	DZ	Cell cycle control, cell division, chromosome partitioning;; Cytoskeleton	E3 ubiquitin-protein ligase [Apis cerana cerana]
877	ONT.117.15	[DZ]	Cell cycle control, cell division, chromosome partitioning;; Cytoskeleton	Cellular Component: integral component of membrane (GO:0016021);; Molecular Function: ligase activity (GO:0016874);;	--	--	[S]	Function unknown	--	Probable E3 ubiquitin-protein ligase HERC2 OS=Drosophila melanogaster OX=7227 GN=HERC2 PE=1 SV=3	DZ	Cell cycle control, cell division, chromosome partitioning;; Cytoskeleton	E3 ubiquitin-protein ligase [Apis cerana cerana]
878	ONT.117.16	[DZ]	Cell cycle control, cell division, chromosome partitioning;; Cytoskeleton	Cellular Component: integral component of membrane (GO:0016021);; Molecular Function: ligase activity (GO:0016874);;	--	--	[S]	Function unknown	--	Probable E3 ubiquitin-protein ligase HERC2 OS=Drosophila melanogaster OX=7227 GN=HERC2 PE=1 SV=3	DZ	Cell cycle control, cell division, chromosome partitioning;; Cytoskeleton	E3 ubiquitin-protein ligase [Apis cerana cerana]
879	ONT.117.17	[DZ]	Cell cycle control, cell division, chromosome partitioning;; Cytoskeleton	Cellular Component: integral component of membrane (GO:0016021);; Molecular Function: ligase activity (GO:0016874);;	--	--	[S]	Function unknown	--	Probable E3 ubiquitin-protein ligase HERC2 OS=Drosophila melanogaster OX=7227 GN=HERC2 PE=1 SV=3	DZ	Cell cycle control, cell division, chromosome partitioning;; Cytoskeleton	E3 ubiquitin-protein ligase [Apis cerana cerana]
880	ONT.117.18	[DZ]	Cell cycle control, cell division, chromosome partitioning;; Cytoskeleton	Cellular Component: integral component of membrane (GO:0016021);; Molecular Function: ligase activity (GO:0016874);;	--	--	[S]	Function unknown	--	Probable E3 ubiquitin-protein ligase HERC2 OS=Drosophila melanogaster OX=7227 GN=HERC2 PE=1 SV=3	DZ	Cell cycle control, cell division, chromosome partitioning;; Cytoskeleton	E3 ubiquitin-protein ligase [Apis cerana cerana]
881	ONT.118.1	[R]	General function prediction only	Molecular Function: GTP binding (GO:0005525);; Cellular Component: intracellular (GO:0005622);; Biological Process: small GTPase mediated signal transduction (GO:0007264);;	K07944|2.086e-97|ame:408522|K07944 ADP-ribosylation factor-like protein 3 | (RefSeq) ADP-ribosylation factor-like protein 3	--	[R]	General function prediction only	--	ADP-ribosylation factor-like protein 3 OS=Caenorhabditis elegans OX=6239 GN=arl-3 PE=1 SV=1	S	Function unknown	ADP-ribosylation factor protein [Apis cerana cerana]
882	ONT.118.3	[R]	General function prediction only	Molecular Function: GTP binding (GO:0005525);; Cellular Component: intracellular (GO:0005622);; Biological Process: small GTPase mediated signal transduction (GO:0007264);;	K07944|2.086e-97|ame:408522|K07944 ADP-ribosylation factor-like protein 3 | (RefSeq) ADP-ribosylation factor-like protein 3	--	[R]	General function prediction only	--	ADP-ribosylation factor-like protein 3 OS=Caenorhabditis elegans OX=6239 GN=arl-3 PE=1 SV=1	S	Function unknown	ADP-ribosylation factor protein [Apis cerana cerana]
883	ONT.118.5	[R]	General function prediction only	Molecular Function: GTP binding (GO:0005525);; Cellular Component: intracellular (GO:0005622);; Biological Process: small GTPase mediated signal transduction (GO:0007264);;	K07944|2.086e-97|ame:408522|K07944 ADP-ribosylation factor-like protein 3 | (RefSeq) ADP-ribosylation factor-like protein 3	--	[R]	General function prediction only	--	ADP-ribosylation factor-like protein 3 OS=Caenorhabditis elegans OX=6239 GN=arl-3 PE=1 SV=1	S	Function unknown	ADP-ribosylation factor protein [Apis cerana cerana]
884	ONT.118.6	[R]	General function prediction only	Molecular Function: GTP binding (GO:0005525);; Cellular Component: intracellular (GO:0005622);; Biological Process: small GTPase mediated signal transduction (GO:0007264);;	K07944|2.086e-97|ame:408522|K07944 ADP-ribosylation factor-like protein 3 | (RefSeq) ADP-ribosylation factor-like protein 3	--	[R]	General function prediction only	--	ADP-ribosylation factor-like protein 3 OS=Caenorhabditis elegans OX=6239 GN=arl-3 PE=1 SV=1	S	Function unknown	ADP-ribosylation factor protein [Apis cerana cerana]
885	ONT.118.7	[R]	General function prediction only	Molecular Function: GTP binding (GO:0005525);; Cellular Component: intracellular (GO:0005622);; Biological Process: small GTPase mediated signal transduction (GO:0007264);;	K07944|2.086e-97|ame:408522|K07944 ADP-ribosylation factor-like protein 3 | (RefSeq) ADP-ribosylation factor-like protein 3	--	[R]	General function prediction only	--	ADP-ribosylation factor-like protein 3 OS=Caenorhabditis elegans OX=6239 GN=arl-3 PE=1 SV=1	S	Function unknown	ADP-ribosylation factor protein [Apis cerana cerana]
886	ONT.118.8	[R]	General function prediction only	Molecular Function: GTP binding (GO:0005525);; Cellular Component: intracellular (GO:0005622);; Biological Process: small GTPase mediated signal transduction (GO:0007264);;	K07944|2.086e-97|ame:408522|K07944 ADP-ribosylation factor-like protein 3 | (RefSeq) ADP-ribosylation factor-like protein 3	--	[R]	General function prediction only	--	ADP-ribosylation factor-like protein 3 OS=Caenorhabditis elegans OX=6239 GN=arl-3 PE=1 SV=1	S	Function unknown	ADP-ribosylation factor protein [Apis cerana cerana]
887	ONT.119.1	--	--	--	--	--	--	--	--	--	--	--	hypothetical protein APICC_00026 [Apis cerana cerana]
888	ONT.120.1	#N/A	#N/A	#N/A	#N/A	#N/A	#N/A	#N/A	#N/A	#N/A	#N/A	#N/A	#N/A
889	ONT.121.1	#N/A	#N/A	#N/A	#N/A	#N/A	#N/A	#N/A	#N/A	#N/A	#N/A	#N/A	#N/A
890	ONT.122.1	#N/A	#N/A	#N/A	#N/A	#N/A	#N/A	#N/A	#N/A	#N/A	#N/A	#N/A	#N/A
891	ONT.122.2	#N/A	#N/A	#N/A	#N/A	#N/A	#N/A	#N/A	#N/A	#N/A	#N/A	#N/A	#N/A
892	ONT.122.3	#N/A	#N/A	#N/A	#N/A	#N/A	#N/A	#N/A	#N/A	#N/A	#N/A	#N/A	#N/A
893	ONT.123.1	#N/A	#N/A	#N/A	#N/A	#N/A	#N/A	#N/A	#N/A	#N/A	#N/A	#N/A	#N/A
894	ONT.123.2	#N/A	#N/A	#N/A	#N/A	#N/A	#N/A	#N/A	#N/A	#N/A	#N/A	#N/A	#N/A
895	ONT.124.1	#N/A	#N/A	#N/A	#N/A	#N/A	#N/A	#N/A	#N/A	#N/A	#N/A	#N/A	#N/A
896	ONT.125.1	#N/A	#N/A	#N/A	#N/A	#N/A	#N/A	#N/A	#N/A	#N/A	#N/A	#N/A	#N/A
897	ONT.125.2	#N/A	#N/A	#N/A	#N/A	#N/A	#N/A	#N/A	#N/A	#N/A	#N/A	#N/A	#N/A
898	ONT.125.3	#N/A	#N/A	#N/A	#N/A	#N/A	#N/A	#N/A	#N/A	#N/A	#N/A	#N/A	#N/A
899	ONT.125.4	#N/A	#N/A	#N/A	#N/A	#N/A	#N/A	#N/A	#N/A	#N/A	#N/A	#N/A	#N/A
900	ONT.125.5	#N/A	#N/A	#N/A	#N/A	#N/A	#N/A	#N/A	#N/A	#N/A	#N/A	#N/A	#N/A
901	ONT.125.6	#N/A	#N/A	#N/A	#N/A	#N/A	#N/A	#N/A	#N/A	#N/A	#N/A	#N/A	#N/A
902	ONT.125.7	#N/A	#N/A	#N/A	#N/A	#N/A	#N/A	#N/A	#N/A	#N/A	#N/A	#N/A	#N/A
903	ONT.125.8	#N/A	#N/A	#N/A	#N/A	#N/A	#N/A	#N/A	#N/A	#N/A	#N/A	#N/A	#N/A
904	ONT.125.9	#N/A	#N/A	#N/A	#N/A	#N/A	#N/A	#N/A	#N/A	#N/A	#N/A	#N/A	#N/A
905	ONT.126.1	--	--	--	--	--	--	--	--	--	--	--	hypothetical protein APICC_03155 [Apis cerana cerana]
906	ONT.126.2	--	--	--	--	--	--	--	--	--	--	--	hypothetical protein APICC_03155 [Apis cerana cerana]
907	ONT.127.1	--	--	--	--	--	--	--	--	--	--	--	hypothetical protein APICC_00026 [Apis cerana cerana]
908	ONT.127.2	--	--	--	--	--	--	--	--	--	--	--	hypothetical protein APICC_00026 [Apis cerana cerana]
909	ONT.127.3	#N/A	#N/A	#N/A	#N/A	#N/A	#N/A	#N/A	#N/A	#N/A	#N/A	#N/A	#N/A
910	ONT.128.1	--	--	Molecular Function: metal ion binding (GO:0046872);;	--	--	--	--	--	--	S	Function unknown	PHD finger protein rhinoceros [Apis cerana]
911	ONT.129.1	#N/A	#N/A	#N/A	#N/A	#N/A	#N/A	#N/A	#N/A	#N/A	#N/A	#N/A	#N/A
912	ONT.129.2	#N/A	#N/A	#N/A	#N/A	#N/A	#N/A	#N/A	#N/A	#N/A	#N/A	#N/A	#N/A
913	ONT.129.3	--	--	Cellular Component: intracellular (GO:0005622);; Biological Process: transport (GO:0006810);;	K14285|1.81777e-96|ame:413378|K14285 NTF2-related export protein 1/2 | (RefSeq) NTF2-related export protein isoform X1	Ribosome biogenesis in eukaryotes (ko03008);; RNA transport (ko03013);; mRNA surveillance pathway (ko03015)	[A]	RNA processing and modification	--	NTF2-related export protein OS=Drosophila melanogaster OX=7227 GN=Nxt1 PE=1 SV=1	A	RNA processing and modification	PREDICTED: NTF2-related export protein isoform X1 [Apis cerana]
914	ONT.129.4	#N/A	#N/A	#N/A	#N/A	#N/A	#N/A	#N/A	#N/A	#N/A	#N/A	#N/A	#N/A
915	ONT.129.5	--	--	Cellular Component: intracellular (GO:0005622);; Biological Process: transport (GO:0006810);;	K14285|1.81777e-96|ame:413378|K14285 NTF2-related export protein 1/2 | (RefSeq) NTF2-related export protein isoform X1	Ribosome biogenesis in eukaryotes (ko03008);; RNA transport (ko03013);; mRNA surveillance pathway (ko03015)	[A]	RNA processing and modification	--	NTF2-related export protein OS=Drosophila melanogaster OX=7227 GN=Nxt1 PE=1 SV=1	A	RNA processing and modification	PREDICTED: NTF2-related export protein isoform X1 [Apis cerana]
916	ONT.129.6	--	--	Cellular Component: intracellular (GO:0005622);; Biological Process: transport (GO:0006810);;	K14285|1.81777e-96|ame:413378|K14285 NTF2-related export protein 1/2 | (RefSeq) NTF2-related export protein isoform X1	Ribosome biogenesis in eukaryotes (ko03008);; RNA transport (ko03013);; mRNA surveillance pathway (ko03015)	[A]	RNA processing and modification	--	NTF2-related export protein OS=Drosophila melanogaster OX=7227 GN=Nxt1 PE=1 SV=1	A	RNA processing and modification	PREDICTED: NTF2-related export protein isoform X1 [Apis cerana]
917	ONT.129.7	--	--	Cellular Component: intracellular (GO:0005622);; Biological Process: transport (GO:0006810);;	K14285|1.81777e-96|ame:413378|K14285 NTF2-related export protein 1/2 | (RefSeq) NTF2-related export protein isoform X1	Ribosome biogenesis in eukaryotes (ko03008);; RNA transport (ko03013);; mRNA surveillance pathway (ko03015)	[A]	RNA processing and modification	--	NTF2-related export protein OS=Drosophila melanogaster OX=7227 GN=Nxt1 PE=1 SV=1	A	RNA processing and modification	PREDICTED: NTF2-related export protein isoform X1 [Apis cerana]
918	ONT.129.8	--	--	Cellular Component: intracellular (GO:0005622);; Biological Process: transport (GO:0006810);;	K14285|1.81777e-96|ame:413378|K14285 NTF2-related export protein 1/2 | (RefSeq) NTF2-related export protein isoform X1	Ribosome biogenesis in eukaryotes (ko03008);; RNA transport (ko03013);; mRNA surveillance pathway (ko03015)	[A]	RNA processing and modification	--	NTF2-related export protein OS=Drosophila melanogaster OX=7227 GN=Nxt1 PE=1 SV=1	A	RNA processing and modification	PREDICTED: NTF2-related export protein isoform X1 [Apis cerana]
919	ONT.129.9	--	--	Cellular Component: intracellular (GO:0005622);; Biological Process: transport (GO:0006810);;	K14285|1.81777e-96|ame:413378|K14285 NTF2-related export protein 1/2 | (RefSeq) NTF2-related export protein isoform X1	Ribosome biogenesis in eukaryotes (ko03008);; RNA transport (ko03013);; mRNA surveillance pathway (ko03015)	[A]	RNA processing and modification	--	NTF2-related export protein OS=Drosophila melanogaster OX=7227 GN=Nxt1 PE=1 SV=1	A	RNA processing and modification	PREDICTED: NTF2-related export protein isoform X1 [Apis cerana]
920	ONT.129.10	--	--	Cellular Component: intracellular (GO:0005622);; Biological Process: transport (GO:0006810);;	K14285|1.81777e-96|ame:413378|K14285 NTF2-related export protein 1/2 | (RefSeq) NTF2-related export protein isoform X1	Ribosome biogenesis in eukaryotes (ko03008);; RNA transport (ko03013);; mRNA surveillance pathway (ko03015)	[A]	RNA processing and modification	--	NTF2-related export protein OS=Drosophila melanogaster OX=7227 GN=Nxt1 PE=1 SV=1	A	RNA processing and modification	PREDICTED: NTF2-related export protein isoform X1 [Apis cerana]
921	ONT.129.11	--	--	Cellular Component: intracellular (GO:0005622);; Biological Process: transport (GO:0006810);;	K14285|1.81777e-96|ame:413378|K14285 NTF2-related export protein 1/2 | (RefSeq) NTF2-related export protein isoform X1	Ribosome biogenesis in eukaryotes (ko03008);; RNA transport (ko03013);; mRNA surveillance pathway (ko03015)	[A]	RNA processing and modification	--	NTF2-related export protein OS=Drosophila melanogaster OX=7227 GN=Nxt1 PE=1 SV=1	A	RNA processing and modification	PREDICTED: NTF2-related export protein isoform X1 [Apis cerana]
922	ONT.129.12	--	--	Cellular Component: intracellular (GO:0005622);; Biological Process: transport (GO:0006810);;	K14285|1.81777e-96|ame:413378|K14285 NTF2-related export protein 1/2 | (RefSeq) NTF2-related export protein isoform X1	Ribosome biogenesis in eukaryotes (ko03008);; RNA transport (ko03013);; mRNA surveillance pathway (ko03015)	[A]	RNA processing and modification	--	NTF2-related export protein OS=Drosophila melanogaster OX=7227 GN=Nxt1 PE=1 SV=1	A	RNA processing and modification	PREDICTED: NTF2-related export protein isoform X1 [Apis cerana]
923	ONT.129.13	--	--	Cellular Component: intracellular (GO:0005622);; Biological Process: transport (GO:0006810);;	K14285|1.81777e-96|ame:413378|K14285 NTF2-related export protein 1/2 | (RefSeq) NTF2-related export protein isoform X1	Ribosome biogenesis in eukaryotes (ko03008);; RNA transport (ko03013);; mRNA surveillance pathway (ko03015)	[A]	RNA processing and modification	--	NTF2-related export protein OS=Drosophila melanogaster OX=7227 GN=Nxt1 PE=1 SV=1	A	RNA processing and modification	PREDICTED: NTF2-related export protein isoform X1 [Apis cerana]
924	ONT.129.14	--	--	Cellular Component: intracellular (GO:0005622);; Biological Process: transport (GO:0006810);;	K14285|1.81777e-96|ame:413378|K14285 NTF2-related export protein 1/2 | (RefSeq) NTF2-related export protein isoform X1	Ribosome biogenesis in eukaryotes (ko03008);; RNA transport (ko03013);; mRNA surveillance pathway (ko03015)	[A]	RNA processing and modification	--	NTF2-related export protein OS=Drosophila melanogaster OX=7227 GN=Nxt1 PE=1 SV=1	A	RNA processing and modification	PREDICTED: NTF2-related export protein isoform X1 [Apis cerana]
925	ONT.129.15	--	--	Cellular Component: intracellular (GO:0005622);; Biological Process: transport (GO:0006810);;	K14285|1.81777e-96|ame:413378|K14285 NTF2-related export protein 1/2 | (RefSeq) NTF2-related export protein isoform X1	Ribosome biogenesis in eukaryotes (ko03008);; RNA transport (ko03013);; mRNA surveillance pathway (ko03015)	[A]	RNA processing and modification	--	NTF2-related export protein OS=Drosophila melanogaster OX=7227 GN=Nxt1 PE=1 SV=1	A	RNA processing and modification	PREDICTED: NTF2-related export protein isoform X1 [Apis cerana]
926	ONT.129.16	--	--	Cellular Component: intracellular (GO:0005622);; Biological Process: transport (GO:0006810);;	K14285|1.81777e-96|ame:413378|K14285 NTF2-related export protein 1/2 | (RefSeq) NTF2-related export protein isoform X1	Ribosome biogenesis in eukaryotes (ko03008);; RNA transport (ko03013);; mRNA surveillance pathway (ko03015)	[A]	RNA processing and modification	--	NTF2-related export protein OS=Drosophila melanogaster OX=7227 GN=Nxt1 PE=1 SV=1	A	RNA processing and modification	PREDICTED: NTF2-related export protein isoform X1 [Apis cerana]
927	ONT.129.17	--	--	Cellular Component: intracellular (GO:0005622);; Biological Process: transport (GO:0006810);;	K14285|1.81777e-96|ame:413378|K14285 NTF2-related export protein 1/2 | (RefSeq) NTF2-related export protein isoform X1	Ribosome biogenesis in eukaryotes (ko03008);; RNA transport (ko03013);; mRNA surveillance pathway (ko03015)	[A]	RNA processing and modification	--	NTF2-related export protein OS=Drosophila melanogaster OX=7227 GN=Nxt1 PE=1 SV=1	A	RNA processing and modification	PREDICTED: NTF2-related export protein isoform X1 [Apis cerana]
928	ONT.129.18	--	--	Cellular Component: intracellular (GO:0005622);; Biological Process: transport (GO:0006810);;	K14285|1.81777e-96|ame:413378|K14285 NTF2-related export protein 1/2 | (RefSeq) NTF2-related export protein isoform X1	Ribosome biogenesis in eukaryotes (ko03008);; RNA transport (ko03013);; mRNA surveillance pathway (ko03015)	[A]	RNA processing and modification	--	NTF2-related export protein OS=Drosophila melanogaster OX=7227 GN=Nxt1 PE=1 SV=1	A	RNA processing and modification	PREDICTED: NTF2-related export protein isoform X1 [Apis cerana]
929	ONT.129.19	--	--	Cellular Component: intracellular (GO:0005622);; Biological Process: transport (GO:0006810);;	K14285|1.81777e-96|ame:413378|K14285 NTF2-related export protein 1/2 | (RefSeq) NTF2-related export protein isoform X1	Ribosome biogenesis in eukaryotes (ko03008);; RNA transport (ko03013);; mRNA surveillance pathway (ko03015)	[A]	RNA processing and modification	--	NTF2-related export protein OS=Drosophila melanogaster OX=7227 GN=Nxt1 PE=1 SV=1	A	RNA processing and modification	PREDICTED: NTF2-related export protein isoform X1 [Apis cerana]
930	ONT.129.20	--	--	Cellular Component: intracellular (GO:0005622);; Biological Process: transport (GO:0006810);;	K14285|1.81777e-96|ame:413378|K14285 NTF2-related export protein 1/2 | (RefSeq) NTF2-related export protein isoform X1	Ribosome biogenesis in eukaryotes (ko03008);; RNA transport (ko03013);; mRNA surveillance pathway (ko03015)	[A]	RNA processing and modification	--	NTF2-related export protein OS=Drosophila melanogaster OX=7227 GN=Nxt1 PE=1 SV=1	A	RNA processing and modification	PREDICTED: NTF2-related export protein isoform X1 [Apis cerana]
931	ONT.129.21	--	--	Cellular Component: intracellular (GO:0005622);; Biological Process: transport (GO:0006810);;	K14285|1.81777e-96|ame:413378|K14285 NTF2-related export protein 1/2 | (RefSeq) NTF2-related export protein isoform X1	Ribosome biogenesis in eukaryotes (ko03008);; RNA transport (ko03013);; mRNA surveillance pathway (ko03015)	[A]	RNA processing and modification	--	NTF2-related export protein OS=Drosophila melanogaster OX=7227 GN=Nxt1 PE=1 SV=1	A	RNA processing and modification	PREDICTED: NTF2-related export protein isoform X1 [Apis cerana]
932	ONT.129.22	--	--	Cellular Component: intracellular (GO:0005622);; Biological Process: transport (GO:0006810);;	K14285|1.81777e-96|ame:413378|K14285 NTF2-related export protein 1/2 | (RefSeq) NTF2-related export protein isoform X1	Ribosome biogenesis in eukaryotes (ko03008);; RNA transport (ko03013);; mRNA surveillance pathway (ko03015)	[A]	RNA processing and modification	--	NTF2-related export protein OS=Drosophila melanogaster OX=7227 GN=Nxt1 PE=1 SV=1	A	RNA processing and modification	PREDICTED: NTF2-related export protein isoform X1 [Apis cerana]
933	ONT.129.23	--	--	Cellular Component: intracellular (GO:0005622);; Biological Process: transport (GO:0006810);;	K14285|1.81777e-96|ame:413378|K14285 NTF2-related export protein 1/2 | (RefSeq) NTF2-related export protein isoform X1	Ribosome biogenesis in eukaryotes (ko03008);; RNA transport (ko03013);; mRNA surveillance pathway (ko03015)	[A]	RNA processing and modification	--	NTF2-related export protein OS=Drosophila melanogaster OX=7227 GN=Nxt1 PE=1 SV=1	A	RNA processing and modification	PREDICTED: NTF2-related export protein isoform X1 [Apis cerana]
934	ONT.129.24	--	--	Cellular Component: intracellular (GO:0005622);; Biological Process: transport (GO:0006810);;	K14285|1.81777e-96|ame:413378|K14285 NTF2-related export protein 1/2 | (RefSeq) NTF2-related export protein isoform X1	Ribosome biogenesis in eukaryotes (ko03008);; RNA transport (ko03013);; mRNA surveillance pathway (ko03015)	[A]	RNA processing and modification	--	NTF2-related export protein OS=Drosophila melanogaster OX=7227 GN=Nxt1 PE=1 SV=1	A	RNA processing and modification	PREDICTED: NTF2-related export protein isoform X1 [Apis cerana]
935	ONT.129.25	--	--	Cellular Component: intracellular (GO:0005622);; Biological Process: transport (GO:0006810);;	K14285|1.81777e-96|ame:413378|K14285 NTF2-related export protein 1/2 | (RefSeq) NTF2-related export protein isoform X1	Ribosome biogenesis in eukaryotes (ko03008);; RNA transport (ko03013);; mRNA surveillance pathway (ko03015)	[A]	RNA processing and modification	--	NTF2-related export protein OS=Drosophila melanogaster OX=7227 GN=Nxt1 PE=1 SV=1	A	RNA processing and modification	PREDICTED: NTF2-related export protein isoform X1 [Apis cerana]
936	ONT.129.26	--	--	Cellular Component: intracellular (GO:0005622);; Biological Process: transport (GO:0006810);;	K14285|1.81777e-96|ame:413378|K14285 NTF2-related export protein 1/2 | (RefSeq) NTF2-related export protein isoform X1	Ribosome biogenesis in eukaryotes (ko03008);; RNA transport (ko03013);; mRNA surveillance pathway (ko03015)	[A]	RNA processing and modification	--	NTF2-related export protein OS=Drosophila melanogaster OX=7227 GN=Nxt1 PE=1 SV=1	A	RNA processing and modification	PREDICTED: NTF2-related export protein isoform X1 [Apis cerana]
937	ONT.129.27	--	--	Cellular Component: intracellular (GO:0005622);; Biological Process: transport (GO:0006810);;	K14285|1.81777e-96|ame:413378|K14285 NTF2-related export protein 1/2 | (RefSeq) NTF2-related export protein isoform X1	Ribosome biogenesis in eukaryotes (ko03008);; RNA transport (ko03013);; mRNA surveillance pathway (ko03015)	[A]	RNA processing and modification	--	NTF2-related export protein OS=Drosophila melanogaster OX=7227 GN=Nxt1 PE=1 SV=1	A	RNA processing and modification	PREDICTED: NTF2-related export protein isoform X1 [Apis cerana]
938	ONT.129.28	--	--	Cellular Component: intracellular (GO:0005622);; Biological Process: transport (GO:0006810);;	K14285|1.81777e-96|ame:413378|K14285 NTF2-related export protein 1/2 | (RefSeq) NTF2-related export protein isoform X1	Ribosome biogenesis in eukaryotes (ko03008);; RNA transport (ko03013);; mRNA surveillance pathway (ko03015)	[A]	RNA processing and modification	--	NTF2-related export protein OS=Drosophila melanogaster OX=7227 GN=Nxt1 PE=1 SV=1	A	RNA processing and modification	PREDICTED: NTF2-related export protein isoform X1 [Apis cerana]
939	ONT.129.29	--	--	Cellular Component: intracellular (GO:0005622);; Biological Process: transport (GO:0006810);;	K14285|1.81777e-96|ame:413378|K14285 NTF2-related export protein 1/2 | (RefSeq) NTF2-related export protein isoform X1	Ribosome biogenesis in eukaryotes (ko03008);; RNA transport (ko03013);; mRNA surveillance pathway (ko03015)	[A]	RNA processing and modification	--	NTF2-related export protein OS=Drosophila melanogaster OX=7227 GN=Nxt1 PE=1 SV=1	A	RNA processing and modification	PREDICTED: NTF2-related export protein isoform X1 [Apis cerana]
940	ONT.129.30	--	--	Cellular Component: intracellular (GO:0005622);; Biological Process: transport (GO:0006810);;	K14285|1.81777e-96|ame:413378|K14285 NTF2-related export protein 1/2 | (RefSeq) NTF2-related export protein isoform X1	Ribosome biogenesis in eukaryotes (ko03008);; RNA transport (ko03013);; mRNA surveillance pathway (ko03015)	[A]	RNA processing and modification	--	NTF2-related export protein OS=Drosophila melanogaster OX=7227 GN=Nxt1 PE=1 SV=1	A	RNA processing and modification	PREDICTED: NTF2-related export protein isoform X1 [Apis cerana]
941	ONT.129.31	--	--	Cellular Component: intracellular (GO:0005622);; Biological Process: transport (GO:0006810);;	K14285|1.81777e-96|ame:413378|K14285 NTF2-related export protein 1/2 | (RefSeq) NTF2-related export protein isoform X1	Ribosome biogenesis in eukaryotes (ko03008);; RNA transport (ko03013);; mRNA surveillance pathway (ko03015)	[A]	RNA processing and modification	--	NTF2-related export protein OS=Drosophila melanogaster OX=7227 GN=Nxt1 PE=1 SV=1	A	RNA processing and modification	PREDICTED: NTF2-related export protein isoform X1 [Apis cerana]
942	ONT.129.32	--	--	Cellular Component: intracellular (GO:0005622);; Biological Process: transport (GO:0006810);;	K14285|1.81777e-96|ame:413378|K14285 NTF2-related export protein 1/2 | (RefSeq) NTF2-related export protein isoform X1	Ribosome biogenesis in eukaryotes (ko03008);; RNA transport (ko03013);; mRNA surveillance pathway (ko03015)	[A]	RNA processing and modification	--	NTF2-related export protein OS=Drosophila melanogaster OX=7227 GN=Nxt1 PE=1 SV=1	A	RNA processing and modification	PREDICTED: NTF2-related export protein isoform X1 [Apis cerana]
943	ONT.129.33	--	--	Cellular Component: intracellular (GO:0005622);; Biological Process: transport (GO:0006810);;	K14285|1.81777e-96|ame:413378|K14285 NTF2-related export protein 1/2 | (RefSeq) NTF2-related export protein isoform X1	Ribosome biogenesis in eukaryotes (ko03008);; RNA transport (ko03013);; mRNA surveillance pathway (ko03015)	[A]	RNA processing and modification	--	NTF2-related export protein OS=Drosophila melanogaster OX=7227 GN=Nxt1 PE=1 SV=1	A	RNA processing and modification	PREDICTED: NTF2-related export protein isoform X1 [Apis cerana]
944	ONT.129.34	--	--	Cellular Component: intracellular (GO:0005622);; Biological Process: transport (GO:0006810);;	K14285|1.81777e-96|ame:413378|K14285 NTF2-related export protein 1/2 | (RefSeq) NTF2-related export protein isoform X1	Ribosome biogenesis in eukaryotes (ko03008);; RNA transport (ko03013);; mRNA surveillance pathway (ko03015)	[A]	RNA processing and modification	--	NTF2-related export protein OS=Drosophila melanogaster OX=7227 GN=Nxt1 PE=1 SV=1	A	RNA processing and modification	PREDICTED: NTF2-related export protein isoform X1 [Apis cerana]
945	ONT.129.35	--	--	Cellular Component: intracellular (GO:0005622);; Biological Process: transport (GO:0006810);;	K14285|1.81777e-96|ame:413378|K14285 NTF2-related export protein 1/2 | (RefSeq) NTF2-related export protein isoform X1	Ribosome biogenesis in eukaryotes (ko03008);; RNA transport (ko03013);; mRNA surveillance pathway (ko03015)	[A]	RNA processing and modification	--	NTF2-related export protein OS=Drosophila melanogaster OX=7227 GN=Nxt1 PE=1 SV=1	A	RNA processing and modification	PREDICTED: NTF2-related export protein isoform X1 [Apis cerana]
946	ONT.129.36	--	--	Cellular Component: intracellular (GO:0005622);; Biological Process: transport (GO:0006810);;	K14285|1.81777e-96|ame:413378|K14285 NTF2-related export protein 1/2 | (RefSeq) NTF2-related export protein isoform X1	Ribosome biogenesis in eukaryotes (ko03008);; RNA transport (ko03013);; mRNA surveillance pathway (ko03015)	[A]	RNA processing and modification	--	NTF2-related export protein OS=Drosophila melanogaster OX=7227 GN=Nxt1 PE=1 SV=1	A	RNA processing and modification	PREDICTED: NTF2-related export protein isoform X1 [Apis cerana]
947	ONT.129.37	--	--	Cellular Component: intracellular (GO:0005622);; Biological Process: transport (GO:0006810);;	K14285|1.81777e-96|ame:413378|K14285 NTF2-related export protein 1/2 | (RefSeq) NTF2-related export protein isoform X1	Ribosome biogenesis in eukaryotes (ko03008);; RNA transport (ko03013);; mRNA surveillance pathway (ko03015)	[A]	RNA processing and modification	--	NTF2-related export protein OS=Drosophila melanogaster OX=7227 GN=Nxt1 PE=1 SV=1	A	RNA processing and modification	PREDICTED: NTF2-related export protein isoform X1 [Apis cerana]
948	ONT.130.1	--	--	Molecular Function: non-membrane spanning protein tyrosine kinase activity (GO:0004715);; Molecular Function: ATP binding (GO:0005524);;	K06619|4.9e-48|ame:409127|K06619 abelson tyrosine-protein kinase 1 [EC:2.7.10.2] | (RefSeq) tyrosine-protein kinase Abl isoform X2	--	[T]	Signal transduction mechanisms	--	Tyrosine-protein kinase Abl OS=Drosophila melanogaster OX=7227 GN=Abl PE=1 SV=3	T	Signal transduction mechanisms	tyrosine-protein kinase Abl [Apis cerana]
949	ONT.131.1	--	--	Molecular Function: zinc ion binding (GO:0008270);;	--	--	[R]	General function prediction only	--	PHD finger protein rhinoceros OS=Drosophila melanogaster OX=7227 GN=rno PE=1 SV=1	S	Function unknown	PHD finger protein rhinoceros [Apis cerana cerana]
950	ONT.131.2	--	--	Molecular Function: zinc ion binding (GO:0008270);;	--	--	[R]	General function prediction only	--	PHD finger protein rhinoceros OS=Drosophila melanogaster OX=7227 GN=rno PE=1 SV=1	S	Function unknown	PHD finger protein rhinoceros [Apis cerana cerana]
951	ONT.131.3	--	--	Molecular Function: zinc ion binding (GO:0008270);;	--	--	[R]	General function prediction only	--	PHD finger protein rhinoceros OS=Drosophila melanogaster OX=7227 GN=rno PE=1 SV=1	S	Function unknown	PHD finger protein rhinoceros [Apis cerana cerana]
952	ONT.131.4	--	--	Molecular Function: zinc ion binding (GO:0008270);;	--	--	[R]	General function prediction only	--	PHD finger protein rhinoceros OS=Drosophila melanogaster OX=7227 GN=rno PE=1 SV=1	S	Function unknown	PHD finger protein rhinoceros [Apis cerana cerana]
953	ONT.132.1	--	--	Molecular Function: zinc ion binding (GO:0008270);;	--	--	[R]	General function prediction only	--	PHD finger protein rhinoceros OS=Drosophila melanogaster OX=7227 GN=rno PE=1 SV=1	S	Function unknown	PHD finger protein rhinoceros [Apis cerana cerana]
954	ONT.132.2	--	--	Molecular Function: zinc ion binding (GO:0008270);;	--	--	[R]	General function prediction only	--	PHD finger protein rhinoceros OS=Drosophila melanogaster OX=7227 GN=rno PE=1 SV=1	S	Function unknown	PHD finger protein rhinoceros [Apis cerana cerana]
955	ONT.132.3	--	--	Molecular Function: zinc ion binding (GO:0008270);;	--	--	[R]	General function prediction only	--	PHD finger protein rhinoceros OS=Drosophila melanogaster OX=7227 GN=rno PE=1 SV=1	S	Function unknown	PHD finger protein rhinoceros [Apis cerana cerana]
956	ONT.132.4	--	--	Molecular Function: zinc ion binding (GO:0008270);;	--	--	[R]	General function prediction only	--	PHD finger protein rhinoceros OS=Drosophila melanogaster OX=7227 GN=rno PE=1 SV=1	S	Function unknown	PHD finger protein rhinoceros [Apis cerana cerana]
957	ONT.132.5	--	--	Molecular Function: zinc ion binding (GO:0008270);;	--	--	[R]	General function prediction only	--	PHD finger protein rhinoceros OS=Drosophila melanogaster OX=7227 GN=rno PE=1 SV=1	S	Function unknown	PHD finger protein rhinoceros [Apis cerana cerana]
958	ONT.132.6	--	--	Molecular Function: zinc ion binding (GO:0008270);;	--	--	[R]	General function prediction only	--	PHD finger protein rhinoceros OS=Drosophila melanogaster OX=7227 GN=rno PE=1 SV=1	S	Function unknown	PHD finger protein rhinoceros [Apis cerana cerana]
959	ONT.132.7	--	--	Molecular Function: zinc ion binding (GO:0008270);;	--	--	[R]	General function prediction only	--	PHD finger protein rhinoceros OS=Drosophila melanogaster OX=7227 GN=rno PE=1 SV=1	S	Function unknown	PHD finger protein rhinoceros [Apis cerana cerana]
960	ONT.132.8	--	--	Molecular Function: zinc ion binding (GO:0008270);;	--	--	[R]	General function prediction only	--	PHD finger protein rhinoceros OS=Drosophila melanogaster OX=7227 GN=rno PE=1 SV=1	S	Function unknown	PHD finger protein rhinoceros [Apis cerana cerana]
961	ONT.132.10	--	--	Molecular Function: zinc ion binding (GO:0008270);;	--	--	[R]	General function prediction only	--	PHD finger protein rhinoceros OS=Drosophila melanogaster OX=7227 GN=rno PE=1 SV=1	S	Function unknown	PHD finger protein rhinoceros [Apis cerana cerana]
962	ONT.132.11	--	--	Molecular Function: zinc ion binding (GO:0008270);;	--	--	[R]	General function prediction only	--	PHD finger protein rhinoceros OS=Drosophila melanogaster OX=7227 GN=rno PE=1 SV=1	S	Function unknown	PHD finger protein rhinoceros [Apis cerana cerana]
963	ONT.132.12	--	--	Molecular Function: zinc ion binding (GO:0008270);;	--	--	[R]	General function prediction only	--	PHD finger protein rhinoceros OS=Drosophila melanogaster OX=7227 GN=rno PE=1 SV=1	S	Function unknown	PHD finger protein rhinoceros [Apis cerana cerana]
964	ONT.132.13	--	--	Molecular Function: zinc ion binding (GO:0008270);;	--	--	[R]	General function prediction only	--	PHD finger protein rhinoceros OS=Drosophila melanogaster OX=7227 GN=rno PE=1 SV=1	S	Function unknown	PHD finger protein rhinoceros [Apis cerana cerana]
965	ONT.132.16	--	--	Molecular Function: zinc ion binding (GO:0008270);;	--	--	[R]	General function prediction only	--	PHD finger protein rhinoceros OS=Drosophila melanogaster OX=7227 GN=rno PE=1 SV=1	S	Function unknown	PHD finger protein rhinoceros [Apis cerana cerana]
966	ONT.132.17	--	--	Molecular Function: zinc ion binding (GO:0008270);;	--	--	[R]	General function prediction only	--	PHD finger protein rhinoceros OS=Drosophila melanogaster OX=7227 GN=rno PE=1 SV=1	S	Function unknown	PHD finger protein rhinoceros [Apis cerana cerana]
967	ONT.132.18	--	--	Molecular Function: zinc ion binding (GO:0008270);;	--	--	[R]	General function prediction only	--	PHD finger protein rhinoceros OS=Drosophila melanogaster OX=7227 GN=rno PE=1 SV=1	S	Function unknown	PHD finger protein rhinoceros [Apis cerana cerana]
968	ONT.132.19	--	--	Molecular Function: zinc ion binding (GO:0008270);;	--	--	[R]	General function prediction only	--	PHD finger protein rhinoceros OS=Drosophila melanogaster OX=7227 GN=rno PE=1 SV=1	S	Function unknown	PHD finger protein rhinoceros [Apis cerana cerana]
969	ONT.132.20	--	--	Molecular Function: zinc ion binding (GO:0008270);;	--	--	[R]	General function prediction only	--	PHD finger protein rhinoceros OS=Drosophila melanogaster OX=7227 GN=rno PE=1 SV=1	S	Function unknown	PHD finger protein rhinoceros [Apis cerana cerana]
970	ONT.132.21	--	--	Molecular Function: zinc ion binding (GO:0008270);;	--	--	[R]	General function prediction only	--	PHD finger protein rhinoceros OS=Drosophila melanogaster OX=7227 GN=rno PE=1 SV=1	S	Function unknown	PHD finger protein rhinoceros [Apis cerana cerana]
971	ONT.132.22	--	--	Molecular Function: zinc ion binding (GO:0008270);;	--	--	[R]	General function prediction only	--	PHD finger protein rhinoceros OS=Drosophila melanogaster OX=7227 GN=rno PE=1 SV=1	S	Function unknown	PHD finger protein rhinoceros [Apis cerana cerana]
972	ONT.132.23	--	--	Molecular Function: zinc ion binding (GO:0008270);;	--	--	[R]	General function prediction only	--	PHD finger protein rhinoceros OS=Drosophila melanogaster OX=7227 GN=rno PE=1 SV=1	S	Function unknown	PHD finger protein rhinoceros [Apis cerana cerana]
973	ONT.132.24	--	--	Molecular Function: zinc ion binding (GO:0008270);;	--	--	[R]	General function prediction only	--	PHD finger protein rhinoceros OS=Drosophila melanogaster OX=7227 GN=rno PE=1 SV=1	S	Function unknown	PHD finger protein rhinoceros [Apis cerana cerana]
974	ONT.132.25	#N/A	#N/A	#N/A	#N/A	#N/A	#N/A	#N/A	#N/A	#N/A	#N/A	#N/A	#N/A
975	ONT.132.26	#N/A	#N/A	#N/A	#N/A	#N/A	#N/A	#N/A	#N/A	#N/A	#N/A	#N/A	#N/A
976	ONT.132.27	#N/A	#N/A	#N/A	#N/A	#N/A	#N/A	#N/A	#N/A	#N/A	#N/A	#N/A	#N/A
977	ONT.133.1	[M]	Cell wall/membrane/envelope biogenesis	Molecular Function: non-membrane spanning protein tyrosine kinase activity (GO:0004715);; Molecular Function: ATP binding (GO:0005524);; Biological Process: peptidyl-tyrosine phosphorylation (GO:0018108);;	K06619|0|ame:409127|K06619 abelson tyrosine-protein kinase 1 [EC:2.7.10.2] | (RefSeq) tyrosine-protein kinase Abl isoform X2	--	[T]	Signal transduction mechanisms	--	Tyrosine-protein kinase Abl OS=Drosophila melanogaster OX=7227 GN=Abl PE=1 SV=3	T	Signal transduction mechanisms	PREDICTED: tyrosine-protein kinase Abl [Apis cerana]
978	ONT.133.2	#N/A	#N/A	#N/A	#N/A	#N/A	#N/A	#N/A	#N/A	#N/A	#N/A	#N/A	#N/A
979	ONT.133.3	#N/A	#N/A	#N/A	#N/A	#N/A	#N/A	#N/A	#N/A	#N/A	#N/A	#N/A	#N/A
980	ONT.133.4	[M]	Cell wall/membrane/envelope biogenesis	Molecular Function: non-membrane spanning protein tyrosine kinase activity (GO:0004715);; Molecular Function: ATP binding (GO:0005524);; Biological Process: peptidyl-tyrosine phosphorylation (GO:0018108);;	K06619|0|ame:409127|K06619 abelson tyrosine-protein kinase 1 [EC:2.7.10.2] | (RefSeq) tyrosine-protein kinase Abl isoform X2	--	[T]	Signal transduction mechanisms	--	Tyrosine-protein kinase Abl OS=Drosophila melanogaster OX=7227 GN=Abl PE=1 SV=3	T	Signal transduction mechanisms	PREDICTED: tyrosine-protein kinase Abl [Apis cerana]
981	ONT.133.5	[M]	Cell wall/membrane/envelope biogenesis	Molecular Function: non-membrane spanning protein tyrosine kinase activity (GO:0004715);; Molecular Function: ATP binding (GO:0005524);; Biological Process: peptidyl-tyrosine phosphorylation (GO:0018108);;	K06619|0|ame:409127|K06619 abelson tyrosine-protein kinase 1 [EC:2.7.10.2] | (RefSeq) tyrosine-protein kinase Abl isoform X2	--	[T]	Signal transduction mechanisms	--	Tyrosine-protein kinase Abl OS=Drosophila melanogaster OX=7227 GN=Abl PE=1 SV=3	T	Signal transduction mechanisms	PREDICTED: tyrosine-protein kinase Abl [Apis cerana]
982	ONT.133.6	[M]	Cell wall/membrane/envelope biogenesis	Molecular Function: non-membrane spanning protein tyrosine kinase activity (GO:0004715);; Molecular Function: ATP binding (GO:0005524);; Biological Process: peptidyl-tyrosine phosphorylation (GO:0018108);;	K06619|0|ame:409127|K06619 abelson tyrosine-protein kinase 1 [EC:2.7.10.2] | (RefSeq) tyrosine-protein kinase Abl isoform X2	--	[T]	Signal transduction mechanisms	--	Tyrosine-protein kinase Abl OS=Drosophila melanogaster OX=7227 GN=Abl PE=1 SV=3	T	Signal transduction mechanisms	PREDICTED: tyrosine-protein kinase Abl [Apis cerana]
983	ONT.133.7	[M]	Cell wall/membrane/envelope biogenesis	Molecular Function: non-membrane spanning protein tyrosine kinase activity (GO:0004715);; Molecular Function: ATP binding (GO:0005524);; Biological Process: peptidyl-tyrosine phosphorylation (GO:0018108);;	K06619|0|ame:409127|K06619 abelson tyrosine-protein kinase 1 [EC:2.7.10.2] | (RefSeq) tyrosine-protein kinase Abl isoform X2	--	[T]	Signal transduction mechanisms	--	Tyrosine-protein kinase Abl OS=Drosophila melanogaster OX=7227 GN=Abl PE=1 SV=3	T	Signal transduction mechanisms	PREDICTED: tyrosine-protein kinase Abl [Apis cerana]
984	ONT.133.8	[M]	Cell wall/membrane/envelope biogenesis	Molecular Function: non-membrane spanning protein tyrosine kinase activity (GO:0004715);; Molecular Function: ATP binding (GO:0005524);; Biological Process: peptidyl-tyrosine phosphorylation (GO:0018108);;	K06619|0|ame:409127|K06619 abelson tyrosine-protein kinase 1 [EC:2.7.10.2] | (RefSeq) tyrosine-protein kinase Abl isoform X2	--	[T]	Signal transduction mechanisms	--	Tyrosine-protein kinase Abl OS=Drosophila melanogaster OX=7227 GN=Abl PE=1 SV=3	T	Signal transduction mechanisms	PREDICTED: tyrosine-protein kinase Abl [Apis cerana]
985	ONT.133.9	[M]	Cell wall/membrane/envelope biogenesis	Molecular Function: non-membrane spanning protein tyrosine kinase activity (GO:0004715);; Molecular Function: ATP binding (GO:0005524);; Biological Process: peptidyl-tyrosine phosphorylation (GO:0018108);;	K06619|0|ame:409127|K06619 abelson tyrosine-protein kinase 1 [EC:2.7.10.2] | (RefSeq) tyrosine-protein kinase Abl isoform X2	--	[T]	Signal transduction mechanisms	--	Tyrosine-protein kinase Abl OS=Drosophila melanogaster OX=7227 GN=Abl PE=1 SV=3	T	Signal transduction mechanisms	PREDICTED: tyrosine-protein kinase Abl [Apis cerana]
986	ONT.133.10	[M]	Cell wall/membrane/envelope biogenesis	Molecular Function: non-membrane spanning protein tyrosine kinase activity (GO:0004715);; Molecular Function: ATP binding (GO:0005524);; Biological Process: peptidyl-tyrosine phosphorylation (GO:0018108);;	K06619|0|ame:409127|K06619 abelson tyrosine-protein kinase 1 [EC:2.7.10.2] | (RefSeq) tyrosine-protein kinase Abl isoform X2	--	[T]	Signal transduction mechanisms	--	Tyrosine-protein kinase Abl OS=Drosophila melanogaster OX=7227 GN=Abl PE=1 SV=3	T	Signal transduction mechanisms	PREDICTED: tyrosine-protein kinase Abl [Apis cerana]
987	ONT.133.11	[M]	Cell wall/membrane/envelope biogenesis	Molecular Function: non-membrane spanning protein tyrosine kinase activity (GO:0004715);; Molecular Function: ATP binding (GO:0005524);; Biological Process: peptidyl-tyrosine phosphorylation (GO:0018108);;	K06619|0|ame:409127|K06619 abelson tyrosine-protein kinase 1 [EC:2.7.10.2] | (RefSeq) tyrosine-protein kinase Abl isoform X2	--	[T]	Signal transduction mechanisms	--	Tyrosine-protein kinase Abl OS=Drosophila melanogaster OX=7227 GN=Abl PE=1 SV=3	T	Signal transduction mechanisms	PREDICTED: tyrosine-protein kinase Abl [Apis cerana]
988	ONT.133.12	[M]	Cell wall/membrane/envelope biogenesis	Molecular Function: non-membrane spanning protein tyrosine kinase activity (GO:0004715);; Molecular Function: ATP binding (GO:0005524);; Biological Process: peptidyl-tyrosine phosphorylation (GO:0018108);;	K06619|0|ame:409127|K06619 abelson tyrosine-protein kinase 1 [EC:2.7.10.2] | (RefSeq) tyrosine-protein kinase Abl isoform X2	--	[T]	Signal transduction mechanisms	--	Tyrosine-protein kinase Abl OS=Drosophila melanogaster OX=7227 GN=Abl PE=1 SV=3	T	Signal transduction mechanisms	PREDICTED: tyrosine-protein kinase Abl [Apis cerana]
989	ONT.133.13	[M]	Cell wall/membrane/envelope biogenesis	Molecular Function: non-membrane spanning protein tyrosine kinase activity (GO:0004715);; Molecular Function: ATP binding (GO:0005524);; Biological Process: peptidyl-tyrosine phosphorylation (GO:0018108);;	K06619|0|ame:409127|K06619 abelson tyrosine-protein kinase 1 [EC:2.7.10.2] | (RefSeq) tyrosine-protein kinase Abl isoform X2	--	[T]	Signal transduction mechanisms	--	Tyrosine-protein kinase Abl OS=Drosophila melanogaster OX=7227 GN=Abl PE=1 SV=3	T	Signal transduction mechanisms	PREDICTED: tyrosine-protein kinase Abl [Apis cerana]
990	ONT.133.14	[M]	Cell wall/membrane/envelope biogenesis	Molecular Function: non-membrane spanning protein tyrosine kinase activity (GO:0004715);; Molecular Function: ATP binding (GO:0005524);; Biological Process: peptidyl-tyrosine phosphorylation (GO:0018108);;	K06619|0|ame:409127|K06619 abelson tyrosine-protein kinase 1 [EC:2.7.10.2] | (RefSeq) tyrosine-protein kinase Abl isoform X2	--	[T]	Signal transduction mechanisms	--	Tyrosine-protein kinase Abl OS=Drosophila melanogaster OX=7227 GN=Abl PE=1 SV=3	T	Signal transduction mechanisms	PREDICTED: tyrosine-protein kinase Abl [Apis cerana]
991	ONT.133.15	[M]	Cell wall/membrane/envelope biogenesis	Molecular Function: non-membrane spanning protein tyrosine kinase activity (GO:0004715);; Molecular Function: ATP binding (GO:0005524);; Biological Process: peptidyl-tyrosine phosphorylation (GO:0018108);;	K06619|0|ame:409127|K06619 abelson tyrosine-protein kinase 1 [EC:2.7.10.2] | (RefSeq) tyrosine-protein kinase Abl isoform X2	--	[T]	Signal transduction mechanisms	--	Tyrosine-protein kinase Abl OS=Drosophila melanogaster OX=7227 GN=Abl PE=1 SV=3	T	Signal transduction mechanisms	PREDICTED: tyrosine-protein kinase Abl [Apis cerana]
992	ONT.133.16	[M]	Cell wall/membrane/envelope biogenesis	Molecular Function: non-membrane spanning protein tyrosine kinase activity (GO:0004715);; Molecular Function: ATP binding (GO:0005524);; Biological Process: peptidyl-tyrosine phosphorylation (GO:0018108);;	K06619|0|ame:409127|K06619 abelson tyrosine-protein kinase 1 [EC:2.7.10.2] | (RefSeq) tyrosine-protein kinase Abl isoform X2	--	[T]	Signal transduction mechanisms	--	Tyrosine-protein kinase Abl OS=Drosophila melanogaster OX=7227 GN=Abl PE=1 SV=3	T	Signal transduction mechanisms	PREDICTED: tyrosine-protein kinase Abl [Apis cerana]
993	ONT.133.17	[M]	Cell wall/membrane/envelope biogenesis	Molecular Function: non-membrane spanning protein tyrosine kinase activity (GO:0004715);; Molecular Function: ATP binding (GO:0005524);; Biological Process: peptidyl-tyrosine phosphorylation (GO:0018108);;	K06619|0|ame:409127|K06619 abelson tyrosine-protein kinase 1 [EC:2.7.10.2] | (RefSeq) tyrosine-protein kinase Abl isoform X2	--	[T]	Signal transduction mechanisms	--	Tyrosine-protein kinase Abl OS=Drosophila melanogaster OX=7227 GN=Abl PE=1 SV=3	T	Signal transduction mechanisms	PREDICTED: tyrosine-protein kinase Abl [Apis cerana]
994	ONT.133.18	[M]	Cell wall/membrane/envelope biogenesis	Molecular Function: non-membrane spanning protein tyrosine kinase activity (GO:0004715);; Molecular Function: ATP binding (GO:0005524);; Biological Process: peptidyl-tyrosine phosphorylation (GO:0018108);;	K06619|0|ame:409127|K06619 abelson tyrosine-protein kinase 1 [EC:2.7.10.2] | (RefSeq) tyrosine-protein kinase Abl isoform X2	--	[T]	Signal transduction mechanisms	--	Tyrosine-protein kinase Abl OS=Drosophila melanogaster OX=7227 GN=Abl PE=1 SV=3	T	Signal transduction mechanisms	PREDICTED: tyrosine-protein kinase Abl [Apis cerana]
995	ONT.133.19	[M]	Cell wall/membrane/envelope biogenesis	Molecular Function: non-membrane spanning protein tyrosine kinase activity (GO:0004715);; Molecular Function: ATP binding (GO:0005524);; Biological Process: peptidyl-tyrosine phosphorylation (GO:0018108);;	K06619|0|ame:409127|K06619 abelson tyrosine-protein kinase 1 [EC:2.7.10.2] | (RefSeq) tyrosine-protein kinase Abl isoform X2	--	[T]	Signal transduction mechanisms	--	Tyrosine-protein kinase Abl OS=Drosophila melanogaster OX=7227 GN=Abl PE=1 SV=3	T	Signal transduction mechanisms	PREDICTED: tyrosine-protein kinase Abl [Apis cerana]
996	ONT.133.20	[M]	Cell wall/membrane/envelope biogenesis	Molecular Function: non-membrane spanning protein tyrosine kinase activity (GO:0004715);; Molecular Function: ATP binding (GO:0005524);; Biological Process: peptidyl-tyrosine phosphorylation (GO:0018108);;	K06619|0|ame:409127|K06619 abelson tyrosine-protein kinase 1 [EC:2.7.10.2] | (RefSeq) tyrosine-protein kinase Abl isoform X2	--	[T]	Signal transduction mechanisms	--	Tyrosine-protein kinase Abl OS=Drosophila melanogaster OX=7227 GN=Abl PE=1 SV=3	T	Signal transduction mechanisms	PREDICTED: tyrosine-protein kinase Abl [Apis cerana]
997	ONT.133.21	[M]	Cell wall/membrane/envelope biogenesis	Molecular Function: non-membrane spanning protein tyrosine kinase activity (GO:0004715);; Molecular Function: ATP binding (GO:0005524);; Biological Process: peptidyl-tyrosine phosphorylation (GO:0018108);;	K06619|0|ame:409127|K06619 abelson tyrosine-protein kinase 1 [EC:2.7.10.2] | (RefSeq) tyrosine-protein kinase Abl isoform X2	--	[T]	Signal transduction mechanisms	--	Tyrosine-protein kinase Abl OS=Drosophila melanogaster OX=7227 GN=Abl PE=1 SV=3	T	Signal transduction mechanisms	PREDICTED: tyrosine-protein kinase Abl [Apis cerana]
998	ONT.133.22	[M]	Cell wall/membrane/envelope biogenesis	Molecular Function: non-membrane spanning protein tyrosine kinase activity (GO:0004715);; Molecular Function: ATP binding (GO:0005524);; Biological Process: peptidyl-tyrosine phosphorylation (GO:0018108);;	K06619|0|ame:409127|K06619 abelson tyrosine-protein kinase 1 [EC:2.7.10.2] | (RefSeq) tyrosine-protein kinase Abl isoform X2	--	[T]	Signal transduction mechanisms	--	Tyrosine-protein kinase Abl OS=Drosophila melanogaster OX=7227 GN=Abl PE=1 SV=3	T	Signal transduction mechanisms	PREDICTED: tyrosine-protein kinase Abl [Apis cerana]
999	ONT.133.23	[M]	Cell wall/membrane/envelope biogenesis	Molecular Function: non-membrane spanning protein tyrosine kinase activity (GO:0004715);; Molecular Function: ATP binding (GO:0005524);; Biological Process: peptidyl-tyrosine phosphorylation (GO:0018108);;	K06619|0|ame:409127|K06619 abelson tyrosine-protein kinase 1 [EC:2.7.10.2] | (RefSeq) tyrosine-protein kinase Abl isoform X2	--	[T]	Signal transduction mechanisms	--	Tyrosine-protein kinase Abl OS=Drosophila melanogaster OX=7227 GN=Abl PE=1 SV=3	T	Signal transduction mechanisms	PREDICTED: tyrosine-protein kinase Abl [Apis cerana]
1000	ONT.133.24	[M]	Cell wall/membrane/envelope biogenesis	Molecular Function: non-membrane spanning protein tyrosine kinase activity (GO:0004715);; Molecular Function: ATP binding (GO:0005524);; Biological Process: peptidyl-tyrosine phosphorylation (GO:0018108);;	K06619|0|ame:409127|K06619 abelson tyrosine-protein kinase 1 [EC:2.7.10.2] | (RefSeq) tyrosine-protein kinase Abl isoform X2	--	[T]	Signal transduction mechanisms	--	Tyrosine-protein kinase Abl OS=Drosophila melanogaster OX=7227 GN=Abl PE=1 SV=3	T	Signal transduction mechanisms	PREDICTED: tyrosine-protein kinase Abl [Apis cerana]
1001	ONT.133.25	[M]	Cell wall/membrane/envelope biogenesis	Molecular Function: non-membrane spanning protein tyrosine kinase activity (GO:0004715);; Molecular Function: ATP binding (GO:0005524);; Biological Process: peptidyl-tyrosine phosphorylation (GO:0018108);;	K06619|0|ame:409127|K06619 abelson tyrosine-protein kinase 1 [EC:2.7.10.2] | (RefSeq) tyrosine-protein kinase Abl isoform X2	--	[T]	Signal transduction mechanisms	--	Tyrosine-protein kinase Abl OS=Drosophila melanogaster OX=7227 GN=Abl PE=1 SV=3	T	Signal transduction mechanisms	PREDICTED: tyrosine-protein kinase Abl [Apis cerana]
1002	ONT.133.26	[M]	Cell wall/membrane/envelope biogenesis	Molecular Function: non-membrane spanning protein tyrosine kinase activity (GO:0004715);; Molecular Function: ATP binding (GO:0005524);; Biological Process: peptidyl-tyrosine phosphorylation (GO:0018108);;	K06619|0|ame:409127|K06619 abelson tyrosine-protein kinase 1 [EC:2.7.10.2] | (RefSeq) tyrosine-protein kinase Abl isoform X2	--	[T]	Signal transduction mechanisms	--	Tyrosine-protein kinase Abl OS=Drosophila melanogaster OX=7227 GN=Abl PE=1 SV=3	T	Signal transduction mechanisms	PREDICTED: tyrosine-protein kinase Abl [Apis cerana]
1003	ONT.133.27	[M]	Cell wall/membrane/envelope biogenesis	Molecular Function: non-membrane spanning protein tyrosine kinase activity (GO:0004715);; Molecular Function: ATP binding (GO:0005524);; Biological Process: peptidyl-tyrosine phosphorylation (GO:0018108);;	K06619|0|ame:409127|K06619 abelson tyrosine-protein kinase 1 [EC:2.7.10.2] | (RefSeq) tyrosine-protein kinase Abl isoform X2	--	[T]	Signal transduction mechanisms	--	Tyrosine-protein kinase Abl OS=Drosophila melanogaster OX=7227 GN=Abl PE=1 SV=3	T	Signal transduction mechanisms	PREDICTED: tyrosine-protein kinase Abl [Apis cerana]
1004	ONT.133.28	[M]	Cell wall/membrane/envelope biogenesis	Molecular Function: non-membrane spanning protein tyrosine kinase activity (GO:0004715);; Molecular Function: ATP binding (GO:0005524);; Biological Process: peptidyl-tyrosine phosphorylation (GO:0018108);;	K06619|0|ame:409127|K06619 abelson tyrosine-protein kinase 1 [EC:2.7.10.2] | (RefSeq) tyrosine-protein kinase Abl isoform X2	--	[T]	Signal transduction mechanisms	--	Tyrosine-protein kinase Abl OS=Drosophila melanogaster OX=7227 GN=Abl PE=1 SV=3	T	Signal transduction mechanisms	PREDICTED: tyrosine-protein kinase Abl [Apis cerana]
1005	ONT.133.29	[M]	Cell wall/membrane/envelope biogenesis	Molecular Function: non-membrane spanning protein tyrosine kinase activity (GO:0004715);; Molecular Function: ATP binding (GO:0005524);; Biological Process: peptidyl-tyrosine phosphorylation (GO:0018108);;	K06619|0|ame:409127|K06619 abelson tyrosine-protein kinase 1 [EC:2.7.10.2] | (RefSeq) tyrosine-protein kinase Abl isoform X2	--	[T]	Signal transduction mechanisms	--	Tyrosine-protein kinase Abl OS=Drosophila melanogaster OX=7227 GN=Abl PE=1 SV=3	T	Signal transduction mechanisms	PREDICTED: tyrosine-protein kinase Abl [Apis cerana]
1006	ONT.133.30	[M]	Cell wall/membrane/envelope biogenesis	Molecular Function: non-membrane spanning protein tyrosine kinase activity (GO:0004715);; Molecular Function: ATP binding (GO:0005524);; Biological Process: peptidyl-tyrosine phosphorylation (GO:0018108);;	K06619|0|ame:409127|K06619 abelson tyrosine-protein kinase 1 [EC:2.7.10.2] | (RefSeq) tyrosine-protein kinase Abl isoform X2	--	[T]	Signal transduction mechanisms	--	Tyrosine-protein kinase Abl OS=Drosophila melanogaster OX=7227 GN=Abl PE=1 SV=3	T	Signal transduction mechanisms	PREDICTED: tyrosine-protein kinase Abl [Apis cerana]
1007	ONT.133.31	[M]	Cell wall/membrane/envelope biogenesis	Molecular Function: non-membrane spanning protein tyrosine kinase activity (GO:0004715);; Molecular Function: ATP binding (GO:0005524);; Biological Process: peptidyl-tyrosine phosphorylation (GO:0018108);;	K06619|0|ame:409127|K06619 abelson tyrosine-protein kinase 1 [EC:2.7.10.2] | (RefSeq) tyrosine-protein kinase Abl isoform X2	--	[T]	Signal transduction mechanisms	--	Tyrosine-protein kinase Abl OS=Drosophila melanogaster OX=7227 GN=Abl PE=1 SV=3	T	Signal transduction mechanisms	PREDICTED: tyrosine-protein kinase Abl [Apis cerana]
1008	ONT.133.32	[M]	Cell wall/membrane/envelope biogenesis	Molecular Function: non-membrane spanning protein tyrosine kinase activity (GO:0004715);; Molecular Function: ATP binding (GO:0005524);; Biological Process: peptidyl-tyrosine phosphorylation (GO:0018108);;	K06619|0|ame:409127|K06619 abelson tyrosine-protein kinase 1 [EC:2.7.10.2] | (RefSeq) tyrosine-protein kinase Abl isoform X2	--	[T]	Signal transduction mechanisms	--	Tyrosine-protein kinase Abl OS=Drosophila melanogaster OX=7227 GN=Abl PE=1 SV=3	T	Signal transduction mechanisms	PREDICTED: tyrosine-protein kinase Abl [Apis cerana]
1009	ONT.133.33	[M]	Cell wall/membrane/envelope biogenesis	Molecular Function: non-membrane spanning protein tyrosine kinase activity (GO:0004715);; Molecular Function: ATP binding (GO:0005524);; Biological Process: peptidyl-tyrosine phosphorylation (GO:0018108);;	K06619|0|ame:409127|K06619 abelson tyrosine-protein kinase 1 [EC:2.7.10.2] | (RefSeq) tyrosine-protein kinase Abl isoform X2	--	[T]	Signal transduction mechanisms	--	Tyrosine-protein kinase Abl OS=Drosophila melanogaster OX=7227 GN=Abl PE=1 SV=3	T	Signal transduction mechanisms	PREDICTED: tyrosine-protein kinase Abl [Apis cerana]
1010	ONT.133.34	[M]	Cell wall/membrane/envelope biogenesis	Molecular Function: non-membrane spanning protein tyrosine kinase activity (GO:0004715);; Molecular Function: ATP binding (GO:0005524);; Biological Process: peptidyl-tyrosine phosphorylation (GO:0018108);;	K06619|0|ame:409127|K06619 abelson tyrosine-protein kinase 1 [EC:2.7.10.2] | (RefSeq) tyrosine-protein kinase Abl isoform X2	--	[T]	Signal transduction mechanisms	--	Tyrosine-protein kinase Abl OS=Drosophila melanogaster OX=7227 GN=Abl PE=1 SV=3	T	Signal transduction mechanisms	PREDICTED: tyrosine-protein kinase Abl [Apis cerana]
1011	ONT.133.35	[M]	Cell wall/membrane/envelope biogenesis	Molecular Function: non-membrane spanning protein tyrosine kinase activity (GO:0004715);; Molecular Function: ATP binding (GO:0005524);; Biological Process: peptidyl-tyrosine phosphorylation (GO:0018108);;	K06619|0|ame:409127|K06619 abelson tyrosine-protein kinase 1 [EC:2.7.10.2] | (RefSeq) tyrosine-protein kinase Abl isoform X2	--	[T]	Signal transduction mechanisms	--	Tyrosine-protein kinase Abl OS=Drosophila melanogaster OX=7227 GN=Abl PE=1 SV=3	T	Signal transduction mechanisms	PREDICTED: tyrosine-protein kinase Abl [Apis cerana]
1012	ONT.133.36	[M]	Cell wall/membrane/envelope biogenesis	Molecular Function: non-membrane spanning protein tyrosine kinase activity (GO:0004715);; Molecular Function: ATP binding (GO:0005524);; Biological Process: peptidyl-tyrosine phosphorylation (GO:0018108);;	K06619|0|ame:409127|K06619 abelson tyrosine-protein kinase 1 [EC:2.7.10.2] | (RefSeq) tyrosine-protein kinase Abl isoform X2	--	[T]	Signal transduction mechanisms	--	Tyrosine-protein kinase Abl OS=Drosophila melanogaster OX=7227 GN=Abl PE=1 SV=3	T	Signal transduction mechanisms	PREDICTED: tyrosine-protein kinase Abl [Apis cerana]
1013	ONT.133.37	[M]	Cell wall/membrane/envelope biogenesis	Molecular Function: non-membrane spanning protein tyrosine kinase activity (GO:0004715);; Molecular Function: ATP binding (GO:0005524);; Biological Process: peptidyl-tyrosine phosphorylation (GO:0018108);;	K06619|0|ame:409127|K06619 abelson tyrosine-protein kinase 1 [EC:2.7.10.2] | (RefSeq) tyrosine-protein kinase Abl isoform X2	--	[T]	Signal transduction mechanisms	--	Tyrosine-protein kinase Abl OS=Drosophila melanogaster OX=7227 GN=Abl PE=1 SV=3	T	Signal transduction mechanisms	PREDICTED: tyrosine-protein kinase Abl [Apis cerana]
1014	ONT.133.38	[M]	Cell wall/membrane/envelope biogenesis	Molecular Function: non-membrane spanning protein tyrosine kinase activity (GO:0004715);; Molecular Function: ATP binding (GO:0005524);; Biological Process: peptidyl-tyrosine phosphorylation (GO:0018108);;	K06619|0|ame:409127|K06619 abelson tyrosine-protein kinase 1 [EC:2.7.10.2] | (RefSeq) tyrosine-protein kinase Abl isoform X2	--	[T]	Signal transduction mechanisms	--	Tyrosine-protein kinase Abl OS=Drosophila melanogaster OX=7227 GN=Abl PE=1 SV=3	T	Signal transduction mechanisms	PREDICTED: tyrosine-protein kinase Abl [Apis cerana]
1015	ONT.133.39	[M]	Cell wall/membrane/envelope biogenesis	Molecular Function: non-membrane spanning protein tyrosine kinase activity (GO:0004715);; Molecular Function: ATP binding (GO:0005524);; Biological Process: peptidyl-tyrosine phosphorylation (GO:0018108);;	K06619|0|ame:409127|K06619 abelson tyrosine-protein kinase 1 [EC:2.7.10.2] | (RefSeq) tyrosine-protein kinase Abl isoform X2	--	[T]	Signal transduction mechanisms	--	Tyrosine-protein kinase Abl OS=Drosophila melanogaster OX=7227 GN=Abl PE=1 SV=3	T	Signal transduction mechanisms	PREDICTED: tyrosine-protein kinase Abl [Apis cerana]
1016	ONT.133.40	[M]	Cell wall/membrane/envelope biogenesis	Molecular Function: non-membrane spanning protein tyrosine kinase activity (GO:0004715);; Molecular Function: ATP binding (GO:0005524);; Biological Process: peptidyl-tyrosine phosphorylation (GO:0018108);;	K06619|0|ame:409127|K06619 abelson tyrosine-protein kinase 1 [EC:2.7.10.2] | (RefSeq) tyrosine-protein kinase Abl isoform X2	--	[T]	Signal transduction mechanisms	--	Tyrosine-protein kinase Abl OS=Drosophila melanogaster OX=7227 GN=Abl PE=1 SV=3	T	Signal transduction mechanisms	PREDICTED: tyrosine-protein kinase Abl [Apis cerana]
1017	ONT.133.41	[M]	Cell wall/membrane/envelope biogenesis	Molecular Function: non-membrane spanning protein tyrosine kinase activity (GO:0004715);; Molecular Function: ATP binding (GO:0005524);; Biological Process: peptidyl-tyrosine phosphorylation (GO:0018108);;	K06619|0|ame:409127|K06619 abelson tyrosine-protein kinase 1 [EC:2.7.10.2] | (RefSeq) tyrosine-protein kinase Abl isoform X2	--	[T]	Signal transduction mechanisms	--	Tyrosine-protein kinase Abl OS=Drosophila melanogaster OX=7227 GN=Abl PE=1 SV=3	T	Signal transduction mechanisms	PREDICTED: tyrosine-protein kinase Abl [Apis cerana]
1018	ONT.133.42	[M]	Cell wall/membrane/envelope biogenesis	Molecular Function: non-membrane spanning protein tyrosine kinase activity (GO:0004715);; Molecular Function: ATP binding (GO:0005524);; Biological Process: peptidyl-tyrosine phosphorylation (GO:0018108);;	K06619|0|ame:409127|K06619 abelson tyrosine-protein kinase 1 [EC:2.7.10.2] | (RefSeq) tyrosine-protein kinase Abl isoform X2	--	[T]	Signal transduction mechanisms	--	Tyrosine-protein kinase Abl OS=Drosophila melanogaster OX=7227 GN=Abl PE=1 SV=3	T	Signal transduction mechanisms	PREDICTED: tyrosine-protein kinase Abl [Apis cerana]
1019	ONT.133.43	[M]	Cell wall/membrane/envelope biogenesis	Molecular Function: non-membrane spanning protein tyrosine kinase activity (GO:0004715);; Molecular Function: ATP binding (GO:0005524);; Biological Process: peptidyl-tyrosine phosphorylation (GO:0018108);;	K06619|0|ame:409127|K06619 abelson tyrosine-protein kinase 1 [EC:2.7.10.2] | (RefSeq) tyrosine-protein kinase Abl isoform X2	--	[T]	Signal transduction mechanisms	--	Tyrosine-protein kinase Abl OS=Drosophila melanogaster OX=7227 GN=Abl PE=1 SV=3	T	Signal transduction mechanisms	PREDICTED: tyrosine-protein kinase Abl [Apis cerana]
1020	ONT.133.44	[M]	Cell wall/membrane/envelope biogenesis	Molecular Function: non-membrane spanning protein tyrosine kinase activity (GO:0004715);; Molecular Function: ATP binding (GO:0005524);; Biological Process: peptidyl-tyrosine phosphorylation (GO:0018108);;	K06619|0|ame:409127|K06619 abelson tyrosine-protein kinase 1 [EC:2.7.10.2] | (RefSeq) tyrosine-protein kinase Abl isoform X2	--	[T]	Signal transduction mechanisms	--	Tyrosine-protein kinase Abl OS=Drosophila melanogaster OX=7227 GN=Abl PE=1 SV=3	T	Signal transduction mechanisms	PREDICTED: tyrosine-protein kinase Abl [Apis cerana]
1021	ONT.133.45	[M]	Cell wall/membrane/envelope biogenesis	Molecular Function: non-membrane spanning protein tyrosine kinase activity (GO:0004715);; Molecular Function: ATP binding (GO:0005524);; Biological Process: peptidyl-tyrosine phosphorylation (GO:0018108);;	K06619|0|ame:409127|K06619 abelson tyrosine-protein kinase 1 [EC:2.7.10.2] | (RefSeq) tyrosine-protein kinase Abl isoform X2	--	[T]	Signal transduction mechanisms	--	Tyrosine-protein kinase Abl OS=Drosophila melanogaster OX=7227 GN=Abl PE=1 SV=3	T	Signal transduction mechanisms	PREDICTED: tyrosine-protein kinase Abl [Apis cerana]
1022	ONT.133.46	[M]	Cell wall/membrane/envelope biogenesis	Molecular Function: non-membrane spanning protein tyrosine kinase activity (GO:0004715);; Molecular Function: ATP binding (GO:0005524);; Biological Process: peptidyl-tyrosine phosphorylation (GO:0018108);;	K06619|0|ame:409127|K06619 abelson tyrosine-protein kinase 1 [EC:2.7.10.2] | (RefSeq) tyrosine-protein kinase Abl isoform X2	--	[T]	Signal transduction mechanisms	--	Tyrosine-protein kinase Abl OS=Drosophila melanogaster OX=7227 GN=Abl PE=1 SV=3	T	Signal transduction mechanisms	PREDICTED: tyrosine-protein kinase Abl [Apis cerana]
1023	ONT.133.47	[M]	Cell wall/membrane/envelope biogenesis	Molecular Function: non-membrane spanning protein tyrosine kinase activity (GO:0004715);; Molecular Function: ATP binding (GO:0005524);; Biological Process: peptidyl-tyrosine phosphorylation (GO:0018108);;	K06619|0|ame:409127|K06619 abelson tyrosine-protein kinase 1 [EC:2.7.10.2] | (RefSeq) tyrosine-protein kinase Abl isoform X2	--	[T]	Signal transduction mechanisms	--	Tyrosine-protein kinase Abl OS=Drosophila melanogaster OX=7227 GN=Abl PE=1 SV=3	T	Signal transduction mechanisms	PREDICTED: tyrosine-protein kinase Abl [Apis cerana]
1024	ONT.133.48	[M]	Cell wall/membrane/envelope biogenesis	Molecular Function: non-membrane spanning protein tyrosine kinase activity (GO:0004715);; Molecular Function: ATP binding (GO:0005524);; Biological Process: peptidyl-tyrosine phosphorylation (GO:0018108);;	K06619|0|ame:409127|K06619 abelson tyrosine-protein kinase 1 [EC:2.7.10.2] | (RefSeq) tyrosine-protein kinase Abl isoform X2	--	[T]	Signal transduction mechanisms	--	Tyrosine-protein kinase Abl OS=Drosophila melanogaster OX=7227 GN=Abl PE=1 SV=3	T	Signal transduction mechanisms	PREDICTED: tyrosine-protein kinase Abl [Apis cerana]
1025	ONT.133.49	[M]	Cell wall/membrane/envelope biogenesis	Molecular Function: non-membrane spanning protein tyrosine kinase activity (GO:0004715);; Molecular Function: ATP binding (GO:0005524);; Biological Process: peptidyl-tyrosine phosphorylation (GO:0018108);;	K06619|0|ame:409127|K06619 abelson tyrosine-protein kinase 1 [EC:2.7.10.2] | (RefSeq) tyrosine-protein kinase Abl isoform X2	--	[T]	Signal transduction mechanisms	--	Tyrosine-protein kinase Abl OS=Drosophila melanogaster OX=7227 GN=Abl PE=1 SV=3	T	Signal transduction mechanisms	PREDICTED: tyrosine-protein kinase Abl [Apis cerana]
1026	ONT.133.50	[M]	Cell wall/membrane/envelope biogenesis	Molecular Function: non-membrane spanning protein tyrosine kinase activity (GO:0004715);; Molecular Function: ATP binding (GO:0005524);; Biological Process: peptidyl-tyrosine phosphorylation (GO:0018108);;	K06619|0|ame:409127|K06619 abelson tyrosine-protein kinase 1 [EC:2.7.10.2] | (RefSeq) tyrosine-protein kinase Abl isoform X2	--	[T]	Signal transduction mechanisms	--	Tyrosine-protein kinase Abl OS=Drosophila melanogaster OX=7227 GN=Abl PE=1 SV=3	T	Signal transduction mechanisms	PREDICTED: tyrosine-protein kinase Abl [Apis cerana]
1027	ONT.134.1	[R]	General function prediction only	Molecular Function: GTP binding (GO:0005525);; Cellular Component: intracellular (GO:0005622);; Biological Process: small GTPase mediated signal transduction (GO:0007264);;	K07877|9.66802e-147|ame:409126|K07877 Ras-related protein Rab-2A | (RefSeq) ras-related protein Rab-2	--	[U]	Intracellular trafficking, secretion, and vesicular transport	--	Ras-related protein Rab-2 OS=Lymnaea stagnalis OX=6523 GN=RAB2 PE=2 SV=1	S	Function unknown	PREDICTED: ras-related protein Rab-2 [Apis mellifera]
1028	ONT.134.2	[R]	General function prediction only	Molecular Function: GTP binding (GO:0005525);; Cellular Component: intracellular (GO:0005622);; Biological Process: small GTPase mediated signal transduction (GO:0007264);;	K07877|9.66802e-147|ame:409126|K07877 Ras-related protein Rab-2A | (RefSeq) ras-related protein Rab-2	--	[U]	Intracellular trafficking, secretion, and vesicular transport	--	Ras-related protein Rab-2 OS=Lymnaea stagnalis OX=6523 GN=RAB2 PE=2 SV=1	S	Function unknown	PREDICTED: ras-related protein Rab-2 [Apis mellifera]
1029	ONT.134.3	[R]	General function prediction only	Molecular Function: GTP binding (GO:0005525);; Cellular Component: intracellular (GO:0005622);; Biological Process: small GTPase mediated signal transduction (GO:0007264);;	K07877|9.66802e-147|ame:409126|K07877 Ras-related protein Rab-2A | (RefSeq) ras-related protein Rab-2	--	[U]	Intracellular trafficking, secretion, and vesicular transport	--	Ras-related protein Rab-2 OS=Lymnaea stagnalis OX=6523 GN=RAB2 PE=2 SV=1	S	Function unknown	PREDICTED: ras-related protein Rab-2 [Apis mellifera]
1030	ONT.134.4	[R]	General function prediction only	Molecular Function: GTP binding (GO:0005525);; Cellular Component: intracellular (GO:0005622);; Biological Process: small GTPase mediated signal transduction (GO:0007264);;	K07877|9.66802e-147|ame:409126|K07877 Ras-related protein Rab-2A | (RefSeq) ras-related protein Rab-2	--	[U]	Intracellular trafficking, secretion, and vesicular transport	--	Ras-related protein Rab-2 OS=Lymnaea stagnalis OX=6523 GN=RAB2 PE=2 SV=1	S	Function unknown	PREDICTED: ras-related protein Rab-2 [Apis mellifera]
1031	ONT.134.5	[R]	General function prediction only	Molecular Function: GTP binding (GO:0005525);; Cellular Component: intracellular (GO:0005622);; Biological Process: small GTPase mediated signal transduction (GO:0007264);;	K07877|9.66802e-147|ame:409126|K07877 Ras-related protein Rab-2A | (RefSeq) ras-related protein Rab-2	--	[U]	Intracellular trafficking, secretion, and vesicular transport	--	Ras-related protein Rab-2 OS=Lymnaea stagnalis OX=6523 GN=RAB2 PE=2 SV=1	S	Function unknown	PREDICTED: ras-related protein Rab-2 [Apis mellifera]
1032	ONT.135.1	#N/A	#N/A	#N/A	#N/A	#N/A	#N/A	#N/A	#N/A	#N/A	#N/A	#N/A	#N/A
1033	ONT.135.2	#N/A	#N/A	#N/A	#N/A	#N/A	#N/A	#N/A	#N/A	#N/A	#N/A	#N/A	#N/A
1034	ONT.135.3	#N/A	#N/A	#N/A	#N/A	#N/A	#N/A	#N/A	#N/A	#N/A	#N/A	#N/A	#N/A
1035	ONT.136.1	--	--	Molecular Function: actin binding (GO:0003779);; Molecular Function: phospholipid binding (GO:0005543);; Biological Process: endocytosis (GO:0006897);; Molecular Function: clathrin binding (GO:0030276);;	K04559|0|ame:410782|K04559 huntingtin interacting protein 1 | (RefSeq) huntingtin-interacting protein 1 isoform X1	--	[Z]	Cytoskeleton	--	Huntington interacting protein related 1 OS=Caenorhabditis elegans OX=6239 GN=hipr-1 PE=3 SV=3	S	Function unknown	Huntingtin-interacting protein [Apis cerana cerana]
1036	ONT.136.2	--	--	Molecular Function: actin binding (GO:0003779);; Molecular Function: phospholipid binding (GO:0005543);; Biological Process: endocytosis (GO:0006897);; Molecular Function: clathrin binding (GO:0030276);;	K04559|0|ame:410782|K04559 huntingtin interacting protein 1 | (RefSeq) huntingtin-interacting protein 1 isoform X1	--	[Z]	Cytoskeleton	--	Huntington interacting protein related 1 OS=Caenorhabditis elegans OX=6239 GN=hipr-1 PE=3 SV=3	S	Function unknown	Huntingtin-interacting protein [Apis cerana cerana]
1037	ONT.136.3	--	--	Molecular Function: actin binding (GO:0003779);; Molecular Function: phospholipid binding (GO:0005543);; Biological Process: endocytosis (GO:0006897);; Molecular Function: clathrin binding (GO:0030276);;	K04559|0|ame:410782|K04559 huntingtin interacting protein 1 | (RefSeq) huntingtin-interacting protein 1 isoform X1	--	[Z]	Cytoskeleton	--	Huntington interacting protein related 1 OS=Caenorhabditis elegans OX=6239 GN=hipr-1 PE=3 SV=3	S	Function unknown	Huntingtin-interacting protein [Apis cerana cerana]
1038	ONT.136.4	--	--	Molecular Function: actin binding (GO:0003779);; Molecular Function: phospholipid binding (GO:0005543);; Biological Process: endocytosis (GO:0006897);; Molecular Function: clathrin binding (GO:0030276);;	K04559|0|ame:410782|K04559 huntingtin interacting protein 1 | (RefSeq) huntingtin-interacting protein 1 isoform X1	--	[Z]	Cytoskeleton	--	Huntington interacting protein related 1 OS=Caenorhabditis elegans OX=6239 GN=hipr-1 PE=3 SV=3	S	Function unknown	Huntingtin-interacting protein [Apis cerana cerana]
1039	ONT.136.5	--	--	Molecular Function: actin binding (GO:0003779);; Molecular Function: phospholipid binding (GO:0005543);; Biological Process: endocytosis (GO:0006897);; Molecular Function: clathrin binding (GO:0030276);;	K04559|0|ame:410782|K04559 huntingtin interacting protein 1 | (RefSeq) huntingtin-interacting protein 1 isoform X1	--	[Z]	Cytoskeleton	--	Huntington interacting protein related 1 OS=Caenorhabditis elegans OX=6239 GN=hipr-1 PE=3 SV=3	S	Function unknown	Huntingtin-interacting protein [Apis cerana cerana]
1040	ONT.136.6	--	--	Molecular Function: actin binding (GO:0003779);; Molecular Function: phospholipid binding (GO:0005543);; Biological Process: endocytosis (GO:0006897);; Molecular Function: clathrin binding (GO:0030276);;	K04559|0|ame:410782|K04559 huntingtin interacting protein 1 | (RefSeq) huntingtin-interacting protein 1 isoform X1	--	[Z]	Cytoskeleton	--	Huntington interacting protein related 1 OS=Caenorhabditis elegans OX=6239 GN=hipr-1 PE=3 SV=3	S	Function unknown	Huntingtin-interacting protein [Apis cerana cerana]
1041	ONT.136.7	--	--	Molecular Function: actin binding (GO:0003779);; Molecular Function: phospholipid binding (GO:0005543);; Biological Process: endocytosis (GO:0006897);; Molecular Function: clathrin binding (GO:0030276);;	K04559|0|ame:410782|K04559 huntingtin interacting protein 1 | (RefSeq) huntingtin-interacting protein 1 isoform X1	--	[Z]	Cytoskeleton	--	Huntington interacting protein related 1 OS=Caenorhabditis elegans OX=6239 GN=hipr-1 PE=3 SV=3	S	Function unknown	Huntingtin-interacting protein [Apis cerana cerana]
1042	ONT.136.8	--	--	Molecular Function: actin binding (GO:0003779);; Molecular Function: phospholipid binding (GO:0005543);; Biological Process: endocytosis (GO:0006897);; Molecular Function: clathrin binding (GO:0030276);;	K04559|0|ame:410782|K04559 huntingtin interacting protein 1 | (RefSeq) huntingtin-interacting protein 1 isoform X1	--	[Z]	Cytoskeleton	--	Huntington interacting protein related 1 OS=Caenorhabditis elegans OX=6239 GN=hipr-1 PE=3 SV=3	S	Function unknown	Huntingtin-interacting protein [Apis cerana cerana]
1043	ONT.136.9	--	--	Molecular Function: actin binding (GO:0003779);; Molecular Function: phospholipid binding (GO:0005543);; Biological Process: endocytosis (GO:0006897);; Molecular Function: clathrin binding (GO:0030276);;	K04559|0|ame:410782|K04559 huntingtin interacting protein 1 | (RefSeq) huntingtin-interacting protein 1 isoform X1	--	[Z]	Cytoskeleton	--	Huntington interacting protein related 1 OS=Caenorhabditis elegans OX=6239 GN=hipr-1 PE=3 SV=3	S	Function unknown	Huntingtin-interacting protein [Apis cerana cerana]
1044	ONT.136.10	--	--	Molecular Function: actin binding (GO:0003779);; Molecular Function: phospholipid binding (GO:0005543);; Biological Process: endocytosis (GO:0006897);; Molecular Function: clathrin binding (GO:0030276);;	K04559|0|ame:410782|K04559 huntingtin interacting protein 1 | (RefSeq) huntingtin-interacting protein 1 isoform X1	--	[Z]	Cytoskeleton	--	Huntington interacting protein related 1 OS=Caenorhabditis elegans OX=6239 GN=hipr-1 PE=3 SV=3	S	Function unknown	Huntingtin-interacting protein [Apis cerana cerana]
1045	ONT.136.11	--	--	Molecular Function: actin binding (GO:0003779);; Molecular Function: phospholipid binding (GO:0005543);; Biological Process: endocytosis (GO:0006897);; Molecular Function: clathrin binding (GO:0030276);;	K04559|0|ame:410782|K04559 huntingtin interacting protein 1 | (RefSeq) huntingtin-interacting protein 1 isoform X1	--	[Z]	Cytoskeleton	--	Huntington interacting protein related 1 OS=Caenorhabditis elegans OX=6239 GN=hipr-1 PE=3 SV=3	S	Function unknown	Huntingtin-interacting protein [Apis cerana cerana]
1046	ONT.136.12	--	--	Molecular Function: actin binding (GO:0003779);; Molecular Function: phospholipid binding (GO:0005543);; Biological Process: endocytosis (GO:0006897);; Molecular Function: clathrin binding (GO:0030276);;	K04559|0|ame:410782|K04559 huntingtin interacting protein 1 | (RefSeq) huntingtin-interacting protein 1 isoform X1	--	[Z]	Cytoskeleton	--	Huntington interacting protein related 1 OS=Caenorhabditis elegans OX=6239 GN=hipr-1 PE=3 SV=3	S	Function unknown	Huntingtin-interacting protein [Apis cerana cerana]
1047	ONT.136.13	#N/A	#N/A	#N/A	#N/A	#N/A	#N/A	#N/A	#N/A	#N/A	#N/A	#N/A	#N/A
1048	ONT.136.14	--	--	Molecular Function: actin binding (GO:0003779);; Molecular Function: phospholipid binding (GO:0005543);; Biological Process: endocytosis (GO:0006897);; Molecular Function: clathrin binding (GO:0030276);;	K04559|0|ame:410782|K04559 huntingtin interacting protein 1 | (RefSeq) huntingtin-interacting protein 1 isoform X1	--	[Z]	Cytoskeleton	--	Huntington interacting protein related 1 OS=Caenorhabditis elegans OX=6239 GN=hipr-1 PE=3 SV=3	S	Function unknown	Huntingtin-interacting protein [Apis cerana cerana]
1049	ONT.136.15	--	--	Molecular Function: actin binding (GO:0003779);; Molecular Function: phospholipid binding (GO:0005543);; Biological Process: endocytosis (GO:0006897);; Molecular Function: clathrin binding (GO:0030276);;	K04559|0|ame:410782|K04559 huntingtin interacting protein 1 | (RefSeq) huntingtin-interacting protein 1 isoform X1	--	[Z]	Cytoskeleton	--	Huntington interacting protein related 1 OS=Caenorhabditis elegans OX=6239 GN=hipr-1 PE=3 SV=3	S	Function unknown	Huntingtin-interacting protein [Apis cerana cerana]
1050	ONT.136.16	--	--	Molecular Function: actin binding (GO:0003779);; Molecular Function: phospholipid binding (GO:0005543);; Biological Process: endocytosis (GO:0006897);; Molecular Function: clathrin binding (GO:0030276);;	K04559|0|ame:410782|K04559 huntingtin interacting protein 1 | (RefSeq) huntingtin-interacting protein 1 isoform X1	--	[Z]	Cytoskeleton	--	Huntington interacting protein related 1 OS=Caenorhabditis elegans OX=6239 GN=hipr-1 PE=3 SV=3	S	Function unknown	Huntingtin-interacting protein [Apis cerana cerana]
1051	ONT.136.17	--	--	Molecular Function: actin binding (GO:0003779);; Molecular Function: phospholipid binding (GO:0005543);; Biological Process: endocytosis (GO:0006897);; Molecular Function: clathrin binding (GO:0030276);;	K04559|0|ame:410782|K04559 huntingtin interacting protein 1 | (RefSeq) huntingtin-interacting protein 1 isoform X1	--	[Z]	Cytoskeleton	--	Huntington interacting protein related 1 OS=Caenorhabditis elegans OX=6239 GN=hipr-1 PE=3 SV=3	S	Function unknown	Huntingtin-interacting protein [Apis cerana cerana]
1052	ONT.136.18	--	--	Molecular Function: actin binding (GO:0003779);; Molecular Function: phospholipid binding (GO:0005543);; Biological Process: endocytosis (GO:0006897);; Molecular Function: clathrin binding (GO:0030276);;	K04559|0|ame:410782|K04559 huntingtin interacting protein 1 | (RefSeq) huntingtin-interacting protein 1 isoform X1	--	[Z]	Cytoskeleton	--	Huntington interacting protein related 1 OS=Caenorhabditis elegans OX=6239 GN=hipr-1 PE=3 SV=3	S	Function unknown	Huntingtin-interacting protein [Apis cerana cerana]
1053	ONT.137.1	--	--	Molecular Function: actin binding (GO:0003779);; Molecular Function: phospholipid binding (GO:0005543);; Biological Process: endocytosis (GO:0006897);; Molecular Function: clathrin binding (GO:0030276);;	K04559|4.0e-15|ame:410782|K04559 huntingtin interacting protein 1 | (RefSeq) huntingtin-interacting protein 1 isoform X1	--	--	--	--	--	Z	Cytoskeleton	huntingtin-interacting protein 1 isoform X2 [Apis florea]
1054	ONT.138.1	--	--	Molecular Function: actin binding (GO:0003779);; Molecular Function: phospholipid binding (GO:0005543);; Biological Process: endocytosis (GO:0006897);; Molecular Function: clathrin binding (GO:0030276);;	K04559|2.8e-166|ame:410782|K04559 huntingtin interacting protein 1 | (RefSeq) huntingtin-interacting protein 1 isoform X1	--	[Z]	Cytoskeleton	--	Huntington interacting protein related 1 OS=Caenorhabditis elegans OX=6239 GN=hipr-1 PE=3 SV=3	Z	Cytoskeleton	Huntingtin-interacting protein [Apis cerana cerana]
1055	ONT.138.2	--	--	Molecular Function: actin binding (GO:0003779);; Molecular Function: phospholipid binding (GO:0005543);; Biological Process: endocytosis (GO:0006897);; Molecular Function: clathrin binding (GO:0030276);;	K04559|3.7e-140|ame:410782|K04559 huntingtin interacting protein 1 | (RefSeq) huntingtin-interacting protein 1 isoform X1	--	[Z]	Cytoskeleton	--	Huntington interacting protein related 1 OS=Caenorhabditis elegans OX=6239 GN=hipr-1 PE=3 SV=3	Z	Cytoskeleton	Huntingtin-interacting protein [Apis cerana cerana]
1056	ONT.138.3	--	--	Molecular Function: actin binding (GO:0003779);; Molecular Function: phospholipid binding (GO:0005543);; Biological Process: endocytosis (GO:0006897);; Molecular Function: clathrin binding (GO:0030276);;	K04559|1.9e-110|ame:410782|K04559 huntingtin interacting protein 1 | (RefSeq) huntingtin-interacting protein 1 isoform X1	--	[Z]	Cytoskeleton	--	Huntington interacting protein related 1 OS=Caenorhabditis elegans OX=6239 GN=hipr-1 PE=3 SV=3	Z	Cytoskeleton	Huntingtin-interacting protein [Apis cerana cerana]
1057	ONT.139.1	[G]	Carbohydrate transport and metabolism	Molecular Function: zinc ion binding (GO:0008270);; Cellular Component: integral component of membrane (GO:0016021);; Molecular Function: oxidoreductase activity (GO:0016491);; Biological Process: oxidation-reduction process (GO:0055114);;	--	--	[CR]	Energy production and conversion;; General function prediction only	--	--	C	Energy production and conversion	PREDICTED: uncharacterized protein LOC108002132 isoform X1 [Apis cerana]
1058	ONT.139.2	--	--	Molecular Function: actin binding (GO:0003779);; Molecular Function: phospholipid binding (GO:0005543);; Biological Process: endocytosis (GO:0006897);; Molecular Function: clathrin binding (GO:0030276);;	K04559|0|ame:410782|K04559 huntingtin interacting protein 1 | (RefSeq) huntingtin-interacting protein 1 isoform X1	--	[Z]	Cytoskeleton	--	Huntington interacting protein related 1 OS=Caenorhabditis elegans OX=6239 GN=hipr-1 PE=3 SV=3	S	Function unknown	Huntingtin-interacting protein [Apis cerana cerana]
1059	ONT.139.3	[G]	Carbohydrate transport and metabolism	Molecular Function: zinc ion binding (GO:0008270);; Cellular Component: integral component of membrane (GO:0016021);; Molecular Function: oxidoreductase activity (GO:0016491);; Biological Process: oxidation-reduction process (GO:0055114);;	--	--	[CR]	Energy production and conversion;; General function prediction only	--	--	C	Energy production and conversion	PREDICTED: uncharacterized protein LOC108002132 isoform X1 [Apis cerana]
1060	ONT.139.4	[G]	Carbohydrate transport and metabolism	Molecular Function: zinc ion binding (GO:0008270);; Cellular Component: integral component of membrane (GO:0016021);; Molecular Function: oxidoreductase activity (GO:0016491);; Biological Process: oxidation-reduction process (GO:0055114);;	--	--	[CR]	Energy production and conversion;; General function prediction only	--	--	C	Energy production and conversion	PREDICTED: uncharacterized protein LOC108002132 isoform X1 [Apis cerana]
1061	ONT.139.5	[G]	Carbohydrate transport and metabolism	Molecular Function: zinc ion binding (GO:0008270);; Cellular Component: integral component of membrane (GO:0016021);; Molecular Function: oxidoreductase activity (GO:0016491);; Biological Process: oxidation-reduction process (GO:0055114);;	--	--	[CR]	Energy production and conversion;; General function prediction only	--	--	C	Energy production and conversion	PREDICTED: uncharacterized protein LOC108002132 isoform X1 [Apis cerana]
1062	ONT.139.6	[G]	Carbohydrate transport and metabolism	Molecular Function: zinc ion binding (GO:0008270);; Cellular Component: integral component of membrane (GO:0016021);; Molecular Function: oxidoreductase activity (GO:0016491);; Biological Process: oxidation-reduction process (GO:0055114);;	--	--	[CR]	Energy production and conversion;; General function prediction only	--	--	C	Energy production and conversion	PREDICTED: uncharacterized protein LOC108002132 isoform X1 [Apis cerana]
1063	ONT.139.7	[G]	Carbohydrate transport and metabolism	Molecular Function: zinc ion binding (GO:0008270);; Cellular Component: integral component of membrane (GO:0016021);; Molecular Function: oxidoreductase activity (GO:0016491);; Biological Process: oxidation-reduction process (GO:0055114);;	--	--	[CR]	Energy production and conversion;; General function prediction only	--	--	C	Energy production and conversion	PREDICTED: uncharacterized protein LOC108002132 isoform X1 [Apis cerana]
1064	ONT.139.8	[G]	Carbohydrate transport and metabolism	Molecular Function: zinc ion binding (GO:0008270);; Cellular Component: integral component of membrane (GO:0016021);; Molecular Function: oxidoreductase activity (GO:0016491);; Biological Process: oxidation-reduction process (GO:0055114);;	--	--	[CR]	Energy production and conversion;; General function prediction only	--	--	C	Energy production and conversion	PREDICTED: uncharacterized protein LOC108002132 isoform X1 [Apis cerana]
1065	ONT.139.9	[G]	Carbohydrate transport and metabolism	Molecular Function: zinc ion binding (GO:0008270);; Cellular Component: integral component of membrane (GO:0016021);; Molecular Function: oxidoreductase activity (GO:0016491);; Biological Process: oxidation-reduction process (GO:0055114);;	--	--	[CR]	Energy production and conversion;; General function prediction only	--	--	C	Energy production and conversion	PREDICTED: uncharacterized protein LOC108002132 isoform X1 [Apis cerana]
1066	ONT.140.1	#N/A	#N/A	#N/A	#N/A	#N/A	#N/A	#N/A	#N/A	#N/A	#N/A	#N/A	#N/A
1067	ONT.141.1	--	--	Cellular Component: integral component of membrane (GO:0016021);; Molecular Function: oxidoreductase activity (GO:0016491);;	--	--	[CR]	Energy production and conversion;; General function prediction only	--	--	C	Energy production and conversion	uncharacterized protein LOC108002132 isoform X1 [Apis cerana]
1068	ONT.141.2	--	--	Cellular Component: integral component of membrane (GO:0016021);; Molecular Function: oxidoreductase activity (GO:0016491);;	--	--	[CR]	Energy production and conversion;; General function prediction only	--	--	C	Energy production and conversion	uncharacterized protein LOC108002132 isoform X1 [Apis cerana]
1069	ONT.141.3	--	--	Cellular Component: integral component of membrane (GO:0016021);; Molecular Function: oxidoreductase activity (GO:0016491);;	--	--	[CR]	Energy production and conversion;; General function prediction only	--	--	C	Energy production and conversion	uncharacterized protein LOC108002132 isoform X1 [Apis cerana]
1070	ONT.141.6	--	--	Cellular Component: integral component of membrane (GO:0016021);; Molecular Function: oxidoreductase activity (GO:0016491);;	--	--	[CR]	Energy production and conversion;; General function prediction only	--	--	C	Energy production and conversion	uncharacterized protein LOC108002132 isoform X1 [Apis cerana]
1071	ONT.141.5	--	--	Cellular Component: integral component of membrane (GO:0016021);; Molecular Function: oxidoreductase activity (GO:0016491);;	--	--	[CR]	Energy production and conversion;; General function prediction only	--	--	C	Energy production and conversion	uncharacterized protein LOC108002132 isoform X1 [Apis cerana]
1072	ONT.141.7	--	--	Cellular Component: integral component of membrane (GO:0016021);; Molecular Function: oxidoreductase activity (GO:0016491);;	--	--	[CR]	Energy production and conversion;; General function prediction only	--	--	C	Energy production and conversion	uncharacterized protein LOC108002132 isoform X1 [Apis cerana]
1073	ONT.141.8	--	--	Cellular Component: integral component of membrane (GO:0016021);; Molecular Function: oxidoreductase activity (GO:0016491);;	--	--	[CR]	Energy production and conversion;; General function prediction only	--	--	C	Energy production and conversion	uncharacterized protein LOC108002132 isoform X1 [Apis cerana]
1074	ONT.142.1	[J]	Translation, ribosomal structure and biogenesis	Molecular Function: GTP binding (GO:0005525);;	--	--	[R]	General function prediction only	--	--	S	Function unknown	Putative GTP-binding protein [Apis cerana cerana]
1075	ONT.142.2	[J]	Translation, ribosomal structure and biogenesis	Molecular Function: GTP binding (GO:0005525);;	--	--	[R]	General function prediction only	--	--	S	Function unknown	Putative GTP-binding protein [Apis cerana cerana]
1076	ONT.142.3	#N/A	#N/A	#N/A	#N/A	#N/A	#N/A	#N/A	#N/A	#N/A	#N/A	#N/A	#N/A
1077	ONT.142.4	[J]	Translation, ribosomal structure and biogenesis	Molecular Function: GTP binding (GO:0005525);;	--	--	[R]	General function prediction only	--	--	S	Function unknown	Putative GTP-binding protein [Apis cerana cerana]
1078	ONT.142.5	[J]	Translation, ribosomal structure and biogenesis	Molecular Function: GTP binding (GO:0005525);;	--	--	[R]	General function prediction only	--	--	S	Function unknown	Putative GTP-binding protein [Apis cerana cerana]
1079	ONT.142.6	[J]	Translation, ribosomal structure and biogenesis	Molecular Function: GTP binding (GO:0005525);;	--	--	[R]	General function prediction only	--	--	S	Function unknown	Putative GTP-binding protein [Apis cerana cerana]
1080	ONT.142.7	[J]	Translation, ribosomal structure and biogenesis	Molecular Function: GTP binding (GO:0005525);;	--	--	[R]	General function prediction only	--	--	S	Function unknown	Putative GTP-binding protein [Apis cerana cerana]
1081	ONT.142.8	[J]	Translation, ribosomal structure and biogenesis	Molecular Function: GTP binding (GO:0005525);;	--	--	[R]	General function prediction only	--	--	S	Function unknown	Putative GTP-binding protein [Apis cerana cerana]
1082	ONT.142.9	[J]	Translation, ribosomal structure and biogenesis	Molecular Function: GTP binding (GO:0005525);;	--	--	[R]	General function prediction only	--	--	S	Function unknown	Putative GTP-binding protein [Apis cerana cerana]
1083	ONT.142.10	[J]	Translation, ribosomal structure and biogenesis	Molecular Function: GTP binding (GO:0005525);;	--	--	[R]	General function prediction only	--	--	S	Function unknown	Putative GTP-binding protein [Apis cerana cerana]
1084	ONT.142.11	[J]	Translation, ribosomal structure and biogenesis	Molecular Function: GTP binding (GO:0005525);;	--	--	[R]	General function prediction only	--	--	S	Function unknown	Putative GTP-binding protein [Apis cerana cerana]
1085	ONT.142.12	[J]	Translation, ribosomal structure and biogenesis	Molecular Function: GTP binding (GO:0005525);;	--	--	[R]	General function prediction only	--	--	S	Function unknown	Putative GTP-binding protein [Apis cerana cerana]
1086	ONT.142.13	[J]	Translation, ribosomal structure and biogenesis	Molecular Function: GTP binding (GO:0005525);;	--	--	[R]	General function prediction only	--	--	S	Function unknown	Putative GTP-binding protein [Apis cerana cerana]
1087	ONT.142.14	[J]	Translation, ribosomal structure and biogenesis	Molecular Function: GTP binding (GO:0005525);;	--	--	[R]	General function prediction only	--	--	S	Function unknown	Putative GTP-binding protein [Apis cerana cerana]
1088	ONT.142.15	[J]	Translation, ribosomal structure and biogenesis	Molecular Function: GTP binding (GO:0005525);;	--	--	[R]	General function prediction only	--	--	S	Function unknown	Putative GTP-binding protein [Apis cerana cerana]
1089	ONT.142.16	[J]	Translation, ribosomal structure and biogenesis	Molecular Function: GTP binding (GO:0005525);;	--	--	[R]	General function prediction only	--	--	S	Function unknown	Putative GTP-binding protein [Apis cerana cerana]
1090	ONT.143.1	--	--	Molecular Function: Rho guanyl-nucleotide exchange factor activity (GO:0005089);; Cellular Component: cytoplasm (GO:0005737);; Biological Process: regulation of Rho protein signal transduction (GO:0035023);; Biological Process: positive regulation of GTPase activity (GO:0043547);;	K20705|0|ame:724415|K20705 dynamin-binding protein | (RefSeq) dynamin-binding protein	--	[T]	Signal transduction mechanisms	--	Myosin-M heavy chain OS=Dictyostelium discoideum OX=44689 GN=myoM PE=1 SV=1	T	Signal transduction mechanisms	Dynamin-binding protein [Apis cerana cerana]
1091	ONT.143.2	--	--	Molecular Function: Rho guanyl-nucleotide exchange factor activity (GO:0005089);; Cellular Component: cytoplasm (GO:0005737);; Biological Process: regulation of Rho protein signal transduction (GO:0035023);; Biological Process: positive regulation of GTPase activity (GO:0043547);;	K20705|0|ame:724415|K20705 dynamin-binding protein | (RefSeq) dynamin-binding protein	--	[T]	Signal transduction mechanisms	--	Myosin-M heavy chain OS=Dictyostelium discoideum OX=44689 GN=myoM PE=1 SV=1	T	Signal transduction mechanisms	Dynamin-binding protein [Apis cerana cerana]
1092	ONT.143.3	--	--	Molecular Function: Rho guanyl-nucleotide exchange factor activity (GO:0005089);; Cellular Component: cytoplasm (GO:0005737);; Biological Process: regulation of Rho protein signal transduction (GO:0035023);; Biological Process: positive regulation of GTPase activity (GO:0043547);;	K20705|0|ame:724415|K20705 dynamin-binding protein | (RefSeq) dynamin-binding protein	--	[T]	Signal transduction mechanisms	--	Myosin-M heavy chain OS=Dictyostelium discoideum OX=44689 GN=myoM PE=1 SV=1	T	Signal transduction mechanisms	Dynamin-binding protein [Apis cerana cerana]
1093	ONT.143.4	--	--	Molecular Function: Rho guanyl-nucleotide exchange factor activity (GO:0005089);; Cellular Component: cytoplasm (GO:0005737);; Biological Process: regulation of Rho protein signal transduction (GO:0035023);; Biological Process: positive regulation of GTPase activity (GO:0043547);;	K20705|0|ame:724415|K20705 dynamin-binding protein | (RefSeq) dynamin-binding protein	--	[T]	Signal transduction mechanisms	--	Myosin-M heavy chain OS=Dictyostelium discoideum OX=44689 GN=myoM PE=1 SV=1	T	Signal transduction mechanisms	Dynamin-binding protein [Apis cerana cerana]
1094	ONT.144.1	#N/A	#N/A	#N/A	#N/A	#N/A	#N/A	#N/A	#N/A	#N/A	#N/A	#N/A	#N/A
1095	ONT.144.2	#N/A	#N/A	#N/A	#N/A	#N/A	#N/A	#N/A	#N/A	#N/A	#N/A	#N/A	#N/A
1096	ONT.144.3	#N/A	#N/A	#N/A	#N/A	#N/A	#N/A	#N/A	#N/A	#N/A	#N/A	#N/A	#N/A
1097	ONT.144.4	#N/A	#N/A	#N/A	#N/A	#N/A	#N/A	#N/A	#N/A	#N/A	#N/A	#N/A	#N/A
1098	ONT.144.5	#N/A	#N/A	#N/A	#N/A	#N/A	#N/A	#N/A	#N/A	#N/A	#N/A	#N/A	#N/A
1099	ONT.145.1	[J]	Translation, ribosomal structure and biogenesis	Molecular Function: GTP binding (GO:0005525);;	--	--	[R]	General function prediction only	--	--	S	Function unknown	Putative GTP-binding protein [Apis cerana cerana]
1100	ONT.145.2	[J]	Translation, ribosomal structure and biogenesis	Molecular Function: GTP binding (GO:0005525);;	--	--	[R]	General function prediction only	--	--	S	Function unknown	Putative GTP-binding protein [Apis cerana cerana]
1101	ONT.145.3	[J]	Translation, ribosomal structure and biogenesis	Molecular Function: GTP binding (GO:0005525);;	--	--	[R]	General function prediction only	--	--	S	Function unknown	Putative GTP-binding protein [Apis cerana cerana]
1102	ONT.145.4	[J]	Translation, ribosomal structure and biogenesis	Molecular Function: GTP binding (GO:0005525);;	--	--	[R]	General function prediction only	--	--	S	Function unknown	Putative GTP-binding protein [Apis cerana cerana]
1103	ONT.145.5	[J]	Translation, ribosomal structure and biogenesis	Molecular Function: GTP binding (GO:0005525);;	--	--	[R]	General function prediction only	--	--	S	Function unknown	Putative GTP-binding protein [Apis cerana cerana]
1104	ONT.145.6	[J]	Translation, ribosomal structure and biogenesis	Molecular Function: GTP binding (GO:0005525);;	--	--	[R]	General function prediction only	--	--	S	Function unknown	Putative GTP-binding protein [Apis cerana cerana]
1105	ONT.145.7	[J]	Translation, ribosomal structure and biogenesis	Molecular Function: GTP binding (GO:0005525);;	--	--	[R]	General function prediction only	--	--	S	Function unknown	Putative GTP-binding protein [Apis cerana cerana]
1106	ONT.146.1	#N/A	#N/A	#N/A	#N/A	#N/A	#N/A	#N/A	#N/A	#N/A	#N/A	#N/A	#N/A
1107	ONT.147.1	--	--	Cellular Component: integral component of membrane (GO:0016021);; Molecular Function: semaphorin receptor activity (GO:0017154);; Biological Process: semaphorin-plexin signaling pathway (GO:0071526);;	--	--	[T]	Signal transduction mechanisms	--	Plexin-B OS=Drosophila melanogaster OX=7227 GN=PlexB PE=1 SV=2	S	Function unknown	Plexin-A4 [Apis cerana cerana]
1108	ONT.147.2	--	--	Cellular Component: integral component of membrane (GO:0016021);; Molecular Function: semaphorin receptor activity (GO:0017154);; Biological Process: semaphorin-plexin signaling pathway (GO:0071526);;	--	--	[T]	Signal transduction mechanisms	--	Plexin-B OS=Drosophila melanogaster OX=7227 GN=PlexB PE=1 SV=2	S	Function unknown	Plexin-A4 [Apis cerana cerana]
1109	ONT.147.3	--	--	Cellular Component: integral component of membrane (GO:0016021);; Molecular Function: semaphorin receptor activity (GO:0017154);; Biological Process: semaphorin-plexin signaling pathway (GO:0071526);;	--	--	[T]	Signal transduction mechanisms	--	Plexin-B OS=Drosophila melanogaster OX=7227 GN=PlexB PE=1 SV=2	S	Function unknown	Plexin-A4 [Apis cerana cerana]
1110	ONT.147.4	#N/A	#N/A	#N/A	#N/A	#N/A	#N/A	#N/A	#N/A	#N/A	#N/A	#N/A	#N/A
1111	ONT.147.5	--	--	Cellular Component: integral component of membrane (GO:0016021);; Molecular Function: semaphorin receptor activity (GO:0017154);; Biological Process: semaphorin-plexin signaling pathway (GO:0071526);;	--	--	[T]	Signal transduction mechanisms	--	Plexin-B OS=Drosophila melanogaster OX=7227 GN=PlexB PE=1 SV=2	S	Function unknown	Plexin-A4 [Apis cerana cerana]
1112	ONT.147.7	#N/A	#N/A	#N/A	#N/A	#N/A	#N/A	#N/A	#N/A	#N/A	#N/A	#N/A	#N/A
1113	ONT.147.8	--	--	Cellular Component: integral component of membrane (GO:0016021);; Molecular Function: semaphorin receptor activity (GO:0017154);; Biological Process: semaphorin-plexin signaling pathway (GO:0071526);;	--	--	[T]	Signal transduction mechanisms	--	Plexin-B OS=Drosophila melanogaster OX=7227 GN=PlexB PE=1 SV=2	S	Function unknown	Plexin-A4 [Apis cerana cerana]
1114	ONT.147.9	--	--	Cellular Component: integral component of membrane (GO:0016021);; Molecular Function: semaphorin receptor activity (GO:0017154);; Biological Process: semaphorin-plexin signaling pathway (GO:0071526);;	--	--	[T]	Signal transduction mechanisms	--	Plexin-B OS=Drosophila melanogaster OX=7227 GN=PlexB PE=1 SV=2	S	Function unknown	Plexin-A4 [Apis cerana cerana]
1115	ONT.147.10	--	--	Cellular Component: integral component of membrane (GO:0016021);; Molecular Function: semaphorin receptor activity (GO:0017154);; Biological Process: semaphorin-plexin signaling pathway (GO:0071526);;	--	--	[T]	Signal transduction mechanisms	--	Plexin-B OS=Drosophila melanogaster OX=7227 GN=PlexB PE=1 SV=2	S	Function unknown	Plexin-A4 [Apis cerana cerana]
1116	ONT.147.11	--	--	Cellular Component: integral component of membrane (GO:0016021);; Molecular Function: semaphorin receptor activity (GO:0017154);; Biological Process: semaphorin-plexin signaling pathway (GO:0071526);;	--	--	[T]	Signal transduction mechanisms	--	Plexin-B OS=Drosophila melanogaster OX=7227 GN=PlexB PE=1 SV=2	S	Function unknown	Plexin-A4 [Apis cerana cerana]
1117	ONT.147.12	#N/A	#N/A	#N/A	#N/A	#N/A	#N/A	#N/A	#N/A	#N/A	#N/A	#N/A	#N/A
1118	ONT.147.13	--	--	Cellular Component: integral component of membrane (GO:0016021);; Molecular Function: semaphorin receptor activity (GO:0017154);; Biological Process: semaphorin-plexin signaling pathway (GO:0071526);;	--	--	[T]	Signal transduction mechanisms	--	Plexin-B OS=Drosophila melanogaster OX=7227 GN=PlexB PE=1 SV=2	S	Function unknown	Plexin-A4 [Apis cerana cerana]
1119	ONT.147.14	#N/A	#N/A	#N/A	#N/A	#N/A	#N/A	#N/A	#N/A	#N/A	#N/A	#N/A	#N/A
1120	ONT.147.15	#N/A	#N/A	#N/A	#N/A	#N/A	#N/A	#N/A	#N/A	#N/A	#N/A	#N/A	#N/A
1121	ONT.147.16	#N/A	#N/A	#N/A	#N/A	#N/A	#N/A	#N/A	#N/A	#N/A	#N/A	#N/A	#N/A
[truncated: 159,691 more rows]
