# Supplementary material for: Full-Length Transcriptome Profile of Apis cerana Revealed by Nanopore Sequencing
Source: Int J Mol Sci. 2024 Oct 9;25(19):10833. doi: 10.3390/ijms251910833 (PMC11476444; doi:10.3390/ijms251910833)
Supplement: Supplementary file 1 [file ijms-25-10833-s001.zip › TableS3.xlsx]

## Sheet: Queen_Unique
Transcript ID
ONT.10047.27
ONT.10102.8
ONT.10108.55
ONT.10151.7
ONT.10200.13
ONT.10228.8
ONT.1027.25
ONT.10318.6
ONT.10379.5
ONT.104.4
ONT.104.5
ONT.10467.10
ONT.10549.1
ONT.10549.2
ONT.10583.12
ONT.10676.4
ONT.10684.53
ONT.10703.4
ONT.10813.8
ONT.10928.5
ONT.10971.8
ONT.11080.10
ONT.11080.8
ONT.11083.12
ONT.11086.26
ONT.11091.21
ONT.1110.9
ONT.11226.4
ONT.11232.20
ONT.11284.3
ONT.11376.6
ONT.1139.2
ONT.1139.3
ONT.1139.4
ONT.1141.1
ONT.1141.2
ONT.11418.2
ONT.1142.2
ONT.1142.3
ONT.1142.4
ONT.11443.5
ONT.11453.45
ONT.11461.13
ONT.11461.8
ONT.11483.10
ONT.11484.9
ONT.11596.5
ONT.11602.14
ONT.11602.15
ONT.11610.10
ONT.11616.1
ONT.11666.2
ONT.11677.7
ONT.11699.25
ONT.11735.4
ONT.11735.8
ONT.11735.9
ONT.11760.3
ONT.11807.40
ONT.11808.31
ONT.11843.26
ONT.11876.18
ONT.11920.6
ONT.11990.1
ONT.11990.2
ONT.1200.11
ONT.12037.23
ONT.12075.2
ONT.12075.3
ONT.12105.2
ONT.12216.24
ONT.12216.25
ONT.12218.1
ONT.12223.7
ONT.12223.8
ONT.12284.1
ONT.12284.3
ONT.12284.4
ONT.12288.2
ONT.12328.2
ONT.12328.3
ONT.12338.27
ONT.12396.5
ONT.12449.9
ONT.12514.24
ONT.12524.13
ONT.12636.19
ONT.12636.46
ONT.12687.10
ONT.12768.70
ONT.12768.71
ONT.12768.72
ONT.12768.74
ONT.12772.2
ONT.12777.2
ONT.12784.34
ONT.12846.9
ONT.12953.19
ONT.1299.8
ONT.13050.8
ONT.13088.2
ONT.13116.8
ONT.131.1
ONT.13233.19
ONT.13233.20
ONT.13287.2
ONT.1329.37
ONT.13310.11
ONT.13356.12
ONT.13364.17
ONT.134.2
ONT.13468.5
ONT.1349.1
ONT.13558.6
ONT.13738.3
ONT.13790.7
ONT.13790.8
ONT.1388.1
ONT.13907.11
ONT.13921.40
ONT.14101.8
ONT.14134.50
ONT.14223.16
ONT.14318.1
ONT.14326.2
ONT.14326.3
ONT.14326.4
ONT.14340.5
ONT.14340.6
ONT.14354.2
ONT.14376.1
ONT.14399.1
ONT.14401.1
ONT.1442.18
ONT.1442.20
ONT.14467.2
ONT.14599.2
ONT.14634.31
ONT.14663.50
ONT.14752.9
ONT.14798.6
ONT.14807.28
ONT.14837.1
ONT.14923.19
ONT.14961.14
ONT.14999.32
ONT.15066.1
ONT.15066.2
ONT.15118.25
ONT.15154.3
ONT.15188.8
ONT.15195.12
ONT.15209.9
ONT.15261.3
ONT.15301.19
ONT.15301.7
ONT.15301.9
ONT.15331.11
ONT.15343.4
ONT.15352.1
ONT.15389.1
ONT.15397.4
ONT.15418.1
ONT.15528.5
ONT.15530.4
ONT.1553.17
ONT.15679.1
ONT.1571.6
ONT.15859.9
ONT.15868.2
ONT.15868.6
ONT.15922.18
ONT.15933.10
ONT.15933.12
ONT.15933.8
ONT.15937.3
ONT.15955.14
ONT.15977.7
ONT.15977.8
ONT.1602.15
ONT.16237.1
ONT.16247.13
ONT.16254.1
ONT.16254.2
ONT.16278.2
ONT.16279.5
ONT.16279.6
ONT.16279.7
ONT.16302.1
ONT.16302.2
ONT.16394.2
ONT.16409.14
ONT.16421.1
ONT.16421.4
ONT.16459.1
ONT.16501.7
ONT.16509.21
ONT.16534.2
ONT.16544.7
ONT.16547.2
ONT.1657.9
ONT.16641.6
ONT.16731.10
ONT.16731.6
ONT.16742.13
ONT.16773.15
ONT.16800.19
ONT.16884.2
ONT.17051.6
ONT.17121.10
ONT.17186.3
ONT.17247.41
ONT.17247.9
ONT.17277.18
ONT.17324.1
ONT.17381.1
ONT.17388.3
ONT.17403.22
ONT.17426.17
ONT.17426.19
ONT.17500.18
ONT.17508.7
ONT.17508.8
ONT.17561.3
ONT.17647.2
ONT.17663.1
ONT.17680.15
ONT.17680.1
ONT.17688.2
ONT.17707.31
ONT.17748.9
ONT.17749.4
ONT.17749.6
ONT.17789.1
ONT.17883.5
ONT.17888.9
ONT.17889.14
ONT.17945.2
ONT.17946.11
ONT.17992.14
ONT.17992.15
ONT.18011.20
ONT.18016.9
ONT.18056.6
ONT.18092.1
ONT.18211.3
ONT.18232.47
ONT.18234.6
ONT.18285.2
ONT.1831.7
ONT.18334.27
ONT.1834.1
ONT.18379.16
ONT.18387.14
ONT.18412.30
ONT.18435.37
ONT.18455.10
ONT.18455.18
ONT.18455.19
ONT.18471.6
ONT.18591.1
ONT.18842.1
ONT.18874.23
ONT.1892.4
ONT.18925.1
ONT.18962.12
ONT.18994.7
ONT.19061.34
ONT.1906.14
ONT.19070.11
ONT.19070.9
ONT.19119.5
ONT.19159.3
ONT.19179.13
ONT.19307.3
ONT.19329.7
ONT.19334.1
ONT.19392.34
ONT.19445.26
ONT.19476.6
ONT.19500.2
ONT.19509.1
ONT.19585.9
ONT.19648.8
ONT.19731.38
ONT.1976.1
ONT.19827.27
ONT.2044.1
ONT.2082.32
ONT.2168.2
ONT.2215.1
ONT.225.3
ONT.2282.8
ONT.2297.1
ONT.239.9
ONT.2441.4
ONT.2441.5
ONT.2492.21
ONT.2544.1
ONT.2606.1
ONT.2620.1
ONT.2671.23
ONT.2895.1
ONT.2995.1
ONT.2996.4
ONT.3006.14
ONT.3006.9
ONT.3019.18
ONT.3024.20
ONT.3054.2
ONT.3056.1
ONT.316.14
ONT.3163.3
ONT.3175.1
ONT.3211.29
ONT.3231.16
ONT.3243.9
ONT.3244.3
ONT.3315.6
ONT.3358.1
ONT.3429.1
ONT.3429.7
ONT.3440.1
ONT.3453.1
ONT.3481.4
ONT.3492.1
ONT.3536.34
ONT.3604.2
ONT.3631.15
ONT.3679.8
ONT.3689.14
ONT.3690.4
ONT.3741.8
ONT.3792.1
ONT.385.13
ONT.385.5
ONT.3859.3
ONT.3859.6
ONT.3903.9
ONT.3917.2
ONT.3956.11
ONT.399.2
ONT.4099.1
ONT.4123.6
ONT.419.24
ONT.4237.16
ONT.4237.18
ONT.4237.4
ONT.4398.5
ONT.4548.19
ONT.4550.62
ONT.4572.1
ONT.459.5
ONT.459.6
ONT.4708.14
ONT.4755.25
ONT.4755.26
ONT.4789.2
ONT.4821.4
ONT.4918.1
ONT.4950.7
ONT.4979.2
ONT.5033.1
ONT.5058.5
ONT.5086.49
ONT.5111.1
ONT.5162.13
ONT.5256.1
ONT.5408.2
ONT.5487.3
ONT.5495.1
ONT.5504.19
ONT.5588.15
ONT.5658.18
ONT.5664.20
ONT.5737.4
ONT.5765.10
ONT.5779.4
ONT.5831.22
ONT.5885.15
ONT.5885.9
ONT.596.1
ONT.5973.4
ONT.5996.3
ONT.6003.36
ONT.6003.38
ONT.6003.45
ONT.6006.17
ONT.6061.13
ONT.608.2
ONT.6093.9
ONT.6136.1
ONT.6189.2
ONT.6203.6
ONT.6234.7
ONT.6283.2
ONT.628.38
ONT.6336.21
ONT.6357.1
ONT.6404.1
ONT.6407.6
ONT.6407.8
ONT.6414.1
ONT.6479.11
ONT.6491.9
ONT.6507.5
ONT.6519.3
ONT.6530.13
ONT.6536.15
ONT.6536.4
ONT.6536.6
ONT.6597.4
ONT.6597.5
ONT.6623.12
ONT.6636.1
ONT.6653.10
ONT.6658.28
ONT.6683.21
ONT.67.7
ONT.6802.38
ONT.6824.14
ONT.6838.41
ONT.684.2
ONT.6846.13
ONT.6846.18
ONT.690.11
ONT.692.3
ONT.6945.2
ONT.6948.15
ONT.7186.3
ONT.719.14
ONT.7221.1
ONT.7253.1
ONT.7279.5
ONT.7317.1
ONT.7367.1
ONT.7377.3
ONT.7421.17
ONT.7434.13
ONT.7462.1
ONT.7468.6
ONT.7469.51
ONT.7469.58
ONT.7471.13
ONT.7492.25
ONT.7507.62
ONT.7554.1
ONT.7607.4
ONT.7646.4
ONT.7703.10
ONT.7732.10
ONT.7786.1
ONT.7787.2
ONT.7794.5
ONT.7876.10
ONT.7944.2
ONT.8050.19
ONT.8059.1
ONT.8087.3
ONT.8123.19
ONT.8142.8
ONT.8168.1
ONT.8180.5
ONT.830.1
ONT.8339.7
ONT.8382.32
ONT.8392.5
ONT.8413.31
ONT.8452.6
ONT.8474.5
ONT.848.13
ONT.8487.13
ONT.8505.4
ONT.8509.2
ONT.8539.2
ONT.8555.8
ONT.8557.12
ONT.8557.16
ONT.8567.12
ONT.8606.1
ONT.868.6
ONT.8722.11
ONT.8752.42
ONT.8874.13
ONT.8875.1
ONT.8875.2
ONT.8875.3
ONT.8876.14
ONT.8881.1
ONT.89.1
ONT.89.2
ONT.89.3
ONT.894.1
ONT.89.4
ONT.9000.2
ONT.9024.21
ONT.9024.4
ONT.9024.8
ONT.9061.2
ONT.90.7
ONT.90.8
ONT.9165.10
ONT.9198.11
ONT.9220.1
ONT.9311.9
ONT.9324.55
ONT.9450.14
ONT.9479.1
ONT.9502.10
ONT.9508.1
ONT.9529.3
ONT.9556.1
ONT.955.7
ONT.957.2
ONT.957.3
ONT.9616.1
ONT.9747.18
ONT.9782.13
ONT.981.7
ONT.9992.71

## Sheet: Drone_Unique
Transcript ID
ONT.10043.32
ONT.10043.33
ONT.10044.2
ONT.10061.31
ONT.10069.11
ONT.10069.1
ONT.10069.3
ONT.10069.5
ONT.10070.1
ONT.10070.4
ONT.10070.7
ONT.10070.8
ONT.10071.1
ONT.10071.2
ONT.10072.1
ONT.10072.2
ONT.10073.1
ONT.10073.2
ONT.10073.3
ONT.10073.4
ONT.10073.5
ONT.10073.6
ONT.10073.7
ONT.10074.1
ONT.10075.6
ONT.10081.15
ONT.10084.2
ONT.10090.2
ONT.10100.1
ONT.10100.2
ONT.10125.3
ONT.10125.5
ONT.10157.2
ONT.1017.24
ONT.10185.1
ONT.10195.20
ONT.10196.1
ONT.10197.1
ONT.10197.2
ONT.10200.8
ONT.10223.1
ONT.10232.3
ONT.10232.4
ONT.10245.8
ONT.10300.2
ONT.10309.11
ONT.10341.1
ONT.10344.19
ONT.10344.20
ONT.10344.23
ONT.10364.6
ONT.1037.1
ONT.10429.2
ONT.1044.1
ONT.10462.14
ONT.10511.12
ONT.10547.1
ONT.10551.6
ONT.1056.32
ONT.10586.25
ONT.10586.41
ONT.10615.1
ONT.10653.2
ONT.10654.1
ONT.10661.2
ONT.10661.3
ONT.10661.4
ONT.10661.5
ONT.10672.6
ONT.10692.24
ONT.10710.18
ONT.10726.1
ONT.10726.2
ONT.1073.33
ONT.10742.8
ONT.10761.10
ONT.10761.11
ONT.10761.4
ONT.10761.6
ONT.10761.7
ONT.10761.8
ONT.10761.9
ONT.10762.1
ONT.10762.2
ONT.10763.1
ONT.10763.3
ONT.10763.4
ONT.10765.2
ONT.10776.1
ONT.10777.1
ONT.10779.27
ONT.10779.28
ONT.10781.1
ONT.10781.2
ONT.10782.3
ONT.10782.4
ONT.10791.2
ONT.10791.3
ONT.10793.6
ONT.10798.2
ONT.10817.5
ONT.10835.10
ONT.10874.1
ONT.10895.1
ONT.10968.18
ONT.10968.19
ONT.1098.10
ONT.1098.11
ONT.1098.12
ONT.1098.13
ONT.1098.15
ONT.1098.17
ONT.1098.18
ONT.1098.19
ONT.1098.20
ONT.1098.22
ONT.1098.2
ONT.1098.3
ONT.1098.4
ONT.1098.6
ONT.1098.7
ONT.1098.9
ONT.11006.1
ONT.11009.2
ONT.11021.2
ONT.11042.2
ONT.11047.2
ONT.1106.8
ONT.11105.9
ONT.11149.1
ONT.11155.6
ONT.11155.7
ONT.11157.9
ONT.1118.3
ONT.1124.15
ONT.11255.17
ONT.11266.10
ONT.11266.5
ONT.11266.6
ONT.11266.8
ONT.11266.9
ONT.11281.1
ONT.11284.13
ONT.11314.1
ONT.11316.2
ONT.11330.1
ONT.11346.7
ONT.11374.17
ONT.11379.9
ONT.11399.1
ONT.11399.2
ONT.11403.1
ONT.11404.9
ONT.11410.1
ONT.11428.16
ONT.11428.17
ONT.11428.19
ONT.11428.20
ONT.11428.9
ONT.11452.15
ONT.11463.67
ONT.11463.70
ONT.11463.71
ONT.1148.6
ONT.1148.8
ONT.11490.28
ONT.11549.4
ONT.11549.6
ONT.11549.8
ONT.11652.5
ONT.11681.10
ONT.11684.2
ONT.11684.3
ONT.11700.3
ONT.11729.4
ONT.11748.2
ONT.1175.1
ONT.11753.1
ONT.11753.3
ONT.11753.4
ONT.11772.5
ONT.11775.8
ONT.11784.7
ONT.11790.13
ONT.11832.1
ONT.11832.2
ONT.11883.2
ONT.11883.3
ONT.11883.6
ONT.11893.13
ONT.119.1
ONT.11970.18
ONT.11980.12
ONT.11980.13
ONT.11980.15
ONT.11980.17
ONT.11980.3
ONT.11980.4
ONT.11980.5
ONT.11980.6
ONT.11980.7
ONT.11980.8
ONT.11980.9
ONT.11981.1
ONT.12000.16
ONT.12006.2
ONT.12018.1
ONT.12021.2
ONT.12021.3
ONT.12039.8
ONT.12063.1
ONT.12072.5
ONT.12112.25
ONT.12122.5
ONT.12152.3
ONT.12152.4
ONT.12171.2
ONT.12171.4
ONT.12171.6
ONT.12177.16
ONT.12215.21
ONT.12217.1
ONT.12222.1
ONT.12222.2
ONT.12222.3
ONT.12232.10
ONT.12232.7
ONT.12236.2
ONT.12236.3
ONT.12236.4
ONT.12239.3
ONT.12247.2
ONT.12264.1
ONT.12275.2
ONT.12283.1
ONT.12323.3
ONT.12353.5
ONT.12355.1
ONT.12356.1
ONT.12359.17
ONT.12413.4
ONT.12415.1
ONT.12438.38
ONT.12438.46
ONT.12438.49
ONT.12438.50
ONT.12445.1
ONT.12449.1
ONT.12482.11
ONT.12489.10
ONT.12489.11
ONT.12489.12
ONT.12489.13
ONT.12489.14
ONT.12489.15
ONT.12489.1
ONT.12489.2
ONT.12489.3
ONT.12489.4
ONT.12489.5
ONT.12489.6
ONT.12489.7
ONT.12489.8
ONT.12492.1
ONT.12514.26
ONT.12516.1
ONT.12516.3
ONT.12516.5
ONT.125.2
ONT.12582.8
ONT.12599.3
ONT.12599.4
ONT.12615.23
ONT.12648.2
ONT.12660.1
ONT.12660.2
ONT.12666.2
ONT.12686.1
ONT.12688.2
ONT.12694.7
ONT.12702.2
ONT.12702.4
ONT.12713.3
ONT.12713.4
ONT.12715.12
ONT.12715.14
ONT.12715.15
ONT.12717.1
ONT.12717.2
ONT.12730.4
ONT.12731.10
ONT.12731.11
ONT.12731.12
ONT.12731.13
ONT.12731.16
ONT.12731.17
ONT.12731.18
ONT.12731.19
ONT.12731.20
ONT.12757.1
ONT.12765.1
ONT.12768.36
ONT.12812.3
ONT.12861.2
ONT.12871.2
ONT.12885.1
ONT.12920.7
ONT.12986.11
ONT.13003.1
ONT.13003.2
ONT.13003.3
ONT.13112.11
ONT.13142.2
ONT.13157.11
ONT.13157.6
ONT.13222.1
ONT.13222.2
ONT.13229.14
ONT.13229.15
ONT.13231.6
ONT.1324.1
ONT.13268.16
ONT.13270.6
ONT.13291.1
ONT.13295.1
ONT.13305.1
ONT.1337.11
ONT.1337.12
ONT.1340.2
ONT.13433.4
ONT.13433.5
ONT.13446.1
ONT.13446.2
ONT.13446.3
ONT.13446.4
ONT.13449.18
ONT.13458.9
ONT.13466.3
ONT.13466.4
ONT.13497.18
ONT.13497.21
ONT.13497.22
ONT.13497.23
ONT.13497.24
ONT.13497.25
ONT.13497.26
ONT.13497.27
ONT.13497.29
ONT.1351.1
ONT.13537.3
ONT.13537.4
ONT.13537.5
ONT.13537.6
ONT.13537.7
ONT.13538.1
ONT.13538.4
ONT.13538.5
ONT.13539.1
ONT.13550.3
ONT.13572.17
ONT.13587.4
ONT.1359.1
ONT.1359.2
ONT.1359.4
ONT.1359.5
ONT.1359.6
ONT.1359.8
ONT.1359.9
ONT.13604.1
ONT.13617.8
ONT.13674.1
ONT.13675.13
ONT.13678.1
ONT.13678.2
ONT.13680.8
ONT.13689.1
ONT.13689.2
ONT.13698.1
ONT.13698.3
ONT.13709.1
ONT.13715.11
ONT.13716.1
ONT.13717.4
ONT.13723.11
ONT.13723.9
ONT.13724.6
ONT.1374.1
ONT.13753.2
ONT.13756.2
ONT.1376.12
ONT.13764.3
ONT.13764.4
ONT.13776.1
ONT.13777.12
ONT.13777.13
ONT.13777.14
ONT.13777.15
ONT.13777.17
ONT.13777.18
ONT.13782.5
ONT.13791.1
ONT.13803.13
ONT.13826.1
ONT.13831.2
ONT.13831.3
ONT.13831.4
ONT.13840.2
ONT.13882.1
ONT.13882.2
ONT.13882.3
ONT.13882.4
ONT.13882.5
ONT.13882.6
ONT.13882.7
ONT.13902.6
ONT.13930.1
ONT.13933.3
ONT.13938.10
ONT.13979.11
ONT.13982.34
ONT.13983.4
ONT.13995.17
ONT.14014.1
ONT.14072.17
ONT.14083.3
ONT.14104.25
ONT.1412.1
ONT.14126.3
ONT.14204.1
ONT.14204.2
ONT.14207.3
ONT.14221.4
ONT.14225.21
ONT.14243.13
ONT.14243.14
ONT.14243.15
ONT.14282.31
ONT.1428.7
ONT.1429.1
ONT.14306.8
ONT.14308.3
ONT.14334.1
ONT.14334.3
ONT.14334.4
ONT.14334.5
ONT.14334.6
ONT.14347.1
ONT.14348.1
ONT.14348.3
ONT.14348.5
ONT.14368.12
ONT.14368.9
ONT.14371.22
ONT.14371.26
ONT.14371.27
ONT.14371.28
ONT.14371.29
ONT.14371.30
ONT.14371.31
ONT.14371.32
ONT.14371.33
ONT.14371.34
ONT.14371.35
ONT.14371.36
ONT.14371.37
ONT.14371.38
ONT.14371.39
ONT.14371.40
ONT.14378.13
ONT.14420.1
ONT.1442.19
ONT.14440.1
ONT.1453.25
ONT.14535.12
ONT.14538.1
ONT.14632.3
ONT.14632.4
ONT.14664.3
ONT.14672.7
ONT.14704.13
ONT.14716.2
ONT.14716.8
ONT.14729.1
ONT.14729.3
ONT.14751.16
ONT.14775.10
ONT.14811.2
ONT.14811.3
ONT.14835.1
ONT.14840.1
ONT.14841.3
ONT.14844.1
ONT.14844.2
ONT.14849.2
ONT.14851.3
ONT.14852.17
ONT.14857.11
ONT.14857.31
ONT.14872.1
ONT.14880.1
ONT.14883.28
ONT.14919.126
ONT.14950.69
ONT.14950.70
ONT.14961.6
ONT.14966.10
ONT.14983.1
ONT.14983.7
ONT.14992.6
ONT.14995.3
ONT.15014.1
ONT.15017.1
ONT.15054.11
ONT.15057.23
ONT.15062.5
ONT.15071.9
ONT.15072.1
ONT.15074.9
ONT.15085.1
ONT.15117.16
ONT.15189.3
ONT.15240.1
ONT.15240.2
ONT.15240.3
ONT.15240.4
ONT.15240.5
ONT.15242.2
ONT.15244.1
ONT.15244.2
ONT.15244.3
ONT.15244.4
ONT.15244.5
ONT.15244.6
ONT.15245.1
ONT.15245.3
ONT.15264.3
ONT.15265.3
ONT.15308.45
ONT.15308.46
ONT.15314.55
ONT.15315.2
ONT.15315.3
ONT.15329.1
ONT.15341.2
ONT.15353.2
ONT.15353.6
ONT.15354.12
ONT.15358.23
ONT.1536.32
ONT.15444.2
ONT.15444.3
ONT.15446.7
ONT.15452.2
ONT.15455.48
ONT.15456.1
ONT.15456.3
ONT.15461.66
ONT.15503.1
ONT.15589.20
ONT.15618.2
ONT.15618.3
ONT.15618.4
ONT.15618.5
ONT.15618.6
ONT.15618.7
ONT.15631.1
ONT.15631.2
ONT.15639.2
ONT.15648.10
ONT.15648.17
ONT.15652.1
ONT.15652.2
ONT.15699.29
ONT.15708.2
ONT.15711.1
ONT.15711.2
ONT.15711.3
ONT.15711.4
ONT.15717.1
ONT.15843.1
ONT.1585.27
ONT.1585.28
ONT.1585.31
ONT.1585.34
ONT.15863.3
ONT.15863.4
ONT.15866.1
ONT.1588.1
ONT.15887.1
ONT.15887.4
ONT.15888.13
ONT.15904.2
ONT.15904.3
ONT.15904.4
ONT.15904.5
ONT.15904.6
ONT.15904.7
ONT.15904.8
ONT.15907.30
ONT.159.2
ONT.15933.19
ONT.15933.23
ONT.15933.25
ONT.15934.1
ONT.15948.1
ONT.15952.10
ONT.15952.1
ONT.15952.2
ONT.15952.3
ONT.15952.4
ONT.15952.5
ONT.15952.6
ONT.15952.7
ONT.15952.8
ONT.15952.9
ONT.1600.1
ONT.1600.2
ONT.1600.4
ONT.16005.5
ONT.16020.1
ONT.16028.8
ONT.16045.1
ONT.1604.5
ONT.16047.32
ONT.16047.33
ONT.16057.10
ONT.16057.9
ONT.16078.1
ONT.16078.2
ONT.16099.3
ONT.16113.2
ONT.16150.58
ONT.16155.1
ONT.16155.2
ONT.16155.3
ONT.16173.1
ONT.16178.1
ONT.16188.7
ONT.16202.5
ONT.16205.2
ONT.16253.1
ONT.16260.3
ONT.16276.1
ONT.16303.1
ONT.16328.15
ONT.1635.1
ONT.1635.3
ONT.1635.5
ONT.16357.19
ONT.1637.2
ONT.1637.3
ONT.16388.28
ONT.16398.11
ONT.16398.13
ONT.16398.15
ONT.16398.16
ONT.16398.17
ONT.16398.18
ONT.16398.19
ONT.16398.1
ONT.16398.8
ONT.16398.9
ONT.16402.2
ONT.16414.1
ONT.16417.11
ONT.16457.30
ONT.16457.32
ONT.16463.1
ONT.16475.1
ONT.16475.2
ONT.16475.3
ONT.16475.4
ONT.16509.38
ONT.16518.2
ONT.16539.1
ONT.16539.2
ONT.16565.1
ONT.16574.1
ONT.16574.2
ONT.16595.7
ONT.16611.10
ONT.16611.11
ONT.16628.1
ONT.16635.3
ONT.16677.10
ONT.16687.13
ONT.16687.14
ONT.16.6
ONT.16716.5
ONT.16724.11
ONT.16737.6
ONT.16857.11
ONT.16857.13
ONT.16857.14
ONT.16857.15
ONT.16857.16
ONT.16857.17
ONT.16857.18
ONT.16857.19
ONT.16857.20
ONT.16857.21
ONT.16857.22
ONT.16857.23
ONT.16857.24
ONT.16857.26
ONT.16857.27
ONT.16857.28
ONT.16857.29
ONT.16857.30
ONT.16857.31
ONT.16857.32
ONT.16857.33
ONT.16857.34
ONT.16857.35
ONT.16871.1
ONT.16907.1
ONT.169.13
ONT.16916.2
ONT.16916.3
ONT.16929.1
ONT.16929.4
ONT.16980.2
ONT.17031.1
ONT.17031.2
ONT.17034.1
ONT.17057.1
ONT.1708.1
ONT.17085.35
ONT.17095.29
ONT.17101.1
ONT.1711.1
ONT.17124.13
ONT.17156.2
ONT.17167.2
ONT.17185.1
ONT.17216.32
ONT.17216.46
ONT.17219.1
ONT.17219.2
ONT.17220.1
ONT.17221.10
ONT.17221.11
ONT.17221.12
ONT.17221.1
ONT.17221.2
ONT.17221.3
ONT.17221.4
ONT.17221.5
ONT.17221.6
ONT.17221.7
ONT.17221.8
ONT.17233.5
ONT.17253.10
ONT.17261.62
ONT.17263.8
ONT.17267.11
ONT.1728.13
ONT.17320.10
ONT.17320.11
ONT.17320.12
ONT.17320.1
ONT.17320.2
ONT.17320.3
ONT.17320.4
ONT.17320.5
ONT.17320.6
ONT.17320.7
ONT.17320.8
ONT.17320.9
ONT.17331.10
ONT.17331.7
ONT.17336.23
ONT.17336.24
ONT.17336.25
ONT.17398.2
ONT.17398.3
ONT.17399.2
ONT.17420.61
ONT.17440.2
ONT.17440.3
ONT.1744.14
ONT.17483.2
ONT.17529.1
ONT.17540.1
ONT.17540.2
ONT.17540.3
ONT.17540.4
ONT.17540.5
ONT.17541.1
ONT.17541.2
ONT.17541.3
ONT.17541.4
ONT.17544.15
ONT.17544.16
ONT.1754.6
ONT.17550.2
ONT.17563.3
ONT.17571.1
ONT.17575.11
ONT.17575.12
ONT.17575.13
ONT.17575.14
ONT.17575.15
ONT.17588.3
ONT.17598.12
ONT.17598.1
ONT.17598.2
ONT.17601.1
ONT.1764.89
ONT.17691.1
ONT.17691.4
ONT.17691.5
ONT.17691.6
ONT.17702.3
ONT.17702.5
ONT.17707.5
ONT.17744.6
ONT.17801.1
ONT.17801.2
ONT.17801.3
ONT.17801.4
ONT.17801.5
ONT.17801.6
ONT.17801.7
ONT.178.10
ONT.17842.7
ONT.17851.5
ONT.17871.11
ONT.17886.1
ONT.17886.2
ONT.17886.3
ONT.17890.5
ONT.17891.1
ONT.1789.1
ONT.17894.1
ONT.17894.2
ONT.17894.3
ONT.17894.4
ONT.17894.5
ONT.17894.6
ONT.17894.7
ONT.17896.10
ONT.17957.1
ONT.18005.2
ONT.18017.1
ONT.18017.2
ONT.18123.1
ONT.18131.9
ONT.18137.23
ONT.18152.11
ONT.18154.2
ONT.18154.3
ONT.18168.8
ONT.18168.9
ONT.18192.1
ONT.18206.15
ONT.18234.3
ONT.18235.1
ONT.18241.3
ONT.18267.1
ONT.18269.1
ONT.18274.8
ONT.18297.1
ONT.18303.1
ONT.18332.8
ONT.18338.1
ONT.18366.22
ONT.18376.7
ONT.18433.13
ONT.18436.2
ONT.18436.3
ONT.18445.1
ONT.18461.1
ONT.18471.4
ONT.18502.26
ONT.18517.24
ONT.18530.1
ONT.18530.3
ONT.1854.2
ONT.18559.3
ONT.18595.1
ONT.18595.2
ONT.18597.1
ONT.18597.3
ONT.18615.2
ONT.18621.1
ONT.18622.3
ONT.18628.2
ONT.18633.34
ONT.18734.9
ONT.18764.1
ONT.18775.1
ONT.18834.15
ONT.18850.5
ONT.18904.3
ONT.18904.5
ONT.18921.5
ONT.18921.6
ONT.18924.21
ONT.18944.4
ONT.1899.2
ONT.19006.17
ONT.19006.18
ONT.19006.20
ONT.19012.1
ONT.19012.2
ONT.19012.3
ONT.19015.1
ONT.19015.2
ONT.19015.3
ONT.19015.4
ONT.19055.2
ONT.19055.3
ONT.19062.5
ONT.19104.1
ONT.19105.4
ONT.19152.1
ONT.19170.1
ONT.19181.2
ONT.1921.1
ONT.1921.4
ONT.1922.2
ONT.19231.3
ONT.19231.4
ONT.19235.1
ONT.19235.2
ONT.19235.3
ONT.19235.5
ONT.1924.1
ONT.1925.1
ONT.19315.1
ONT.19318.9
ONT.19325.1
ONT.19325.3
ONT.19326.9
ONT.1938.1
ONT.19389.16
ONT.19389.17
ONT.19.3
ONT.19404.10
ONT.19432.2
ONT.19447.23
ONT.19471.2
ONT.19472.1
ONT.19474.1
ONT.19474.3
ONT.19474.4
ONT.19474.5
ONT.19474.6
ONT.19508.18
ONT.19508.19
ONT.19508.27
ONT.19510.11
ONT.19510.14
ONT.19510.3
ONT.19510.5
ONT.19510.6
ONT.19510.7
ONT.19516.15
ONT.19516.16
ONT.19516.17
ONT.19516.18
ONT.19557.1
ONT.19559.7
ONT.19586.13
ONT.1964.9
ONT.19727.1
ONT.19750.10
ONT.19764.13
ONT.19785.8
ONT.19800.1
ONT.19854.1
ONT.2010.1
ONT.2017.8
ONT.2046.14
ONT.2086.2
ONT.2095.22
ONT.2095.24
ONT.2103.7
ONT.2119.11
ONT.2133.5
ONT.2166.12
ONT.2277.1
ONT.2277.2
ONT.2277.3
ONT.2277.4
ONT.2277.5
ONT.2277.6
ONT.2277.7
ONT.2277.8
ONT.2277.9
ONT.2283.1
ONT.2285.4
ONT.2299.16
ONT.2299.17
ONT.2300.1
ONT.2324.9
ONT.2325.13
ONT.2339.10
ONT.2339.5
ONT.2339.6
ONT.2339.7
ONT.2339.8
ONT.2339.9
ONT.2349.3
ONT.2360.10
ONT.2362.4
ONT.2362.5
ONT.2362.6
ONT.2363.3
ONT.2363.5
ONT.2373.30
ONT.2375.4
ONT.2376.1
ONT.238.1
ONT.2382.1
ONT.2393.9
ONT.241.4
ONT.2431.4
ONT.2484.55
ONT.2515.10
ONT.2519.11
ONT.2519.12
ONT.2519.14
ONT.2519.8
ONT.2519.9
ONT.253.1
ONT.253.2
ONT.2617.1
ONT.2617.3
ONT.2633.22
ONT.2637.4
ONT.2659.5
ONT.2697.3
ONT.2705.2
ONT.2800.1
ONT.2800.2
ONT.2800.3
ONT.2807.2
ONT.2817.1
ONT.2841.2
ONT.2842.2
ONT.2851.8
ONT.2887.8
ONT.2887.9
ONT.2899.12
ONT.2900.3
ONT.2962.64
ONT.2994.5
ONT.2996.1
ONT.3000.1
ONT.3000.2
ONT.3006.2
ONT.3006.3
ONT.3006.5
ONT.301.11
ONT.301.15
ONT.301.1
ONT.301.3
ONT.3016.1
ONT.3016.2
ONT.3016.3
ONT.3016.4
ONT.3016.5
ONT.301.6
ONT.301.9
ONT.3021.2
ONT.305.1
ONT.3052.3
ONT.3053.31
ONT.3084.30
ONT.3086.9
ONT.3105.1
ONT.3105.2
ONT.3110.28
ONT.311.18
ONT.3168.1
ONT.3168.2
ONT.3200.5
ONT.3210.1
ONT.3228.15
ONT.3231.38
ONT.3231.39
ONT.3259.3
ONT.3264.14
ONT.3269.1
ONT.3271.1
ONT.3303.6
ONT.3303.7
ONT.3383.5
ONT.3388.1
ONT.3394.11
ONT.3436.1
ONT.3478.1
ONT.348.30
ONT.3488.12
ONT.351.2
ONT.3539.4
ONT.3551.1
ONT.3567.1
ONT.3587.2
ONT.3623.2
ONT.3631.5
ONT.3635.1
ONT.3635.2
ONT.3641.1
ONT.3650.1
ONT.3660.10
ONT.3666.18
ONT.3666.22
ONT.3678.1
ONT.3681.2
ONT.370.1
ONT.3814.13
ONT.3826.10
ONT.3826.7
ONT.3832.47
ONT.3889.4
ONT.3895.7
ONT.3919.10
ONT.3965.16
ONT.3965.30
ONT.397.8
ONT.4007.1
ONT.4051.1
ONT.4068.12
ONT.4068.1
ONT.4068.2
ONT.4068.4
ONT.4068.6
ONT.4068.7
ONT.4069.1
ONT.4069.2
ONT.4071.2
ONT.4071.3
ONT.4071.4
ONT.4071.5
ONT.4071.6
ONT.4071.7
ONT.4076.3
ONT.4076.4
ONT.4076.5
ONT.4077.1
ONT.4078.9
ONT.4080.2
ONT.4080.3
ONT.4080.4
ONT.4131.14
ONT.4132.15
ONT.4132.16
ONT.4132.17
ONT.4133.2
ONT.4143.7
ONT.4165.1
ONT.4181.1
ONT.4181.2
ONT.4182.1
ONT.4182.2
ONT.4182.3
ONT.4191.8
ONT.4240.1
ONT.4242.31
ONT.4331.1
ONT.4332.7
ONT.4363.4
ONT.4371.10
ONT.4371.13
ONT.4371.14
ONT.4371.1
ONT.4371.7
ONT.4380.10
ONT.4380.11
ONT.4380.12
ONT.4380.1
ONT.4380.3
ONT.4380.4
ONT.4380.5
ONT.4380.6
ONT.4380.7
ONT.4380.9
ONT.4396.1
ONT.4396.3
ONT.4396.4
ONT.4396.6
ONT.4398.11
ONT.4434.1
ONT.4440.2
ONT.4440.3
ONT.4440.4
ONT.4440.5
ONT.4469.1
ONT.4469.2
ONT.4469.3
ONT.4503.25
ONT.4532.3
ONT.4550.79
ONT.4571.35
ONT.4575.22
ONT.461.15
ONT.4659.2
ONT.4661.3
ONT.468.11
ONT.468.5
ONT.468.8
ONT.468.9
ONT.469.1
ONT.469.4
ONT.469.5
ONT.469.6
ONT.469.7
ONT.469.8
ONT.4707.7
ONT.47.10
ONT.4723.2
ONT.47.2
ONT.47.3
ONT.47.6
ONT.4786.1
ONT.47.8
ONT.4790.19
ONT.4790.8
ONT.4791.32
ONT.4791.46
ONT.4791.54
ONT.47.9
ONT.4816.13
ONT.4819.3
ONT.48.1
ONT.48.2
ONT.48.3
ONT.48.4
ONT.4859.3
ONT.4859.4
ONT.4859.5
ONT.48.5
ONT.4866.2
ONT.4867.1
ONT.4867.2
ONT.4867.3
ONT.48.6
ONT.4874.3
ONT.4884.1
ONT.48.8
ONT.4893.4
ONT.4930.1
ONT.4931.1
ONT.4956.1
ONT.497.12
ONT.4971.4
ONT.497.15
ONT.4974.1
ONT.4974.3
ONT.4980.23
ONT.4982.3
ONT.501.2
ONT.5026.9
ONT.5033.2
ONT.5045.5
ONT.5052.7
ONT.5052.8
ONT.5085.19
ONT.5085.20
ONT.5098.24
ONT.5100.4
ONT.5102.1
ONT.5104.1
ONT.5104.2
ONT.5109.3
ONT.5109.4
ONT.5110.1
ONT.5110.2
ONT.5110.4
ONT.5110.5
ONT.5110.6
ONT.5132.9
ONT.514.1
ONT.514.4
ONT.5146.2
ONT.5186.4
ONT.5186.5
ONT.5186.6
ONT.5186.7
ONT.5192.1
ONT.5221.2
ONT.5248.2
ONT.5257.10
ONT.5257.11
ONT.5257.12
ONT.5257.15
ONT.5257.1
ONT.5257.20
ONT.5257.21
ONT.5257.2
ONT.5257.4
ONT.5257.5
ONT.5257.6
ONT.5257.7
ONT.5257.8
ONT.5300.4
ONT.5322.7
ONT.5322.8
ONT.5334.1
ONT.5343.1
ONT.5350.2
ONT.5359.1
ONT.5365.3
ONT.5365.4
ONT.5365.8
ONT.5368.1
ONT.5368.2
ONT.5368.4
ONT.5370.24
ONT.537.12
ONT.537.13
ONT.537.14
ONT.537.1
ONT.537.5
ONT.537.6
ONT.537.7
ONT.540.8
ONT.5457.3
ONT.5458.13
ONT.5458.14
ONT.5461.4
ONT.5470.3
ONT.5481.2
ONT.5481.4
ONT.5489.2
ONT.5489.6
ONT.5491.1
ONT.5491.2
ONT.5491.4
ONT.5492.1
ONT.5498.1
ONT.5501.1
ONT.5503.1
ONT.553.1
ONT.553.4
ONT.5553.18
ONT.5554.1
ONT.557.10
ONT.557.1
ONT.557.4
ONT.557.6
ONT.557.7
ONT.557.9
ONT.5602.9
ONT.5639.1
ONT.5640.1
ONT.5656.2
ONT.5682.10
ONT.569.1
ONT.5698.11
ONT.5705.1
ONT.5708.1
ONT.5731.1
ONT.5754.5
ONT.5757.3
ONT.5758.10
ONT.5758.11
ONT.5758.1
ONT.5758.2
ONT.5758.3
ONT.5758.4
ONT.5758.5
ONT.5758.6
ONT.5758.7
ONT.5758.8
ONT.5758.9
ONT.5764.4
ONT.5783.3
ONT.5785.9
ONT.5793.1
ONT.5794.1
ONT.5796.2
ONT.5797.1
ONT.5797.2
ONT.5797.3
ONT.5800.1
ONT.5800.4
ONT.5805.1
ONT.5806.13
ONT.5806.14
ONT.5807.23
ONT.5807.24
ONT.5807.25
ONT.5807.26
ONT.5807.27
ONT.5807.28
ONT.5807.29
ONT.5807.52
ONT.5809.1
ONT.5821.2
ONT.5826.10
ONT.5826.8
ONT.5899.1
ONT.590.1
ONT.5928.2
ONT.5928.3
ONT.5928.4
ONT.5963.60
ONT.5978.25
ONT.5978.5
ONT.5986.1
ONT.5994.1
ONT.6002.10
ONT.6002.11
ONT.6002.15
ONT.6002.2
ONT.6002.3
ONT.6002.4
ONT.6002.5
ONT.6002.9
ONT.6015.1
ONT.60.2
ONT.6068.1
ONT.6068.2
ONT.6068.3
ONT.6086.2
ONT.6086.3
ONT.6086.4
ONT.6086.5
ONT.6088.1
ONT.6088.3
ONT.6088.4
ONT.611.18
ONT.611.19
ONT.61.1
ONT.6167.1
ONT.6173.2
ONT.6184.1
ONT.6190.6
ONT.6190.7
ONT.6201.1
ONT.6203.2
ONT.620.6
ONT.6207.3
ONT.6209.1
ONT.6209.2
ONT.6215.1
ONT.6215.2
ONT.6215.3
ONT.6215.4
ONT.6220.3
ONT.6243.13
ONT.6251.14
ONT.6251.16
ONT.6253.4
ONT.626.11
ONT.626.12
ONT.626.14
ONT.6265.2
ONT.6271.12
ONT.6285.2
ONT.6325.2
ONT.6334.25
ONT.6338.2
ONT.6352.3
ONT.6352.4
ONT.6352.5
ONT.6352.6
ONT.635.3
ONT.6359.22
ONT.6387.10
ONT.6387.8
ONT.6387.9
ONT.6410.15
ONT.6411.2
ONT.6415.32
ONT.6426.4
ONT.6426.6
ONT.6428.5
ONT.6428.6
ONT.6461.1
ONT.6461.3
ONT.6468.11
ONT.6468.12
ONT.6468.13
ONT.6468.14
ONT.6468.18
ONT.6468.19
ONT.6474.11
ONT.6474.12
ONT.6477.9
ONT.6497.2
ONT.6497.3
ONT.6510.49
ONT.6536.20
ONT.6570.3
ONT.6571.43
ONT.6584.1
ONT.6595.1
ONT.6595.2
ONT.6595.3
ONT.6595.4
ONT.6621.1
ONT.6638.25
ONT.6652.2
ONT.6656.11
ONT.6656.9
ONT.6666.1
ONT.6667.2
ONT.6667.3
ONT.6667.4
ONT.6685.1
ONT.6689.1
ONT.6691.8
ONT.6695.18
ONT.6695.19
ONT.6699.15
ONT.6711.1
ONT.6713.2
ONT.6716.10
ONT.6722.10
ONT.6722.1
ONT.6722.2
ONT.6722.3
ONT.6722.4
ONT.6722.6
ONT.6723.10
ONT.6723.11
ONT.6723.13
ONT.6723.14
ONT.6723.1
ONT.6723.2
ONT.6723.3
ONT.6723.4
ONT.6723.5
ONT.6723.6
ONT.6723.7
ONT.6723.8
ONT.6723.9
ONT.674.16
ONT.6760.11
ONT.6771.38
ONT.6771.39
ONT.6802.31
ONT.6802.33
ONT.6820.45
ONT.6820.46
ONT.6820.47
ONT.6830.13
ONT.6873.1
ONT.6873.2
ONT.6885.1
ONT.6900.5
ONT.6911.25
ONT.6926.12
ONT.6958.1
ONT.6958.2
ONT.6958.3
ONT.696.3
ONT.696.4
ONT.696.5
ONT.6976.1
ONT.6996.1
ONT.7022.3
ONT.7101.1
ONT.7106.12
ONT.7144.7
ONT.7199.1
ONT.7203.1
ONT.7224.1
ONT.7228.1
ONT.7257.11
ONT.7257.8
ONT.7257.9
ONT.7275.1
ONT.7286.2
ONT.7286.3
ONT.7286.4
ONT.7286.7
ONT.7301.21
ONT.7319.30
ONT.7326.3
ONT.7326.4
ONT.7348.9
ONT.7409.3
ONT.7427.1
ONT.7439.11
ONT.7451.4
ONT.7451.5
ONT.7451.6
ONT.7451.7
ONT.7454.31
ONT.7479.1
ONT.7545.48
ONT.7545.5
ONT.7558.13
ONT.7572.1
ONT.7638.1
ONT.7643.1
ONT.7643.2
ONT.7643.3
ONT.7646.5
ONT.765.1
ONT.7679.2
ONT.7679.3
ONT.7681.20
ONT.7683.1
ONT.7683.2
ONT.7683.4
ONT.7697.18
ONT.7710.2
ONT.7710.3
ONT.77.34
ONT.7772.1
ONT.7772.3
ONT.778.1
ONT.780.21
ONT.780.22
ONT.7819.5
ONT.7826.2
ONT.7849.36
ONT.785.17
ONT.7868.1
ONT.7868.4
ONT.787.1
ONT.787.3
ONT.787.4
ONT.7881.1
ONT.7881.2
ONT.7881.3
ONT.7882.10
ONT.7882.11
ONT.7882.12
ONT.7882.13
ONT.7882.14
ONT.7882.15
ONT.7882.17
ONT.7882.2
ONT.7882.3
ONT.7882.4
ONT.7882.5
ONT.7882.6
ONT.7882.7
ONT.7882.8
ONT.7882.9
ONT.788.3
ONT.7889.2
ONT.7889.3
ONT.7889.5
ONT.7889.7
ONT.7928.8
ONT.7931.3
ONT.7934.1
ONT.7934.3
ONT.7934.5
ONT.7934.7
ONT.7962.4
ONT.7977.2
ONT.7977.3
ONT.7977.4
ONT.7977.5
ONT.7993.1
ONT.8007.3
ONT.8008.1
ONT.8044.1
ONT.8046.1
ONT.8070.1
ONT.8070.2
ONT.8070.3
ONT.8070.4
ONT.8070.5
ONT.8180.11
ONT.8180.12
ONT.8180.13
ONT.8180.14
ONT.8180.3
ONT.8223.10
ONT.8265.1
ONT.8270.5
ONT.8325.1
ONT.8325.9
ONT.8346.1
ONT.8383.4
ONT.8383.7
ONT.8393.3
ONT.8399.25
ONT.8403.6
ONT.8425.53
ONT.8425.54
ONT.8435.4
ONT.844.10
ONT.8475.31
ONT.8499.36
ONT.8508.11
ONT.8514.1
ONT.8514.4
ONT.8514.79
ONT.8522.10
ONT.8522.11
ONT.8568.19
ONT.8568.20
ONT.8577.49
ONT.8577.59
ONT.8602.1
ONT.8604.2
ONT.8605.7
ONT.8605.8
ONT.8605.9
ONT.8631.2
ONT.8640.9
ONT.8662.1
ONT.8674.1
ONT.8674.2
ONT.8674.3
ONT.8674.4
ONT.8674.5
ONT.8700.5
ONT.87.1
ONT.8764.21
ONT.8790.1
ONT.8790.4
ONT.8809.1
ONT.8813.1
ONT.8813.2
ONT.8813.3
ONT.882.12
ONT.882.13
ONT.88.4
ONT.8855.1
ONT.8855.2
ONT.8855.3
ONT.8855.4
ONT.8855.5
ONT.8856.2
ONT.885.7
ONT.885.8
ONT.885.9
ONT.8894.1
ONT.8905.2
ONT.8906.49
ONT.8946.2
ONT.8999.2
ONT.9026.16
ONT.9041.16
ONT.9041.18
ONT.9082.13
ONT.9084.9
ONT.9088.1
ONT.9090.1
ONT.9091.1
ONT.9106.1
ONT.9132.3
ONT.9132.4
ONT.9137.13
ONT.9137.14
ONT.9149.1
ONT.9152.2
ONT.9155.1
ONT.9160.24
ONT.9173.1
ONT.9173.3
ONT.9200.8
ONT.9244.1
ONT.9250.1
ONT.9251.1
ONT.9251.2
ONT.9251.3
ONT.9251.4
ONT.9252.1
ONT.9296.12
ONT.9298.17
ONT.9324.35
ONT.9343.7
ONT.9360.1
ONT.9376.5
ONT.9392.2
ONT.9438.15
ONT.9438.16
ONT.9438.18
ONT.9438.21
ONT.9470.21
ONT.9476.2
ONT.9493.2
ONT.9498.1
ONT.953.1
ONT.953.4
ONT.954.11
ONT.955.13
ONT.955.14
ONT.955.5
ONT.9594.1
ONT.961.8
ONT.9631.2
ONT.9660.2
ONT.9660.3
ONT.9660.4
ONT.9661.10
ONT.9662.10
ONT.9662.11
ONT.9662.12
ONT.9662.8
ONT.9662.9
ONT.9664.1
ONT.9720.1
ONT.9750.1
ONT.9751.1
ONT.9762.1
ONT.9789.25
ONT.979.4
ONT.9798.2
ONT.9817.1
ONT.982.7
ONT.982.8
ONT.9846.2
ONT.9853.6
ONT.9868.39
ONT.9868.43
ONT.9868.44
ONT.9876.16
ONT.9888.1
ONT.9888.3
ONT.9888.4
ONT.9888.5
ONT.9888.6
ONT.9888.7
ONT.9888.9
ONT.9973.2
ONT.9976.34
ONT.9989.2
ONT.9999.4

## Sheet: Worker_unique
Transcript ID
ONT.10154.22
ONT.1017.28
ONT.1017.5
ONT.10230.2
ONT.10230.3
ONT.10284.1
ONT.10401.5
ONT.10410.11
ONT.10705.6
ONT.10706.1
ONT.10827.1
ONT.10827.2
ONT.10952.24
ONT.10966.1
ONT.11112.5
ONT.11174.19
ONT.11263.31
ONT.11298.14
ONT.11435.2
ONT.11528.1
ONT.11634.1
ONT.11925.4
ONT.11986.2
ONT.12069.2
ONT.12275.6
ONT.12336.1
ONT.12491.21
ONT.12636.82
ONT.12931.7
ONT.12962.4
ONT.12962.5
ONT.12964.6
ONT.1302.4
ONT.13034.5
ONT.13214.3
ONT.1324.14
ONT.13302.1
ONT.13306.6
ONT.1341.2
ONT.13461.11
ONT.13478.17
ONT.13581.3
ONT.13626.53
ONT.13630.5
ONT.1367.3
ONT.13677.3
ONT.1373.8
ONT.1375.34
ONT.13963.37
ONT.13982.29
ONT.14058.1
ONT.14149.4
ONT.14186.13
ONT.14282.19
ONT.14339.17
ONT.14365.1
ONT.14371.12
ONT.14395.23
ONT.14436.1
ONT.14499.32
ONT.14499.7
ONT.14735.78
ONT.14752.18
ONT.14852.4
ONT.14852.7
ONT.14852.9
ONT.14974.17
ONT.14994.1
ONT.15001.6
ONT.15100.1
ONT.15155.4
ONT.15183.3
ONT.15337.2
ONT.15442.16
ONT.15454.24
ONT.15481.5
ONT.15500.1
ONT.15601.1
ONT.15632.1
ONT.15662.11
ONT.15786.2
ONT.15801.3
ONT.1582.68
ONT.15856.1
ONT.15897.19
ONT.15898.17
ONT.15898.1
ONT.15993.20
ONT.16034.1
ONT.16082.4
ONT.16082.5
ONT.16084.8
ONT.16150.22
ONT.16375.8
ONT.1640.16
ONT.1640.19
ONT.16474.1
ONT.1683.1
ONT.16852.7
ONT.16874.1
ONT.16874.2
ONT.169.24
ONT.16963.1
ONT.169.8
ONT.17012.16
ONT.17028.10
ONT.17028.11
ONT.17028.12
ONT.17028.5
ONT.17028.6
ONT.17028.8
ONT.17028.9
ONT.17029.8
ONT.17184.2
ONT.17198.14
ONT.1726.3
ONT.1730.17
ONT.1730.18
ONT.17409.18
ONT.17525.21
ONT.17573.1
ONT.17656.1
ONT.17661.3
ONT.17741.1
ONT.17741.2
ONT.17741.3
ONT.17741.5
ONT.17821.7
ONT.17934.12
ONT.17972.43
ONT.18001.1
ONT.18008.24
ONT.18020.1
ONT.18101.3
ONT.18182.13
ONT.18239.2
ONT.18248.2
ONT.18406.24
ONT.18412.1
ONT.1843.22
ONT.18476.2
ONT.1850.1
ONT.18604.1
ONT.18757.1
ONT.1876.1
ONT.18815.14
ONT.18894.8
ONT.18946.8
ONT.19031.2
ONT.19037.44
ONT.1941.1
ONT.19520.1
ONT.1964.15
ONT.19683.1
ONT.1969.1
ONT.19761.2
ONT.2030.1
ONT.222.15
ONT.2233.6
ONT.2237.3
ONT.2281.25
ONT.2324.21
ONT.2456.12
ONT.2510.22
ONT.2551.2
ONT.2633.39
ONT.2646.4
ONT.2676.4
ONT.2723.4
ONT.2734.1
ONT.2734.4
ONT.2734.6
ONT.2742.5
ONT.2744.7
ONT.2786.1
ONT.2945.32
ONT.3022.2
ONT.3029.8
ONT.3029.9
ONT.3066.1
ONT.316.12
ONT.3280.1
ONT.3309.1
ONT.339.34
ONT.3447.73
ONT.3589.6
ONT.3600.2
ONT.3600.3
ONT.363.1
ONT.3696.20
ONT.3747.10
ONT.3762.53
ONT.3784.78
ONT.3975.9
ONT.3988.1
ONT.4106.19
ONT.4147.5
ONT.4172.2
ONT.4198.3
ONT.4297.1
ONT.43.6
ONT.4394.1
ONT.4396.7
ONT.442.15
ONT.442.47
ONT.452.2
ONT.459.17
ONT.4741.9
ONT.4763.15
ONT.4840.40
ONT.4962.6
ONT.5008.5
ONT.5020.1
ONT.5020.5
ONT.5065.7
ONT.5115.15
ONT.5190.1
ONT.525.107
ONT.5371.5
ONT.5373.2
ONT.5519.6
ONT.5553.8
ONT.5634.16
ONT.5733.8
ONT.5763.1
ONT.5901.8
ONT.5957.19
ONT.5961.15
ONT.6000.1
ONT.6000.6
ONT.6135.6
ONT.6162.41
ONT.6250.18
ONT.6298.8
ONT.6370.27
ONT.6384.1
ONT.6413.22
ONT.6429.2
ONT.65.1
ONT.65.4
ONT.6563.1
ONT.6624.7
ONT.6691.9
ONT.669.1
ONT.6791.7
ONT.6931.27
ONT.6967.25
ONT.6967.28
ONT.6971.12
ONT.7000.2
ONT.7016.15
ONT.7086.1
ONT.7268.2
ONT.7363.1
ONT.7381.17
ONT.7434.7
ONT.7464.6
ONT.7571.5
ONT.7601.2
ONT.7620.5
ONT.7716.11
ONT.7716.9
ONT.7721.30
ONT.7734.1
ONT.785.26
ONT.7865.1
ONT.7865.2
ONT.7879.30
ONT.7943.14
ONT.7995.1
ONT.7995.2
ONT.7995.3
ONT.80.27
ONT.803.1
ONT.8056.9
ONT.811.13
ONT.8163.2
ONT.8163.3
ONT.817.5
ONT.8398.8
ONT.8426.23
ONT.8475.61
ONT.8499.39
ONT.8597.8
ONT.8597.9
ONT.8634.13
ONT.8634.8
ONT.8654.2
ONT.8738.11
ONT.8738.15
ONT.8738.16
ONT.8878.1
ONT.8879.3
ONT.8879.4
ONT.8883.6
ONT.8883.7
ONT.8883.9
ONT.8946.6
ONT.9000.1
ONT.9065.13
ONT.9142.19
ONT.9177.22
ONT.9209.19
ONT.9319.43
ONT.9319.57
ONT.9381.1
ONT.9408.20
ONT.9408.35
ONT.9530.3
ONT.9542.1
ONT.9589.4
ONT.9589.6
ONT.9628.5
ONT.9640.1
ONT.9640.2
ONT.9640.3
ONT.9640.4
ONT.9640.5
ONT.9850.20
ONT.9895.32
ONT.9956.18
ONT.9971.1
ONT.9981.1
ONT.9999.8
