# Supplementary material for: Full-Length Transcriptome Profile of Apis cerana Revealed by Nanopore Sequencing
Source: Int J Mol Sci. 2024 Oct 9;25(19):10833. doi: 10.3390/ijms251910833 (PMC11476444; doi:10.3390/ijms251910833)
Supplement: Supplementary file 1 [file ijms-25-10833-s001.zip › TableS4.xlsx]

## Sheet: QO1_QO2_vs_DT1_DT2.DET
#ID	DT1_Count	DT2_Count	QO1_Count	QO2_Count	DT1_FPKM	DT2_FPKM	QO1_FPKM	QO2_FPKM	FDR	log2FC	regulated
ONT.3797.5	0	0	1329064	358930	0	0	13308.5	6459.6	1.06e-29	21.0608	up
ONT.13780.38	0	0	385323	270039	0	0	10039.4	12645.1	3.23e-27	20.0435	up
ONT.6079.7	0	0	49160	17579	0	0	715.423	459.795	5.9e-16	16.8014	up
ONT.6670.13	0	0	15180	51061	0	0	180.123	1088.98	4.09e-15	16.7859	up
ONT.16852.38	0	0	26289	30814	0	0	701.968	1478.8	3.85e-16	16.7618	up
ONT.1375.5	0	0	21306	20989	0	0	153.432	271.654	3.06e-15	16.3741	up
rna-gnl|WGS:JPYL|mrna.APICC_04534	0	0	17182	12340	0	0	472.173	609.483	3.9e-14	15.8866	up
rna-gnl|WGS:JPYL|mrna.APICC_09374	0	0	10733	16525	0	0	253.305	700.973	1.85e-13	15.7578	up
rna-gnl|WGS:JPYL|mrna.APICC_05176	0	0	16773	10425	0	0	95.9591	107.194	8.73e-14	15.7564	up
rna-gnl|WGS:JPYL|mrna.APICC_00509	0	0	13658	12749	0	0	282.809	474.427	8.87e-14	15.7534	up
rna-gnl|WGS:JPYL|mrna.APICC_00551	0	0	12443	9828	0	0	110.855	157.377	2.79e-13	15.5244	up
ONT.16343.1	0	0	18817	5959	0	0	153.673	87.4536	1.1e-12	15.4633	up
ONT.8849.3	0	0	11128	9722	0	0	130.682	205.201	4.52e-13	15.4422	up
ONT.9956.1	0	0	11819	7976	0	0	256.595	311.242	7.11e-13	15.3522	up
ONT.16000.8	0	0	3966	17268	0	0	83.0321	649.908	1.36e-11	15.2502	up
ONT.6670.18	0	0	7177	10243	0	0	150.866	386.994	3.09e-12	15.1806	up
rna-gnl|WGS:JPYL|mrna.APICC_02853	0	0	9812	7039	0	0	31.7483	40.933	1.99e-12	15.149	up
ONT.18294.10	0	0	10750	6244	0	0	283.653	296.119	2.56e-12	15.1256	up
ONT.16242.29	0	0	11400	4773	0	0	831.289	625.485	7.04e-12	14.9839	up
ONT.13092.1	0	0	7437	6861	0	0	160.045	265.357	5.59e-12	14.9479	up
ONT.13449.6	0	0	8208	6161	0	0	116.695	157.415	5.33e-12	14.9449	up
ONT.14234.3	0	0	1980	16726	0	0	155.338	2358.72	1.32e-10	14.9366	up
ONT.6079.2	0	0	3991	11195	0	0	75.9242	382.806	2.96e-11	14.9046	up
ONT.7947.5	0	0	7015	6210	0	0	119.625	190.334	8.66e-12	14.8453	up
ONT.10467.13	0	0	6189	7077	0	0	37.9984	78.0978	1.08e-11	14.8432	up
ONT.190.7	0	0	14635	2641	0	0	413.413	134.036	4.99e-11	14.8294	up
ONT.13915.15	0	0	5620	7300	0	0	166.808	389.464	1.55e-11	14.7994	up
rna-gnl|WGS:JPYL|mrna.APICC_02209	0	0	11681	3352	0	0	84.9478	43.8014	3e-11	14.7849	up
ONT.16000.5	0	0	8746	4544	0	0	164.53	153.609	1.42e-11	14.7802	up
ONT.11635.5	0	0	5570	6883	0	0	130.651	290.187	1.8e-11	14.7553	up
ONT.1936.5	0	0	3400	10255	0	0	140.903	763.847	6.12e-11	14.7545	up
rna-gnl|WGS:JPYL|mrna.APICC_10181	0	0	1793	13559	0	0	91.3459	1242.07	2.75e-10	14.712	up
rna-gnl|WGS:JPYL|mrna.APICC_02819	0	0	4564	7751	0	0	122.405	373.615	3.27e-11	14.7089	up
rna-gnl|WGS:JPYL|mrna.APICC_01159	0	0	20453	914	0	0	792.025	63.5751	5.85e-10	14.693	up
rna-gnl|WGS:JPYL|mrna.APICC_06047	0	0	10954	3023	0	0	130.302	64.6092	5.02e-11	14.6794	up
ONT.6506.19	0	0	5650	5611	0	0	271.963	485.42	2.51e-11	14.6347	up
ONT.15740.7	0	0	9229	3031	0	0	246.427	145.422	6.47e-11	14.5581	up
ONT.19560.26	0	0	7907	3435	0	0	311.799	243.43	5.22e-11	14.5307	up
ONT.10467.15	0	0	6445	4167	0	0	46.8422	54.4321	3.73e-11	14.5288	up
ONT.9585.8	0	0	4588	5533	0	0	37.9147	82.1786	5.69e-11	14.4866	up
ONT.1585.24	0	0	3223	7375	0	0	100.55	413.581	1.31e-10	14.4732	up
ONT.9423.5	0	0	408	17386	0	0	10.1059	659.986	4.57e-09	14.4661	up
rna-gnl|WGS:JPYL|mrna.APICC_00290	0	0	10013	2230	0	0	362.617	145.086	1.74e-10	14.4468	up
ONT.15373.1	0	0	801	13725	0	0	43.1362	1329.27	1.93e-09	14.4458	up
rna-gnl|WGS:JPYL|mrna.APICC_07750	0	0	4981	4658	0	0	35.0658	58.9319	5.77e-11	14.4322	up
ONT.195.11	0	0	5256	4120	0	0	96.8372	136.421	6.47e-11	14.3898	up
ONT.14404.9	0	0	8729	2311	0	0	283.408	134.839	1.94e-10	14.3622	up
rna-gnl|WGS:JPYL|mrna.APICC_06741	0	0	4172	4946	0	0	8.48475	18.077	9.76e-11	14.3517	up
ONT.1489.13	0	0	3105	6418	0	0	57.1159	212.207	1.91e-10	14.3496	up
ONT.1187.5	0	0	6461	3074	0	0	57.8778	49.4917	1.11e-10	14.3267	up
rna-gnl|WGS:JPYL|mrna.APICC_00508	0	0	2596	6931	0	0	60.5404	290.558	3.15e-10	14.3114	up
rna-gnl|WGS:JPYL|mrna.APICC_03906	0	0	3607	5179	0	0	13.3834	34.5416	1.57e-10	14.2882	up
ONT.11816.8	0	0	5481	3338	0	0	71.6937	78.4656	1.12e-10	14.2769	up
ONT.8776.1	0	0	4926	3641	0	0	59.3546	26.012	1.1e-10	14.2667	up
ONT.15740.4	0	0	5158	3227	0	0	61.1221	68.7305	1.45e-10	14.2157	up
rna-gnl|WGS:JPYL|mrna.APICC_00672	0	0	3700	4490	0	0	24.7515	53.9825	1.84e-10	14.2104	up
ONT.14519.2	0	0	4495	3623	0	0	34.2238	49.582	1.45e-10	14.2035	up
ONT.11417.17	0	0	3812	4070	0	0	41.4831	79.6011	1.96e-10	14.1671	up
rna-gnl|WGS:JPYL|mrna.APICC_03143	0	0	4591	3235	0	0	30.4055	38.5115	1.89e-10	14.1432	up
ONT.3007.2	0	0	3885	3786	0	0	44.6305	78.1653	2.12e-10	14.1338	up
ONT.8123.6	0	0	360	12627	0	0	5.93224	374.897	1.12e-08	14.1296	up
ONT.12112.5	0	0	1820	6739	0	0	22.5625	150.161	1.02e-09	14.1167	up
ONT.7075.43	0	0	3347	4291	0	0	114.398	263.628	2.92e-10	14.1157	up
ONT.17723.1	0	0	2759	5096	0	0	41.241	136.909	4.34e-10	14.1151	up
rna-gnl|WGS:JPYL|mrna.APICC_03073	0	0	1838	6666	0	0	58.6428	382.263	1.01e-09	14.1122	up
ONT.1137.30	0	0	3184	4419	0	0	33.4787	83.5116	3.28e-10	14.1033	up
ONT.13512.3	0	0	2023	6052	0	0	15.1172	81.2999	9e-10	14.0796	up
rna-gnl|WGS:JPYL|mrna.APICC_03438	0	0	5151	2567	0	0	387.145	346.712	3.27e-10	14.0621	up
ONT.1330.7	0	0	5457	2396	0	0	238.87	188.481	3.79e-10	14.0549	up
ONT.17938.5	0	0	7009	1744	0	0	280.707	125.544	7.49e-10	14.0451	up
rna-gnl|WGS:JPYL|mrna.APICC_09985	0	0	6182	2053	0	0	48.1844	28.7585	5.34e-10	14.045	up
rna-gnl|WGS:JPYL|mrna.APICC_03414	0	0	3999	3042	0	0	48.2056	65.9075	3.24e-10	14.0133	up
rna-gnl|WGS:JPYL|mrna.APICC_05123	0	0	3533	3364	0	0	166.334	284.581	3.74e-10	13.9953	up
ONT.9578.18	0	0	7843	1256	0	0	169.929	48.9005	1.71e-09	13.9712	up
ONT.8382.1	0	0	3279	3443	0	0	75.3227	142.141	4.64e-10	13.9602	up
ONT.7126.7	0	0	2318	4635	0	0	23.4374	84.2553	9.24e-10	13.9472	up
ONT.2633.31	0	0	3121	3503	0	0	74.9048	151.106	5.32e-10	13.9384	up
rna-gnl|WGS:JPYL|mrna.APICC_09997	0	0	4169	2552	0	0	24.7868	27.2646	5.05e-10	13.9234	up
rna-gnl|WGS:JPYL|mrna.APICC_01823	0	0	3130	3385	0	0	9.45914	18.3851	5.61e-10	13.9184	up
rna-gnl|WGS:JPYL|mrna.APICC_08066	0	0	4490	2282	0	0	50.6758	46.2894	6.4e-10	13.8962	up
ONT.6202.4	0	0	2602	3790	0	0	24.2773	63.558	8.8e-10	13.8736	up
ONT.6079.3	0	0	2130	4453	0	0	66.7993	251.046	1.33e-09	13.8706	up
ONT.7511.3	0	0	3794	2553	0	0	40.4655	48.9358	6.19e-10	13.8638	up
ONT.6623.6	0	0	3100	3137	0	0	29.762	54.1168	6.68e-10	13.8637	up
ONT.4628.1	0	0	4103	2284	0	0	436.936	436.975	7.47e-10	13.8392	up
ONT.13449.22	0	0	644	7639	0	0	17.7037	377.486	1.05e-08	13.8308	up
ONT.9810.1	0	0	1040	6265	0	0	21.234	229.94	5.29e-09	13.8194	up
rna-gnl|WGS:JPYL|mrna.APICC_05492	0	0	8582	715	0	0	812.361	121.639	6.19e-09	13.8169	up
ONT.13254.3	0	0	3022	2982	0	0	115.012	203.965	8e-10	13.8142	up
ONT.7841.4	0	0	3606	2465	0	0	38.6129	47.4296	7.62e-10	13.808	up
ONT.2608.3	0	0	4600	1891	0	0	49.2269	36.3562	1.18e-09	13.7913	up
ONT.14622.2	0	0	921	6364	0	0	16.5114	205.108	6.83e-09	13.7874	up
ONT.15766.1	0	0	3786	2252	0	0	57.6387	61.6095	9.16e-10	13.7786	up
rna-gnl|WGS:JPYL|mrna.APICC_09595	0	0	3131	2604	0	0	42.106	62.9319	9.58e-10	13.7518	up
ONT.16000.9	0	0	401	8191	0	0	0.667864	227.818	2.24e-08	13.751	up
rna-gnl|WGS:JPYL|mrna.APICC_02621	0	0	2240	3518	0	0	14.8447	37.4311	1.66e-09	13.7309	up
ONT.2618.4	0	0	2192	3516	0	0	15.5239	44.7506	1.77e-09	13.7175	up
ONT.10081.1	0	0	623	6832	0	0	5.62925	111.058	1.4e-08	13.7163	up
ONT.13413.3	0	0	2400	3215	0	0	42.1971	101.602	1.55e-09	13.7124	up
ONT.1137.29	0	0	1734	4104	0	0	18.18	77.3252	2.89e-09	13.6985	up
rna-gnl|WGS:JPYL|mrna.APICC_09565	0	0	7296	755	0	0	33.0032	6.13281	7.53e-09	13.6936	up
ONT.11796.1	0	0	2969	2495	0	0	40.1313	60.6193	1.25e-09	13.6892	up
ONT.18802.1	0	0	1597	4282	0	0	37.7816	66.1045	3.4e-09	13.6891	up
ONT.2183.10	0	0	1963	3679	0	0	43.3929	146.194	2.35e-09	13.6851	up
ONT.3014.6	0	0	2196	3313	0	0	7.14865	70.0268	1.94e-09	13.6775	up
ONT.8954.2	0	0	2028	3442	0	0	19.7446	60.2227	2.36e-09	13.6563	up
rna-gnl|WGS:JPYL|mrna.APICC_07941	0	0	2047	3396	0	0	60.9333	181.684	2.35e-09	13.6524	up
ONT.1936.2	0	0	8290	476	0	0	181.885	18.7364	1.63e-08	13.6426	up
rna-gnl|WGS:JPYL|mrna.APICC_07976	0	0	2500	2769	0	0	42.9087	85.4201	1.72e-09	13.6412	up
ONT.10924.4	0	0	4403	1551	0	0	73.6278	46.5963	2.42e-09	13.6403	up
ONT.16752.1	0	0	2688	2548	0	0	35.7975	60.9941	1.62e-09	13.6362	up
ONT.6079.4	0	0	2982	2251	0	0	36.2491	49.1729	1.59e-09	13.6256	up
ONT.16957.5	0	0	247	8262	0	0	2.74547	165.348	4.86e-08	13.6227	up
ONT.1342.1	0	0	1577	3900	0	0	28.804	128.023	4.21e-09	13.61	up
ONT.366.9	0	0	4549	1397	0	0	95.3965	52.656	3.23e-09	13.6027	up
ONT.19222.12	0	0	440	6770	0	0	3.54289	50.7141	2.77e-08	13.5984	up
ONT.5685.9	0	0	2638	2398	0	0	22.5775	36.8732	1.9e-09	13.5852	up
ONT.3832.55	0	0	3205	1975	0	0	48.2819	53.4629	1.93e-09	13.5852	up
ONT.8387.1	0	0	2454	2577	0	0	25.2392	47.6391	2.07e-09	13.5829	up
ONT.16242.3	0	0	1251	4302	0	0	26.6537	164.791	6.74e-09	13.5754	up
rna-gnl|WGS:JPYL|mrna.APICC_02424	0	0	2837	2169	0	0	47.9126	65.8535	1.94e-09	13.5689	up
ONT.16852.41	0	0	1590	3577	0	0	78.4743	317.375	4.75e-09	13.5481	up
ONT.10950.3	0	0	315	7102	0	0	3.91522	159.135	4.43e-08	13.546	up
ONT.12232.2	0	0	2920	2026	0	0	82.3029	102.615	2.17e-09	13.5428	up
ONT.3325.1	0	0	3003	1970	0	0	45.8117	54.0054	2.21e-09	13.5421	up
ONT.17575.1	0	0	1638	3452	0	0	19.0402	72.1343	4.62e-09	13.5374	up
ONT.3029.1	0	0	836	4990	0	0	6.81301	73.0966	1.39e-08	13.534	up
ONT.7164.1	0	0	4669	1188	0	0	85.3639	39.0345	5.08e-09	13.5329	up
ONT.165.1	0	0	2334	2505	0	0	22.2248	42.865	2.56e-09	13.5316	up
ONT.16376.6	0	0	1036	4481	0	0	11.9255	92.7701	1.03e-08	13.5265	up
ONT.2106.2	0	0	13568	57	0	0	215.317	1.61161	1.66e-07	13.5226	up
ONT.7303.1	0	0	2341	2427	0	0	59.5591	111.008	2.68e-09	13.5134	up
rna-gnl|WGS:JPYL|mrna.APICC_01821	0	0	1888	2969	0	0	22.7701	64.3668	3.83e-09	13.5102	up
ONT.4527.4	0	0	6070	705	0	0	145.247	30.3074	1.27e-08	13.5055	up
ONT.16696.1	0	0	2117	2590	0	0	28.0603	61.6839	3.31e-09	13.4895	up
ONT.4586.8	0	0	2237	2400	0	0	29.9907	57.8373	3.19e-09	13.4762	up
ONT.9578.24	0	0	2213	2414	0	0	20.6222	40.4332	3.26e-09	13.4728	up
ONT.147.5	0	0	2293	2320	0	0	17.0777	31.0549	3.14e-09	13.4709	up
ONT.5868.7	0	0	3709	1422	0	0	59.2081	40.7939	4.31e-09	13.469	up
ONT.16353.10	0	0	1896	2722	0	0	15.823	40.8391	4.37e-09	13.4531	up
rna-gnl|WGS:JPYL|mrna.APICC_08243	0	0	1695	2995	0	0	38.5277	122.363	5.29e-09	13.4528	up
ONT.9606.1	0	0	10540	104	0	0	123.354	2.17872	1.24e-07	13.4366	up
ONT.8922.12	0	0	1587	3066	0	0	61.4959	213.542	6.19e-09	13.4323	up
rna-gnl|WGS:JPYL|mrna.APICC_07393	0	0	1980	2525	0	0	18.9366	43.4078	4.32e-09	13.43	up
ONT.8675.8	0	0	2454	2017	0	0	153.641	226.936	3.4e-09	13.4268	up
ONT.4990.6	0	0	5325	747	0	0	350.211	88.2252	1.41e-08	13.4171	up
ONT.3516.3	0	0	512	5304	0	0	6.99537	130.378	3.4e-08	13.417	up
ONT.1936.4	0	0	7213	348	0	0	146.017	12.6405	3.94e-08	13.4115	up
ONT.12112.2	0	0	760	4523	0	0	9.12452	97.5935	2.09e-08	13.4104	up
ONT.5855.1	0	0	2134	2264	0	0	17.3158	33.0185	4.11e-09	13.4078	up
ONT.12819.3	0	0	3723	1266	0	0	73.0279	44.6139	6.11e-09	13.4023	up
ONT.4593.3	0	0	1462	3104	0	0	16.6635	63.5969	7.81e-09	13.3962	up
rna-gnl|WGS:JPYL|mrna.APICC_07878	0	0	373	5714	0	0	19.8374	546.742	5.18e-08	13.3883	up
ONT.8016.1	0	0	2287	2032	0	0	30.3371	48.4353	4.11e-09	13.3849	up
ONT.5001.1	0	0	17716	13	0	0	164.507	1.99876	5.68e-07	13.3838	up
ONT.12037.6	0	0	1921	2401	0	0	18.2577	41.0013	5.16e-09	13.3775	up
ONT.3544.2	0	0	4167	1035	0	0	188.243	84.0319	9.36e-09	13.3736	up
ONT.2094.2	0	0	1936	2348	0	0	19.8665	43.2976	5.23e-09	13.3678	up
ONT.16225.21	0	0	2322	1933	0	0	29.724	44.4779	4.37e-09	13.3631	up
ONT.4480.11	0	0	200	6649	0	0	2.36769	141.986	1.04e-07	13.3579	up
ONT.17400.9	0	0	3846	1114	0	0	32.7896	2.08668	8.62e-09	13.3531	up
ONT.2106.1	0	0	9162	125	0	0	140.011	3.41656	1.26e-07	13.3501	up
rna-gnl|WGS:JPYL|mrna.APICC_07409	0	0	2607	1682	0	0	67.0028	77.6997	4.73e-09	13.3471	up
rna-gnl|WGS:JPYL|mrna.APICC_08155	0	0	2108	2041	0	0	21.0665	36.6559	5.16e-09	13.3335	up
ONT.5575.5	0	0	3986	995	0	0	78.3297	35.1195	1.12e-08	13.319	up
ONT.2106.5	0	0	70	8359	0	0	1.38785	298.969	2.67e-07	13.3092	up
ONT.15982.3	0	0	2969	1368	0	0	21.5411	17.8275	6.95e-09	13.2953	up
rna-gnl|WGS:JPYL|mrna.APICC_08599	0	0	2127	1865	0	0	30.8938	48.6795	5.99e-09	13.2823	up
rna-gnl|WGS:JPYL|mrna.APICC_07722	0	0	2144	1849	0	0	135.961	210.744	5.98e-09	13.2821	up
ONT.19307.2	0	0	1643	2385	0	0	25.8523	67.4791	8.57e-09	13.2753	up
rna-gnl|WGS:JPYL|mrna.APICC_04038	0	0	12107	32	0	0	757.293	3.58186	4.08e-07	13.2726	up
ONT.406.2	0	0	2582	1465	0	0	30.3295	30.9268	7.17e-09	13.2497	up
ONT.17690.4	0	0	2209	1689	0	0	25.2324	34.6666	6.74e-09	13.2436	up
ONT.13388.4	0	0	1095	2993	0	0	35.623	175.031	1.86e-08	13.2191	up
ONT.8096.3	0	0	516	4211	0	0	5.92781	87.0862	5.25e-08	13.206	up
ONT.3832.51	0	0	1674	2104	0	0	24.2559	54.8191	9.85e-09	13.203	up
ONT.16523.11	0	0	4912	515	0	0	125.116	23.5712	3.85e-08	13.1958	up
ONT.13068.18	0	0	982	3102	0	0	8.69631	49.3692	2.31e-08	13.1956	up
rna-gnl|WGS:JPYL|mrna.APICC_06603	0	0	1742	1984	0	0	7.36161	15.0739	9.72e-09	13.1903	up
ONT.17842.2	0	0	16	10974	0	0	0.16443	276.389	8.27e-07	13.1902	up
rna-gnl|WGS:JPYL|mrna.APICC_08958	0	0	2594	1320	0	0	44.3647	40.566	9.81e-09	13.1844	up
ONT.9514.3	0	0	4291	648	0	0	79.9779	21.6806	2.96e-08	13.1732	up
rna-gnl|WGS:JPYL|mrna.APICC_08621	0	0	1441	2295	0	0	76.0057	217.62	1.34e-08	13.1698	up
rna-gnl|WGS:JPYL|mrna.APICC_06455	0	0	870	3193	0	0	34.8807	230.199	2.94e-08	13.1645	up
ONT.1467.115	0	0	1658	1918	0	0	28.3841	59.004	1.18e-08	13.1364	up
ONT.4456.11	0	0	2276	1390	0	0	60.0059	65.842	1.06e-08	13.1347	up
ONT.5095.12	0	0	1174	2547	0	0	20.0095	33.2719	2.02e-08	13.1301	up
ONT.2897.3	0	0	1272	2359	0	0	10.6632	35.5495	1.84e-08	13.1174	up
rna-gnl|WGS:JPYL|mrna.APICC_03799	0	0	2130	1422	0	0	187.658	225.128	1.14e-08	13.1077	up
ONT.6592.5	0	0	1234	2377	0	0	38.0001	131.624	1.98e-08	13.106	up
ONT.12834.3	0	0	2232	1355	0	0	22.535	24.5881	1.18e-08	13.1055	up
rna-gnl|WGS:JPYL|mrna.APICC_10116	0	0	2166	1392	0	0	5.63109	6.50302	1.17e-08	13.1043	up
ONT.6715.10	0	0	2811	1060	0	0	14.8258	10.0427	1.65e-08	13.1009	up
ONT.15668.5	0	0	1329	2179	0	0	19.8738	4.3275	1.85e-08	13.0859	up
rna-gnl|WGS:JPYL|mrna.APICC_09541	0	0	2002	1459	0	0	12.6296	16.5382	1.21e-08	13.0849	up
ONT.662.36	0	0	4278	527	0	0	165.176	36.5275	4.72e-08	13.0839	up
ONT.4538.2	0	0	2138	1339	0	0	15.5232	17.4731	1.33e-08	13.0704	up
rna-gnl|WGS:JPYL|mrna.APICC_04453	0	0	1375	2064	0	0	14.2266	38.4027	1.83e-08	13.0685	up
rna-gnl|WGS:JPYL|mrna.APICC_01867	0	0	2119	1341	0	0	12.3432	14.0356	1.34e-08	13.0657	up
ONT.16828.1	0	0	1861	1492	0	0	17.3793	25.0265	1.37e-08	13.052	up
rna-gnl|WGS:JPYL|mrna.APICC_01457	0	0	2534	1096	0	0	10.923	8.49052	1.78e-08	13.0508	up
ONT.7475.1	0	0	2605	1053	0	0	27.8095	3.22463	1.9e-08	13.0448	up
ONT.6360.5	0	0	2018	1319	0	0	31.0652	36.493	1.54e-08	13.0238	up
ONT.4569.7	0	0	633	3149	0	0	7.15817	63.9982	6.08e-08	13.0199	up
ONT.6506.15	0	0	7062	89	0	0	227.231	5.14452	3.3e-07	13.0122	up
ONT.4522.19	0	0	1842	1412	0	0	24.2491	33.4017	1.58e-08	13.0099	up
rna-gnl|WGS:JPYL|mrna.APICC_00946	0	0	2756	928	0	0	89.9726	54.451	2.47e-08	13.009	up
ONT.17341.72	0	0	1550	1669	0	0	71.5843	138.515	1.82e-08	13.0033	up
ONT.14229.1	0	0	2444	1033	0	0	39.3531	29.886	2.23e-08	12.99	up
ONT.10385.23	0	0	1545	1630	0	0	21.8682	41.4829	1.9e-08	12.9861	up
ONT.1090.3	0	0	1144	2104	0	0	13.6861	45.2678	2.95e-08	12.9751	up
ONT.2945.4	0	0	2352	1045	0	0	98.895	78.9779	2.29e-08	12.9715	up
ONT.13766.4	0	0	659	2908	0	0	4.96659	39.3802	6.48e-08	12.9672	up
ONT.5693.3	0	0	1067	2191	0	0	25.2777	93.2855	3.31e-08	12.9666	up
ONT.7947.2	0	0	2646	896	0	0	52.2126	31.7719	2.92e-08	12.9599	up
ONT.9514.2	0	0	3349	625	0	0	52.2673	17.5234	4.96e-08	12.9524	up
ONT.16865.1	0	0	2174	1085	0	0	32.9375	29.5232	2.33e-08	12.9438	up
rna-gnl|WGS:JPYL|mrna.APICC_07499	0	0	1694	1380	0	0	46.8826	68.6464	2.03e-08	12.9406	up
rna-gnl|WGS:JPYL|mrna.APICC_06442	0	0	2648	856	0	0	95.5002	55.4297	3.28e-08	12.9344	up
ONT.12112.15	0	0	5370	175	0	0	112.09	6.54665	2.22e-07	12.9261	up
ONT.6033.6	0	0	274	3863	0	0	12.6334	260.207	1.9e-07	12.9241	up
ONT.12952.6	0	0	1382	1637	0	0	26.4992	56.4304	2.58e-08	12.9168	up
ONT.4917.1	0	0	1447	1549	0	0	100.149	192.709	2.47e-08	12.9108	up
ONT.13680.10	0	0	2173	1026	0	0	26.3509	22.3552	2.71e-08	12.9078	up
ONT.10805.10	0	0	696	2639	0	0	8.35492	56.9311	6.86e-08	12.9077	up
ONT.10950.18	0	0	1465	1521	0	0	22.2233	41.4773	2.46e-08	12.9073	up
ONT.15770.4	0	0	1539	1438	0	0	29.7277	49.9398	2.39e-08	12.9038	up
ONT.7736.1	0	2	8947	9432	0	0.022472	119.632	226.665	2.54e-29	12.8998	up
rna-gnl|WGS:JPYL|mrna.APICC_09884	0	0	1715	1274	0	0	60.1434	80.3056	2.36e-08	12.8972	up
rna-gnl|WGS:JPYL|mrna.APICC_08916	0	0	1580	1376	0	0	21.9039	34.2889	2.42e-08	12.8932	up
ONT.3544.4	0	0	2676	777	0	0	253.25	132.183	4.18e-08	12.8883	up
rna-gnl|WGS:JPYL|mrna.APICC_08886	0	0	2615	789	0	0	52.9228	28.6637	4.17e-08	12.8799	up
ONT.13384.10	0	0	2661	766	0	0	116.853	60.3982	4.36e-08	12.8765	up
ONT.2899.5	0	0	2591	778	0	0	56.8454	30.6586	4.36e-08	12.8654	up
ONT.14875.24	0	0	1604	1283	0	0	21.094	30.3114	2.69e-08	12.8584	up
rna-gnl|WGS:JPYL|mrna.APICC_08221	0	0	1284	1587	0	0	3.41283	7.58196	3.31e-08	12.8499	up
ONT.12925.109	0	0	1843	1094	0	0	28.9545	30.8748	2.98e-08	12.8434	up
ONT.1304.5	0	0	1308	1543	0	0	31.6237	67.0591	3.3e-08	12.8432	up
rna-gnl|WGS:JPYL|mrna.APICC_02576	0	0	860	2158	0	0	3.11714	14.066	5.84e-08	12.8431	up
ONT.15413.6	0	0	2241	893	0	0	25.7539	18.4392	3.79e-08	12.8425	up
rna-gnl|WGS:JPYL|mrna.APICC_08416	0	0	1037	1886	0	0	1.47227	4.8129	4.51e-08	12.8411	up
ONT.2825.8	0	0	1898	1037	0	0	20.2506	19.8803	3.27e-08	12.8273	up
ONT.11515.1	0	0	1345	1460	0	0	13.8329	26.9965	3.33e-08	12.8255	up
ONT.16060.18	0	0	904	2031	0	0	5.94605	24.0288	5.7e-08	12.8219	up
ONT.15847.1	0	0	1962	987	0	0	100.528	90.9315	3.55e-08	12.8167	up
ONT.5309.7	0	0	1755	1101	0	0	12.315	13.8847	3.2e-08	12.8166	up
ONT.1277.2	0	0	2141	899	0	0	49.5241	37.3612	4e-08	12.8157	up
ONT.6992.4	0	0	5042	142	0	0	115.336	5.82892	3.43e-07	12.8072	up
rna-gnl|WGS:JPYL|mrna.APICC_08012	0	0	1311	1455	0	0	18.8623	37.636	3.6e-08	12.8067	up
ONT.14316.14	0	0	148	4069	0	0	1.48474	73.556	4.22e-07	12.8036	up
ONT.16541.4	0	0	1965	949	0	0	28.9503	25.1247	3.94e-08	12.7927	up
rna-gnl|WGS:JPYL|mrna.APICC_06962	0	0	1346	1382	0	0	66.8587	123.427	3.63e-08	12.791	up
ONT.18976.5	0	0	1046	1709	0	0	23.4387	68.8221	5.15e-08	12.7759	up
ONT.16999.19	0	0	1597	1123	0	0	20.857	26.3427	3.63e-08	12.7696	up
ONT.18484.1	0	0	1813	987	0	0	41.492	40.5629	4.03e-08	12.766	up
ONT.17163.4	0	0	984	1748	0	0	13.8114	44.123	5.83e-08	12.757	up
ONT.5919.9	0	0	1235	1421	0	0	9.31285	19.2681	4.36e-08	12.7531	up
ONT.12112.6	0	0	6766	35	0	0	94.9351	0.868583	1.04e-06	12.7447	up
ONT.6454.2	0	0	1319	1302	0	0	14.2102	25.2181	4.27e-08	12.7396	up
ONT.18137.11	0	0	326	2994	0	0	4.8722	80.6267	2.34e-07	12.7379	up
ONT.9744.3	0	0	1985	859	0	0	13.5654	10.5446	5.07e-08	12.737	up
ONT.11081.5	0	0	860	1876	0	0	10.0649	39.4396	7.47e-08	12.7359	up
ONT.4274.5	0	0	2509	615	0	0	49.9373	22.0022	8.43e-08	12.717	up
rna-gnl|WGS:JPYL|mrna.APICC_09203	0	0	1837	884	0	0	111.744	96.6583	5.25e-08	12.7038	up
ONT.1489.10	0	0	3284	358	0	0	42.9054	8.4054	1.7e-07	12.7016	up
ONT.4800.6	0	0	1981	807	0	0	21.5344	15.773	5.99e-08	12.6975	up
ONT.10851.3	0	0	499	2401	0	0	6.0935	52.6909	1.63e-07	12.6902	up
ONT.12913.3	0	0	788	1840	0	0	10.1929	42.793	9.49e-08	12.6761	up
ONT.535.1	0	0	1280	1211	0	0	21.6075	36.7633	5.18e-08	12.6741	up
rna-gnl|WGS:JPYL|mrna.APICC_08163	0	0	1563	989	0	0	23.9528	27.248	5.15e-08	12.6729	up
rna-gnl|WGS:JPYL|mrna.APICC_01021	0	0	1278	1200	0	0	1.5921	2.68778	5.26e-08	12.6673	up
ONT.16657.22	0	0	59	4454	0	0	1.05659	143.403	1.05e-06	12.6646	up
rna-gnl|WGS:JPYL|mrna.APICC_05402	0	0	1564	973	0	0	19.3101	21.5716	5.32e-08	12.6627	up
ONT.11104.1	0	0	219	3137	0	0	11.1012	286.769	4.05e-07	12.6606	up
rna-gnl|WGS:JPYL|mrna.APICC_05513	0	0	1264	1196	0	0	7.56497	12.8574	5.45e-08	12.658	up
ONT.10824.3	0	0	1543	969	0	0	23.9405	27.0203	5.51e-08	12.6514	up
ONT.2113.1	0	0	873	1650	0	0	17.6055	59.7862	8.75e-08	12.6488	up
ONT.9826.5	0	1	9401	1786	0	0.000218	129.766	44.2979	5.17e-15	12.6488	up
ONT.19038.1	0	0	832	1703	0	0	9.83346	25.1156	9.41e-08	12.6461	up
rna-gnl|WGS:JPYL|mrna.APICC_06736	0	0	1427	1032	0	0	8.92957	3.41412	5.51e-08	12.6427	up
rna-gnl|WGS:JPYL|mrna.APICC_01154	0	0	1238	1192	0	0	7.69582	13.3117	5.8e-08	12.6423	up
ONT.382.2	0	0	2123	670	0	0	32.2099	18.2742	8.81e-08	12.6381	up
ONT.14346.2	0	0	1977	724	0	0	58.9544	38.7946	8.13e-08	12.6317	up
rna-gnl|WGS:JPYL|mrna.APICC_02776	0	0	1614	895	0	0	19.3531	19.2878	6.28e-08	12.6284	up
ONT.8265.9	0	0	178	3223	0	0	1.71913	55.9657	5.13e-07	12.6281	up
ONT.10383.2	0	0	1037	1387	0	0	13.7709	33.1052	7.36e-08	12.6277	up
rna-gnl|WGS:JPYL|mrna.APICC_06520	0	0	937	1474	0	0	11.6086	32.8076	8.74e-08	12.6085	up
rna-gnl|WGS:JPYL|mrna.APICC_03589	0	0	787	1676	0	0	34.9984	133.996	1.11e-07	12.6047	up
ONT.10950.2	0	0	371	2447	0	0	4.74183	56.3069	2.74e-07	12.597	up
ONT.11133.16	0	0	999	1366	0	0	19.6221	48.2045	8.32e-08	12.5946	up
rna-gnl|WGS:JPYL|mrna.APICC_08936	0	0	854	1557	0	0	7.15003	23.4247	1.01e-07	12.5946	up
rna-gnl|WGS:JPYL|mrna.APICC_08927	1	0	1865	7965	0.006745	0	14.234	86.648	8.53e-14	12.5932	up
ONT.16378.22	0	0	1351	1003	0	0	26.2018	34.9705	6.61e-08	12.5892	up
ONT.5219.1	0	0	1961	677	0	0	65.0495	40.3385	9.75e-08	12.5873	up
ONT.14483.14	0	0	2256	559	0	0	114.772	51.0967	1.25e-07	12.5872	up
ONT.12094.5	0	0	6528	20	0	0	101.143	0.555739	1.97e-06	12.5806	up
ONT.4716.6	0	0	896	1465	0	0	12.9884	38.1896	9.89e-08	12.5783	up
ONT.5253.2	0	0	873	1493	0	0	7.80446	23.9854	1.02e-07	12.5768	up
ONT.2106.6	0	0	4036	133	0	0	84.8956	5.01461	5.73e-07	12.5755	up
ONT.2773.7	0	0	495	2093	0	0	7.01024	53.3566	2.1e-07	12.5688	up
ONT.7997.1	0	0	1006	1299	0	0	34.542	80.1542	8.76e-08	12.5653	up
ONT.3231.45	0	0	1110	1169	0	0	18.8631	35.7038	8.05e-08	12.5591	up
rna-gnl|WGS:JPYL|mrna.APICC_05474	0	0	1629	793	0	0	20.3882	17.8266	8.62e-08	12.5568	up
ONT.2266.1	0	0	1178	1093	0	0	9.24723	15.4169	7.76e-08	12.555	up
ONT.13688.1	0	0	1699	754	0	0	27.5474	21.9617	9.16e-08	12.553	up
ONT.10326.7	0	0	2461	447	0	0	87.7532	28.6105	1.78e-07	12.5488	up
ONT.4274.4	0	0	2050	596	0	0	48.2058	25.1788	1.25e-07	12.5487	up
ONT.16403.21	0	0	624	1806	0	0	7.64043	39.7554	1.67e-07	12.5478	up
ONT.6190.9	0	0	1216	1044	0	0	14.5937	22.5056	7.8e-08	12.5467	up
rna-gnl|WGS:JPYL|mrna.APICC_08320	0	0	65	3837	0	0	3.86102	413.961	1.25e-06	12.5423	up
rna-gnl|WGS:JPYL|mrna.APICC_06266	0	1	3773	4456	0	0.034747	140.038	297.204	7.58e-19	12.5375	up
ONT.6465.9	0	0	1073	1169	0	0	45.1701	88.4643	8.74e-08	12.5373	up
ONT.7174.3	0	0	2115	556	0	0	36.7215	1.77283	1.4e-07	12.5353	up
rna-gnl|WGS:JPYL|mrna.APICC_09808	0	0	1085	1149	0	0	16.828	32.0222	8.74e-08	12.5334	up
rna-gnl|WGS:JPYL|mrna.APICC_06320	0	0	830	1459	0	0	11.3138	35.7513	1.21e-07	12.5319	up
rna-gnl|WGS:JPYL|mrna.APICC_03854	0	0	496	1990	0	0	8.2829	59.7182	2.28e-07	12.5267	up
ONT.4184.1	0	0	1236	995	0	0	26.5737	38.4265	8.26e-08	12.5267	up
rna-gnl|WGS:JPYL|mrna.APICC_00948	0	5	24913	11171	0	0.01764	87.9271	70.857	2.88e-27	12.5248	up
ONT.10055.4	0	0	1438	853	0	0	50.3072	53.6313	8.73e-08	12.5236	up
ONT.268.1	0	0	1880	624	0	0	23.3299	1.50524	1.27e-07	12.5111	up
ONT.11938.7	0	0	1876	620	0	0	15.5738	9.25079	1.29e-07	12.5059	up
rna-gnl|WGS:JPYL|mrna.APICC_07978	0	0	1100	1085	0	0	36.4195	64.5694	9.27e-08	12.5056	up
rna-gnl|WGS:JPYL|mrna.APICC_00185	0	0	1022	1167	0	0	4.84221	9.93494	9.95e-08	12.505	up
ONT.16999.22	0	0	2256	453	0	0	36.2368	3.02373	1.99e-07	12.4848	up
ONT.1653.8	0	0	166	2817	0	0	6.46716	197.271	7.17e-07	12.48	up
ONT.4780.4	0	0	1605	705	0	0	27.1101	21.3911	1.2e-07	12.4738	up
rna-gnl|WGS:JPYL|mrna.APICC_04817	0	0	1576	718	0	0	58.9749	48.2644	1.17e-07	12.4729	up
ONT.15906.36	0	0	1136	996	0	0	136.628	215.269	9.95e-08	12.4725	up
ONT.16008.1	0	0	964	1167	0	0	27.8841	60.6934	1.16e-07	12.4681	up
rna-gnl|WGS:JPYL|mrna.APICC_03730	0	0	836	1308	0	0	1.16204	19.9943	1.4e-07	12.4589	up
ONT.11643.3	0	0	514	1802	0	0	7.13949	44.9625	2.51e-07	12.4586	up
ONT.3800.13	0	0	2742	286	0	0	134.016	25.0605	3.57e-07	12.4585	up
rna-gnl|WGS:JPYL|mrna.APICC_05236	0	0	920	1200	0	0	48.2251	113.107	1.25e-07	12.4575	up
ONT.13519.10	0	0	1982	525	0	0	18.9429	9.01653	1.77e-07	12.4566	up
ONT.1843.1	0	0	1058	1036	0	0	11.2654	19.8354	1.11e-07	12.451	up
ONT.13413.1	0	0	538	1740	0	0	6.65098	38.6997	2.42e-07	12.4499	up
ONT.19080.22	0	0	301	2242	0	0	3.4746	46.5662	4.6e-07	12.4458	up
ONT.12494.1	0	0	1395	779	0	0	20.1451	20.222	1.15e-07	12.4456	up
rna-gnl|WGS:JPYL|mrna.APICC_05339	0	0	1283	830	0	0	38.3005	44.5441	1.14e-07	12.4335	up
ONT.13124.5	0	0	1989	497	0	0	13.9615	6.27215	1.98e-07	12.4313	up
ONT.17355.22	0	0	1409	750	0	0	35.7075	34.1684	1.24e-07	12.4276	up
ONT.14945.23	0	0	615	1562	0	0	29.2021	133.282	2.17e-07	12.4261	up
ONT.4990.5	0	0	1653	628	0	0	80.4837	54.9696	1.52e-07	12.4244	up
ONT.13092.3	0	0	598	1583	0	0	18.6597	88.8353	2.26e-07	12.423	up
ONT.3866.1	0	0	962	1077	0	0	10.2445	20.6169	1.31e-07	12.4147	up
ONT.6807.2	0	0	2808	237	0	0	90.9503	13.7442	4.72e-07	12.4128	up
ONT.3803.7	0	0	641	1495	0	0	9.6938	40.6537	2.12e-07	12.4127	up
rna-gnl|WGS:JPYL|mrna.APICC_01864	0	0	1295	796	0	0	5.89626	5.27753	1.24e-07	12.4122	up
ONT.6860.1	0	0	1056	972	0	0	20.6161	34.1027	1.24e-07	12.4094	up
ONT.8893.5	0	0	875	1163	0	0	25.42	60.7105	1.48e-07	12.4059	up
ONT.16046.1	0	0	931	1075	0	0	14.1896	29.4504	1.43e-07	12.3927	up
ONT.1270.11	0	0	483	1715	0	0	18.4808	118.101	3.11e-07	12.3907	up
ONT.7199.2	0	0	1659	589	0	0	25.6571	16.3609	1.77e-07	12.3897	up
rna-gnl|WGS:JPYL|mrna.APICC_07853	0	0	928	1072	0	0	5.854	12.1472	1.45e-07	12.3888	up
rna-gnl|WGS:JPYL|mrna.APICC_01477	0	0	1849	507	0	0	10.1022	4.97448	2.13e-07	12.3863	up
ONT.8607.21	0	0	722	1327	0	0	12.7811	42.2013	1.94e-07	12.3863	up
ONT.11983.4	0	0	763	1259	0	0	10.4508	31.0021	1.84e-07	12.3795	up
ONT.15740.6	0	0	983	997	0	0	35.2554	64.3298	1.41e-07	12.3792	up
ONT.6033.3	0	0	2077	414	0	0	102.148	36.602	2.78e-07	12.3768	up
ONT.16150.42	0	0	280	2127	0	0	3.99994	54.7122	5.66e-07	12.3737	up
ONT.3800.3	0	0	1811	509	0	0	98.7526	49.8054	2.18e-07	12.373	up
ONT.2312.30	0	0	398	1843	0	0	4.00235	33.3339	4.02e-07	12.3725	up
ONT.2930.14	0	0	169	2493	0	0	1.784	47.335	8.77e-07	12.3684	up
ONT.13927.3	0	0	320	2008	0	0	1.21962	49.2213	5.05e-07	12.3673	up
rna-gnl|WGS:JPYL|mrna.APICC_07114	0	0	1047	917	0	0	29.9443	47.1467	1.4e-07	12.367	up
ONT.1936.6	0	0	2773	213	0	0	89.7058	12.3589	5.73e-07	12.3653	up
ONT.9105.6	0	0	1136	839	0	0	16.5282	21.9415	1.4e-07	12.3631	up
ONT.4990.4	0	0	914	1033	0	0	38.3069	77.7948	1.59e-07	12.3552	up
rna-gnl|WGS:JPYL|mrna.APICC_09933	0	0	1192	786	0	0	15.8081	18.7302	1.46e-07	12.3515	up
rna-gnl|WGS:JPYL|mrna.APICC_05408	0	0	1265	741	0	0	12.4545	13.1138	1.52e-07	12.3508	up
ONT.17100.1	0	0	796	1159	0	0	6.11181	15.9897	1.88e-07	12.3466	up
ONT.4336.2	0	0	1824	477	0	0	13.1843	6.19259	2.5e-07	12.3445	up
rna-gnl|WGS:JPYL|mrna.APICC_03971	0	0	667	1327	0	0	8.47928	30.3236	2.33e-07	12.3434	up
ONT.1671.9	0	0	423	1726	0	0	6.08922	44.7139	4.02e-07	12.3406	up
ONT.14663.1	0	0	647	1347	0	0	7.80757	29.2259	2.44e-07	12.3385	up
ONT.14136.10	0	0	1045	865	0	0	8.97591	13.3467	1.55e-07	12.3288	up
rna-gnl|WGS:JPYL|mrna.APICC_00614	0	0	1703	510	0	0	17.7251	9.53109	2.38e-07	12.3285	up
ONT.14148.11	0	0	1175	752	0	0	10.5797	12.1636	1.66e-07	12.3137	up
rna-gnl|WGS:JPYL|mrna.APICC_06763	0	0	774	1127	0	0	39.5511	8.70074	2.1e-07	12.3109	up
ONT.19504.3	0	0	1406	624	0	0	10.8631	8.66314	1.96e-07	12.3108	up
ONT.11992.3	0	0	909	966	0	0	6.81627	13.0181	1.78e-07	12.3086	up
rna-gnl|WGS:JPYL|mrna.APICC_03966	0	0	1381	629	0	0	138	112.964	1.97e-07	12.3038	up
ONT.11816.5	0	0	1418	610	0	0	20.3414	15.7132	2.04e-07	12.3026	up
ONT.16852.40	0	0	739	1155	0	0	32.8037	92.1423	2.26e-07	12.3007	up
ONT.16850.1	0	0	926	930	0	0	14.4112	26.0206	1.81e-07	12.2961	up
rna-gnl|WGS:JPYL|mrna.APICC_08180	0	0	1495	564	0	0	53.6905	36.3846	2.28e-07	12.292	up
ONT.1409.1	0	0	1707	467	0	0	13.9998	6.88455	2.91e-07	12.2837	up
rna-gnl|WGS:JPYL|mrna.APICC_06624	0	0	1533	539	0	0	19.3228	12.1968	2.45e-07	12.2835	up
ONT.13815.15	0	0	189	2197	0	0	2.06368	43.2547	9.48e-07	12.2809	up
rna-gnl|WGS:JPYL|mrna.APICC_08871	0	0	1049	797	0	0	5.427	7.41554	1.8e-07	12.279	up
ONT.14420.58	0	0	825	1014	0	0	19.1583	42.2987	2.1e-07	12.2787	up
ONT.1593.1	0	0	1585	507	0	0	27.675	15.9149	2.71e-07	12.2731	up
ONT.11639.4	0	0	787	1047	0	0	11.8719	28.3735	2.24e-07	12.271	up
ONT.11098.2	0	0	1147	715	0	0	10.6427	11.9129	1.94e-07	12.2657	up
ONT.1764.4	0	0	2255	270	0	0	94.0886	20.2124	5.54e-07	12.2655	up
ONT.8398.33	0	0	298	1840	0	0	3.06164	33.9601	6.51e-07	12.2639	up
ONT.5774.1	0	0	970	841	0	0	34.756	54.1691	1.92e-07	12.2626	up
ONT.8675.9	0	0	1623	480	0	0	134.429	71.4371	2.96e-07	12.2607	up
ONT.2815.4	0	0	2787	150	0	0	37.3842	3.59715	9.52e-07	12.2592	up
ONT.2215.1	0	0	1146	708	0	0	0.514235	0.570821	1.98e-07	12.2587	up
ONT.18137.15	0	0	1947	358	0	0	42.0633	13.8668	4.19e-07	12.2584	up
rna-gnl|WGS:JPYL|mrna.APICC_02475	0	0	948	855	0	0	95.7793	52.9047	1.97e-07	12.2581	up
ONT.14919.25	0	0	294	1831	0	0	9.32087	104.431	6.73e-07	12.2548	up
ONT.15894.4	0	0	400	1594	0	0	4.99686	35.8466	5.06e-07	12.2503	up
ONT.5003.6	0	0	2257	255	0	0	26.1074	2.56054	6.04e-07	12.2446	up
ONT.6544.4	0	0	266	1860	0	0	2.808	35.4066	7.7e-07	12.2345	up
rna-gnl|WGS:JPYL|mrna.APICC_02639	0	0	2612	168	0	0	99.4199	11.4831	9.06e-07	12.2337	up
ONT.695.3	0	0	2086	293	0	0	16.8973	4.26186	5.44e-07	12.2306	up
ONT.1137.32	0	0	255	1872	0	0	3.12869	41.2946	8.12e-07	12.2262	up
ONT.11263.4	0	0	420	1510	0	0	4.9706	32.1895	5.05e-07	12.2251	up
ONT.10326.8	0	0	195	2048	0	0	11.4796	216.853	1.03e-06	12.2244	up
ONT.4246.1	0	0	229	1929	0	0	2.87758	43.6479	9.06e-07	12.2186	up
ONT.17439.1	0	0	949	801	0	0	35.7311	54.2035	2.2e-07	12.2175	up
ONT.1430.1	0	0	698	1071	0	0	10.1428	27.9602	2.9e-07	12.2151	up
ONT.1936.8	0	0	1027	737	0	0	59.197	76.3549	2.2e-07	12.2151	up
ONT.5003.23	0	0	412	1506	0	0	12.8164	84.1908	5.27e-07	12.2147	up
rna-gnl|WGS:JPYL|mrna.APICC_01112	0	0	1305	578	0	0	16.2387	12.9242	2.64e-07	12.2143	up
ONT.9514.5	0	0	1948	321	0	0	42.1891	12.4748	5.16e-07	12.211	up
rna-gnl|WGS:JPYL|mrna.APICC_01484	0	0	1280	572	0	0	31.5739	25.3629	2.79e-07	12.195	up
ONT.18423.1	0	0	831	881	0	0	11.3022	21.5252	2.54e-07	12.1922	up
ONT.11121.24	0	0	1068	683	0	0	10.1415	11.643	2.42e-07	12.1908	up
ONT.14740.4	0	0	862	845	0	0	8.14303	14.3424	2.5e-07	12.189	up
ONT.9970.12	0	0	1302	551	0	0	17.7347	13.4785	2.97e-07	12.1838	up
ONT.14599.25	0	0	384	1496	0	0	5.88073	41.192	6e-07	12.1798	up
ONT.7939.1	0	0	288	1696	0	0	7.7874	82.5356	7.96e-07	12.179	up
rna-gnl|WGS:JPYL|mrna.APICC_04809	0	0	722	986	0	0	12.0975	29.7019	3.02e-07	12.1785	up
ONT.16242.22	0	0	377	1506	0	0	16.2842	117.041	6.13e-07	12.178	up
ONT.7385.29	0	0	429	1407	0	0	13.5501	79.9799	5.44e-07	12.1758	up
ONT.3223.20	0	0	334	1574	0	0	5.19909	44.0732	7.04e-07	12.168	up
ONT.15391.3	0	0	719	971	0	0	7.02351	17.0589	3.12e-07	12.1657	up
rna-gnl|WGS:JPYL|mrna.APICC_09666	0	0	1069	650	0	0	16.3488	3.84541	2.72e-07	12.1593	up
ONT.16150.45	0	0	413	1407	0	0	4.21566	25.8282	5.82e-07	12.1593	up
ONT.5519.14	0	0	166	2007	0	0	10.0998	220.434	1.35e-06	12.158	up
ONT.17523.14	0	0	836	817	0	0	8.39701	14.7525	2.84e-07	12.1479	up
rna-gnl|WGS:JPYL|mrna.APICC_08750	0	0	823	829	0	0	14.5198	26.2792	2.88e-07	12.147	up
ONT.4065.5	0	0	768	885	0	0	11.0273	22.8419	3.06e-07	12.1451	up
rna-gnl|WGS:JPYL|mrna.APICC_09453	0	0	1342	496	0	0	78.7119	52.2431	3.66e-07	12.1426	up
ONT.12651.8	0	0	254	1708	0	0	2.71787	32.9446	9.58e-07	12.1417	up
rna-gnl|WGS:JPYL|mrna.APICC_04561	0	0	40	2840	0	0	0.234051	63.588	3.55e-06	12.138	up
ONT.1764.11	0	0	801	838	0	0	21.6654	40.7431	3.01e-07	12.1367	up
ONT.13241.16	0	0	672	986	0	0	27.2995	71.9469	3.6e-07	12.1359	up
ONT.17239.1	0	0	34	2923	0	0	0.292593	46.0123	3.93e-06	12.1294	up
rna-gnl|WGS:JPYL|mrna.APICC_09292	0	0	4787	10	0	0	58.8923	0.142939	6.29e-06	12.1288	up
ONT.6223.20	0	0	30	2960	0	0	0.284762	50.8503	4.34e-06	12.1137	up
ONT.4089.2	0	0	845	759	0	0	10.4021	16.8091	3.12e-07	12.1082	up
ONT.10992.5	0	0	849	754	0	0	13.6428	21.7718	3.12e-07	12.1071	up
ONT.16924.9	0	0	246	1662	0	0	3.72471	45.2227	1.06e-06	12.1062	up
ONT.13757.3	0	0	1288	489	0	0	22.2477	15.1799	4.04e-07	12.1059	up
ONT.10779.1	0	0	974	655	0	0	11.7339	14.1769	3.12e-07	12.1053	up
ONT.5261.1	0	0	1716	319	0	0	55.5316	18.5207	6.31e-07	12.1042	up
ONT.4585.3	0	0	1090	584	0	0	7.34902	7.07443	3.38e-07	12.1031	up
ONT.13766.5	0	0	4299	14	0	0	34.2012	0.032934	5.65e-06	12.1005	up
rna-gnl|WGS:JPYL|mrna.APICC_02927	0	0	834	757	0	0	0.403193	0.657676	3.23e-07	12.098	up
ONT.17665.9	0	0	225	1696	0	0	3.17724	43.1121	1.18e-06	12.0949	up
ONT.7082.6	0	0	1121	559	0	0	16.1866	14.5172	3.6e-07	12.0936	up
rna-gnl|WGS:JPYL|mrna.APICC_03234	0	0	638	962	0	0	84.5465	229.023	4.22e-07	12.0885	up
ONT.13876.10	0	0	314	1470	0	0	7.04348	59.2636	8.78e-07	12.0851	up
rna-gnl|WGS:JPYL|mrna.APICC_03115	0	0	1187	516	0	0	8.93004	6.96671	4.02e-07	12.082	up
ONT.16150.13	0	0	336	1416	0	0	3.36932	25.5194	8.3e-07	12.0792	up
ONT.16523.10	0	0	125	1994	0	0	2.85302	81.9885	1.96e-06	12.0729	up
rna-gnl|WGS:JPYL|mrna.APICC_09482	0	0	1074	563	0	0	1.52551	8.32572	3.79e-07	12.0704	up
ONT.9096.1	0	0	694	864	0	0	3.77176	8.44668	4.06e-07	12.0663	up
ONT.17353.1	0	0	388	1292	0	0	7.40048	44.3489	7.49e-07	12.0619	up
rna-gnl|WGS:JPYL|mrna.APICC_07191	0	0	3278	38	0	0	96.605	1.96026	3.59e-06	12.0614	up
ONT.15907.10	0	0	239	1595	0	0	3.75374	45.1596	1.2e-06	12.0592	up
ONT.10816.3	0	0	442	1196	0	0	8.76346	42.5887	6.54e-07	12.0581	up
ONT.4990.8	0	0	1246	468	0	0	33.9926	132.211	4.67e-07	12.0575	up
ONT.7122.1	0	0	456	1166	0	0	4.11194	18.8953	6.4e-07	12.0529	up
ONT.1382.1	0	0	1179	494	0	0	64.539	48.6002	4.48e-07	12.0513	up
ONT.9524.1	0	0	2071	183	0	0	13.6316	2.15848	1.21e-06	12.0496	up
ONT.16013.3	0	0	213	1645	0	0	1.72705	24.0562	1.35e-06	12.0492	up
rna-gnl|WGS:JPYL|mrna.APICC_07460	0	1	3651	2288	0	0.021625	55.6322	62.6476	4.36e-18	12.0485	up
ONT.3800.2	0	0	92	2109	0	0	2.69184	111.728	2.54e-06	12.0468	up
ONT.13667.6	0	0	100	2061	0	0	1.275	47.2931	2.4e-06	12.0458	up
ONT.14998.6	0	0	2795	67	0	0	64.2299	2.75145	2.63e-06	12.0426	up
ONT.18839.1	0	0	1025	561	0	0	24.9852	24.5774	4.1e-07	12.0381	up
ONT.6355.7	0	0	780	736	0	0	18.4942	31.3754	3.99e-07	12.0369	up
ONT.4485.2	0	0	157	1795	0	0	2.25506	10.0468	1.78e-06	12.0369	up
ONT.15732.2	0	0	512	1055	0	0	11.9423	44.2321	5.93e-07	12.034	up
ONT.2601.1	0	0	933	610	0	0	19.6397	23.0576	3.98e-07	12.0321	up
rna-gnl|WGS:JPYL|mrna.APICC_00699	0	0	950	598	0	0	3.61806	4.09015	4.02e-07	12.0307	up
ONT.4527.5	0	0	204	1626	0	0	7.57062	108.486	1.47e-06	12.0247	up
ONT.10385.20	0	0	821	685	0	0	18.6175	27.947	4.02e-07	12.0246	up
ONT.19270.2	0	0	661	841	0	0	7.38913	16.8819	4.72e-07	12.0186	up
ONT.2830.11	0	0	1162	475	0	0	40.197	29.4985	4.99e-07	12.0181	up
ONT.848.12	0	0	976	570	0	0	17.0114	17.8626	4.26e-07	12.0169	up
ONT.14225.4	0	0	807	688	0	0	18.8235	2.9974	4.12e-07	12.0163	up
ONT.13731.1	0	0	589	926	0	0	7.10288	20.0798	5.33e-07	12.0159	up
ONT.2034.1	0	0	2262	127	0	0	22.0248	2.213	1.77e-06	12.0145	up
ONT.9747.4	0	0	808	685	0	0	8.10995	12.3583	4.14e-07	12.0143	up
rna-gnl|WGS:JPYL|mrna.APICC_03071	0	0	3373	27	0	0	1.01945	0.386133	4.76e-06	12.0117	up
rna-gnl|WGS:JPYL|mrna.APICC_01506	0	0	1000	551	0	0	88.1022	87.1782	4.43e-07	12.0109	up
ONT.17067.2	0	0	889	615	0	0	13.9524	17.3574	4.22e-07	12.0067	up
rna-gnl|WGS:JPYL|mrna.APICC_08713	0	0	767	711	0	0	8.73836	14.5498	4.35e-07	12.0042	up
ONT.2046.11	0	0	688	792	0	0	9.68238	20.0289	4.7e-07	12.0039	up
ONT.15016.2	0	0	1243	426	0	0	11.1052	6.83849	5.73e-07	12.0024	up
ONT.8288.3	0	0	902	599	0	0	13.279	15.8453	4.35e-07	11.9989	up
ONT.18831.25	0	0	865	623	0	0	8.52059	4.77428	4.32e-07	11.9976	up
ONT.1520.5	0	0	1530	308	0	0	18.2142	6.57691	8.11e-07	11.9957	up
ONT.17503.1	0	0	957	562	0	0	12.4396	13.1212	4.55e-07	11.9953	up
rna-gnl|WGS:JPYL|mrna.APICC_09961	0	0	737	730	0	0	50.9081	90.6239	4.55e-07	11.9952	up
ONT.12051.1	0	0	776	692	0	0	11.7859	18.8843	4.43e-07	11.9946	up
rna-gnl|WGS:JPYL|mrna.APICC_00383	3	0	9598	5475	0.135919	0	321.536	329.636	1.97e-28	11.9914	up
rna-gnl|WGS:JPYL|mrna.APICC_07657	0	0	1082	485	0	0	8.57756	6.91047	5.27e-07	11.9826	up
ONT.609.3	0	0	281	1368	0	0	9.51937	83.5243	1.2e-06	11.9804	up
ONT.2754.13	0	0	119	1825	0	0	2.35057	65.2208	2.42e-06	11.9752	up
ONT.5538.8	0	0	255	1415	0	0	4.51564	45.1364	1.33e-06	11.9746	up
ONT.18544.1	0	0	939	552	0	0	14.4296	15.2254	4.86e-07	11.9717	up
ONT.15749.4	0	0	707	731	0	0	9.13109	16.9506	4.98e-07	11.9696	up
ONT.9236.15	0	0	1277	385	0	0	18.6461	10.0938	6.8e-07	11.9668	up
ONT.1376.2	0	0	918	559	0	0	5.7232	18.9673	4.9e-07	11.9655	up
ONT.2760.1	0	0	171	1617	0	0	1.98686	33.871	1.9e-06	11.9646	up
ONT.2910.14	0	0	1014	504	0	0	21.4396	19.1576	5.31e-07	11.9635	up
ONT.13680.4	0	0	1966	161	0	0	25.8316	3.79652	1.62e-06	11.9596	up
ONT.19560.29	0	0	720	706	0	0	86.8402	152.94	5.05e-07	11.9589	up
rna-gnl|WGS:JPYL|mrna.APICC_01339	0	0	677	745	0	0	11.368	22.488	5.33e-07	11.9542	up
ONT.2519.1	0	0	843	595	0	0	7.96072	10.0854	4.96e-07	11.9516	up
ONT.10124.7	0	0	687	727	0	0	7.87103	14.9827	5.34e-07	11.9478	up
ONT.9624.4	0	0	610	809	0	0	6.02948	14.3861	5.95e-07	11.9439	up
ONT.9423.3	0	0	1048	471	0	0	16.9008	13.6642	5.86e-07	11.9435	up
rna-gnl|WGS:JPYL|mrna.APICC_09803	0	0	682	725	0	0	24.63	12.7878	5.44e-07	11.9414	up
ONT.8546.2	0	0	665	743	0	0	20.5552	41.3181	5.57e-07	11.9412	up
ONT.18633.1	0	0	1493	284	0	0	29.5938	10.1027	9.82e-07	11.9393	up
ONT.6162.43	0	0	475	979	0	0	24.2001	89.6676	7.7e-07	11.9392	up
ONT.9023.1	0	0	983	498	0	0	14.4654	13.1653	5.69e-07	11.9359	up
ONT.11105.7	0	0	1183	402	0	0	16.1987	9.87627	6.93e-07	11.9349	up
ONT.14945.25	0	0	360	1148	0	0	21.1421	121.229	1.04e-06	11.9322	up
ONT.14459.1	0	0	48	2200	0	0	0.536569	44.6528	4.67e-06	11.9322	up
ONT.17980.7	0	0	144	1645	0	0	1.30561	26.8078	2.31e-06	11.9299	up
ONT.1330.6	0	0	268	1313	0	0	5.63091	49.7162	1.39e-06	11.9269	up
ONT.1339.1	0	0	869	555	0	0	26.4662	30.3671	5.42e-07	11.9261	up
ONT.5300.1	0	0	840	572	0	0	26.8187	32.8163	5.39e-07	11.924	up
ONT.5235.1	0	0	52	2138	0	0	0.25797	73.1353	4.54e-06	11.9228	up
ONT.11573.2	0	0	1212	378	0	0	14.552	8.14192	7.65e-07	11.9187	up
ONT.16214.1	0	0	225	1394	0	0	2.00366	22.3206	1.67e-06	11.9174	up
ONT.16718.1	0	0	690	689	0	0	7.55231	13.5541	5.73e-07	11.9161	up
ONT.1160.4	0	0	973	485	0	0	15.519	13.8978	6.07e-07	11.9127	up
rna-gnl|WGS:JPYL|mrna.APICC_09681	0	0	811	579	0	0	54.0977	69.4171	5.59e-07	11.9095	up
ONT.12520.7	0	0	657	714	0	0	14.3434	28.0237	6e-07	11.9079	up
ONT.8057.8	0	0	32	2356	0	0	0.568096	2.60337	6.07e-06	11.9077	up
rna-gnl|WGS:JPYL|mrna.APICC_05534	0	0	940	494	0	0	24.1429	22.8053	6.13e-07	11.9018	up
ONT.6150.4	0	0	799	579	0	0	12.6454	16.4616	5.73e-07	11.9	up
ONT.924.30	0	0	861	537	0	0	57.1002	63.9116	5.87e-07	11.899	up
ONT.14705.8	0	0	611	753	0	0	13.8404	30.6779	6.51e-07	11.8972	up
ONT.10020.3	0	0	634	725	0	0	6.61778	13.594	6.33e-07	11.8953	up
ONT.19172.9	0	0	849	539	0	0	6.23629	7.11217	5.95e-07	11.8925	up
ONT.6032.2	0	0	904	505	0	0	9.37996	9.40692	6.19e-07	11.8908	up
ONT.5263.3	0	0	554	813	0	0	5.47689	14.4484	7.27e-07	11.8902	up
ONT.457.1	0	0	841	542	0	0	7.66208	8.87977	5.96e-07	11.8901	up
ONT.7721.8	0	10	29368	18789	0	0.126672	278.241	319.931	8.58e-18	11.8879	up
ONT.5085.9	0	0	153	1542	0	0	1.64677	29.8299	2.39e-06	11.887	up
ONT.3899.5	0	0	746	607	0	0	23.9271	34.9799	5.95e-07	11.8862	up
ONT.10080.2	0	0	1145	383	0	0	9.77568	5.87684	8.09e-07	11.8848	up
ONT.7920.31	0	0	653	690	0	0	5.7526	10.9202	6.37e-07	11.882	up
ONT.15894.7	0	0	239	1306	0	0	4.21723	41.4626	1.7e-06	11.8804	up
rna-gnl|WGS:JPYL|mrna.APICC_02286	0	0	1191	357	0	0	37.5715	20.2186	8.82e-07	11.8754	up
ONT.373.14	0	0	180	1436	0	0	1.63616	23.5159	2.17e-06	11.8708	up
ONT.11685.4	0	0	3019	23	0	0	74.7004	0.989632	6.62e-06	11.8693	up
ONT.17095.6	0	0	11	2876	0	0	0.228121	108.059	1.03e-05	11.8689	up
rna-gnl|WGS:JPYL|mrna.APICC_06853	0	0	701	627	0	0	17.1374	27.5679	6.35e-07	11.8666	up
ONT.12476.1	0	0	784	560	0	0	7.0067	7.81607	6.25e-07	11.8666	up
rna-gnl|WGS:JPYL|mrna.APICC_00652	0	0	2870	27	0	0	91.186	1.23118	6.3e-06	11.8557	up
ONT.2172.12	0	0	2113	91	0	0	100.614	7.70449	3.02e-06	11.855	up
rna-gnl|WGS:JPYL|mrna.APICC_07647	0	0	747	577	0	0	25.4724	35.3712	6.45e-07	11.8548	up
ONT.4122.27	0	0	2268	69	0	0	98.0814	5.34083	3.68e-06	11.8492	up
ONT.2183.9	0	0	494	841	0	0	11.2253	34.3704	8.84e-07	11.8489	up
ONT.2307.65	0	0	711	594	0	0	40.5079	60.7712	6.75e-07	11.8415	up
ONT.10816.5	0	0	1032	402	0	0	12.1412	8.49431	8.43e-07	11.839	up
rna-gnl|WGS:JPYL|mrna.APICC_03171	0	0	569	734	0	0	5.36961	12.4449	7.95e-07	11.8368	up
ONT.5016.4	0	0	558	737	0	0	62.9754	149.613	8.21e-07	11.8278	up
ONT.5242.1	0	0	634	649	0	0	8.73852	16.0805	7.49e-07	11.8241	up
ONT.15326.1	0	0	887	463	0	0	7.21398	6.75763	7.7e-07	11.8236	up
ONT.9430.1	0	0	933	436	0	0	37.8562	31.7935	8.15e-07	11.8194	up
ONT.10692.2	0	0	781	522	0	0	7.81456	9.37791	7.26e-07	11.819	up
ONT.12636.1	0	0	1694	157	0	0	2.20824	5.08948	2.15e-06	11.8166	up
ONT.9025.21	0	0	174	1368	0	0	5.95533	84.4645	2.46e-06	11.8155	up
ONT.9604.1	0	0	1237	296	0	0	9.29951	3.99192	1.23e-06	11.8092	up
ONT.16275.6	0	0	764	524	0	0	31.2583	38.5096	7.49e-07	11.8075	up
ONT.1628.2	0	0	1013	388	0	0	11.4359	3.3701	9.36e-07	11.8057	up
ONT.13012.43	0	0	801	497	0	0	45.6168	50.8285	7.7e-07	11.8035	up
ONT.7122.8	0	0	1235	293	0	0	10.3143	4.39595	1.25e-06	11.803	up
rna-gnl|WGS:JPYL|mrna.APICC_02433	0	0	723	546	0	0	4.63314	6.29458	7.63e-07	11.7987	up
ONT.17482.3	0	0	721	547	0	0	5.90874	8.05591	7.64e-07	11.7981	up
ONT.12112.17	0	0	2749	25	0	0	78.5449	1.25235	7.2e-06	11.7971	up
ONT.16805.2	0	0	47	1917	0	0	0.466416	34.4081	6.07e-06	11.794	up
ONT.3800.1	0	0	139	1436	0	0	6.09447	113.85	3.05e-06	11.7922	up
rna-gnl|WGS:JPYL|mrna.APICC_09604	0	0	1543	184	0	0	22.2919	4.76395	1.97e-06	11.7903	up
ONT.2183.24	0	0	359	959	0	0	8.65966	41.5977	1.39e-06	11.7859	up
rna-gnl|WGS:JPYL|mrna.APICC_04963	0	0	674	574	0	0	48.2303	73.7383	7.98e-07	11.7854	up
ONT.1147.1	0	0	787	491	0	0	30.34	34.0143	8.12e-07	11.7845	up
ONT.11796.4	0	0	41	1958	0	0	0.591277	50.9342	6.58e-06	11.7837	up
ONT.12094.3	1	0	418	5938	0.018915	0	6.1619	157.341	1.36e-09	11.7787	up
rna-gnl|WGS:JPYL|mrna.APICC_03896	0	0	460	803	0	0	5.27875	16.5582	1.11e-06	11.7765	up
ONT.12024.1	0	0	718	529	0	0	14.896	19.6993	8.16e-07	11.7741	up
ONT.7740.6	0	0	631	602	0	0	7.59102	8.05433	8.44e-07	11.7731	up
rna-gnl|WGS:JPYL|mrna.APICC_06239	0	0	689	550	0	0	13.1934	18.9486	8.2e-07	11.7725	up
ONT.9319.12	0	0	282	1071	0	0	4.69539	32.0326	1.8e-06	11.7715	up
ONT.15025.2	0	0	741	509	0	0	17.2072	21.2158	8.3e-07	11.7694	up
rna-gnl|WGS:JPYL|mrna.APICC_09955	0	0	490	755	0	0	24.1119	66.8314	1.06e-06	11.7681	up
ONT.11833.1	0	0	923	404	0	0	9.4197	7.39232	9.81e-07	11.766	up
ONT.19556.6	0	0	593	629	0	0	10.8889	20.7423	9.04e-07	11.7616	up
ONT.13844.5	0	0	266	1084	0	0	2.54098	18.6186	1.94e-06	11.7584	up
ONT.2320.6	0	0	1056	337	0	0	19.6071	11.2359	1.2e-06	11.7566	up
ONT.12938.4	0	0	129	1405	0	0	1.56971	30.7896	3.47e-06	11.7501	up
ONT.6232.4	0	0	270	1066	0	0	6.66125	47.2558	1.94e-06	11.75	up
ONT.18970.1	0	0	893	405	0	0	8.53115	6.94927	1.03e-06	11.7454	up
rna-gnl|WGS:JPYL|mrna.APICC_06676	0	0	532	680	0	0	2.71517	6.23497	1.03e-06	11.7451	up
rna-gnl|WGS:JPYL|mrna.APICC_06752	0	0	769	472	0	0	4.51128	3.9845	9.14e-07	11.7444	up
rna-gnl|WGS:JPYL|mrna.APICC_04925	0	0	620	585	0	0	4.27764	7.25203	9.17e-07	11.7436	up
ONT.7082.10	0	0	392	859	0	0	4.46434	17.5785	1.39e-06	11.7426	up
rna-gnl|WGS:JPYL|mrna.APICC_02070	0	0	290	1019	0	0	8.69973	55.0296	1.86e-06	11.7412	up
ONT.11660.3	0	0	530	678	0	0	10.8055	24.8435	1.04e-06	11.7409	up
ONT.5855.6	0	0	2368	37	0	0	19.8165	0.068702	6.5e-06	11.7404	up
ONT.11270.28	0	0	1329	222	0	0	20.6679	6.20544	1.86e-06	11.7371	up
ONT.2441.1	0	0	540	658	0	0	8.64422	18.9476	1.04e-06	11.7324	up
rna-gnl|WGS:JPYL|mrna.APICC_08612	0	0	488	719	0	0	3.01254	9.51672	1.15e-06	11.7318	up
ONT.17980.6	0	0	2073	61	0	0	49.093	2.58639	4.95e-06	11.7317	up
ONT.16751.3	0	0	482	715	0	0	6.85082	18.2876	1.19e-06	11.7208	up
rna-gnl|WGS:JPYL|mrna.APICC_04640	0	0	1174	267	0	0	4.56054	1.85884	1.62e-06	11.7191	up
ONT.17828.9	0	0	692	503	0	0	10.6301	13.8924	9.58e-07	11.7183	up
ONT.1187.6	0	0	1566	144	0	0	14.0927	2.32718	2.77e-06	11.7166	up
rna-gnl|WGS:JPYL|mrna.APICC_06122	0	0	918	374	0	0	7.39316	5.41683	1.18e-06	11.7165	up
ONT.719.7	0	0	963	352	0	0	40.7904	26.7729	1.25e-06	11.7148	up
ONT.6402.31	0	0	407	805	0	0	12.3574	43.9551	1.42e-06	11.713	up
rna-gnl|WGS:JPYL|mrna.APICC_03182	0	0	886	385	0	0	3.13653	1.09339	1.16e-06	11.7096	up
ONT.1323.14	0	0	43	1793	0	0	0.456685	34.947	7.31e-06	11.7091	up
ONT.18435.35	0	0	839	407	0	0	7.63171	6.65699	1.11e-06	11.7071	up
ONT.16095.8	0	0	454	735	0	0	4.06999	11.8304	1.3e-06	11.7061	up
ONT.14610.1	0	0	1329	203	0	0	20.9107	5.71952	2.15e-06	11.7002	up
ONT.6864.1	0	0	656	515	0	0	28.8991	40.7664	1.02e-06	11.6993	up
ONT.15725.1	0	0	383	816	0	0	7.91601	30.299	1.58e-06	11.692	up
ONT.1173.3	0	0	260	1003	0	0	2.72357	42.9596	2.27e-06	11.6832	up
ONT.1334.11	0	0	1970	61	0	0	52.1132	2.88427	5.4e-06	11.6829	up
ONT.2730.1	0	0	939	341	0	0	36.6523	23.8991	1.39e-06	11.6792	up
rna-gnl|WGS:JPYL|mrna.APICC_02179	0	0	644	507	0	0	5.9129	6.16108	1.08e-06	11.6775	up
ONT.399.2	0	0	545	599	0	0	29.9578	59.108	1.18e-06	11.6769	up
ONT.5101.5	0	0	672	485	0	0	7.35468	9.52838	1.09e-06	11.6764	up
ONT.10132.15	0	0	1137	256	0	0	19.5701	7.90407	1.84e-06	11.6741	up
ONT.2526.5	0	0	454	702	0	0	6.77079	18.8409	1.39e-06	11.6738	up
ONT.19222.14	0	0	2042	50	0	0	18.7056	0.818169	6.26e-06	11.6682	up
ONT.10684.3	0	0	633	508	0	0	5.57229	1.32706	1.11e-06	11.6677	up
ONT.7713.2	0	0	821	386	0	0	8.76441	7.39504	1.29e-06	11.6604	up
ONT.13868.1	0	0	11	2307	0	0	0.313887	7.22833	1.47e-05	11.6602	up
ONT.3983.3	0	0	221	1048	0	0	4.25367	36.2982	2.73e-06	11.6582	up
ONT.3927.4	0	0	348	828	0	0	3.57378	15.3023	1.85e-06	11.6558	up
ONT.4460.24	0	0	1147	242	0	0	27.1482	10.2842	2e-06	11.6549	up
ONT.3641.3	0	0	293	911	0	0	5.71485	31.9886	2.17e-06	11.653	up
ONT.6962.6	0	0	338	839	0	0	7.85481	35.0439	1.91e-06	11.6522	up
ONT.18916.1	0	0	1082	263	0	0	24.5778	10.7077	1.88e-06	11.6482	up
ONT.15699.1	0	0	366	793	0	0	2.58583	10.0605	1.8e-06	11.6475	up
ONT.16150.62	0	0	272	934	0	0	3.73617	23.0696	2.37e-06	11.6418	up
ONT.1018.1	0	0	872	349	0	0	8.24912	5.92966	1.47e-06	11.6409	up
ONT.16343.24	0	0	592	519	0	0	14.2065	22.3969	1.23e-06	11.6382	up
rna-gnl|WGS:JPYL|mrna.APICC_07322	0	0	900	334	0	0	11.3025	7.53764	1.54e-06	11.6377	up
rna-gnl|WGS:JPYL|mrna.APICC_06323	0	0	166	1144	0	0	7.82912	9.36168	3.55e-06	11.637	up
ONT.4274.7	0	0	503	607	0	0	6.84706	14.8481	1.38e-06	11.6357	up
rna-gnl|WGS:JPYL|mrna.APICC_09574	0	0	653	466	0	0	8.23648	10.5678	1.24e-06	11.6326	up
ONT.2359.5	0	0	2128	36	0	0	34.9481	1.05447	7.93e-06	11.6307	up
ONT.2122.1	0	0	1120	239	0	0	27.1067	10.3934	2.12e-06	11.6302	up
ONT.15500.4	0	0	161	1146	0	0	3.06054	39.1851	3.7e-06	11.6287	up
ONT.19179.2	0	0	713	423	0	0	8.75479	9.33869	1.3e-06	11.6264	up
rna-gnl|WGS:JPYL|mrna.APICC_09361	0	0	633	476	0	0	14.6814	19.83	1.25e-06	11.6263	up
ONT.10385.1	0	0	2144	34	0	0	7.86217	1.73417	8.25e-06	11.6249	up
ONT.2249.9	0	0	332	819	0	0	5.39843	23.9206	2.04e-06	11.6248	up
rna-gnl|WGS:JPYL|mrna.APICC_05118	0	0	465	638	0	0	10.4065	25.6604	1.51e-06	11.6218	up
ONT.7140.9	0	0	309	851	0	0	11.042	54.6674	2.19e-06	11.6216	up
rna-gnl|WGS:JPYL|mrna.APICC_09696	0	0	705	423	0	0	10.347	11.151	1.33e-06	11.6192	up
ONT.4586.26	0	0	381	739	0	0	17.7486	61.9136	1.84e-06	11.6151	up
ONT.13004.14	0	0	534	555	0	0	21.4246	40.0263	1.38e-06	11.615	up
rna-gnl|WGS:JPYL|mrna.APICC_04600	0	0	1137	223	0	0	36.6936	12.9174	2.35e-06	11.6109	up
ONT.8799.8	0	0	285	877	0	0	3.65387	25.4333	2.4e-06	11.6099	up
ONT.14264.4	0	0	723	406	0	0	6.3879	6.4429	1.39e-06	11.6094	up
ONT.6846.7	0	0	1621	92	0	0	21.9903	2.22149	4.72e-06	11.6085	up
ONT.6989.2	0	0	1342	156	0	0	171.378	35.7292	3.18e-06	11.6074	up
ONT.10704.1	0	0	320	819	0	0	2.80365	12.9264	2.19e-06	11.6074	up
ONT.18407.70	0	0	124	1218	0	0	1.80204	35.2735	4.68e-06	11.6049	up
ONT.2119.16	0	0	319	815	0	0	3.94914	24.796	2.21e-06	11.6021	up
rna-gnl|WGS:JPYL|mrna.APICC_00360	0	0	1015	264	0	0	34.1132	15.9228	2.05e-06	11.6008	up
rna-gnl|WGS:JPYL|mrna.APICC_09182	0	0	747	386	0	0	11.6333	10.7843	1.47e-06	11.5986	up
ONT.3526.1	0	0	839	338	0	0	9.76162	7.06413	1.67e-06	11.5958	up
ONT.8045.5	0	0	752	380	0	0	5.02592	4.55599	1.51e-06	11.5932	up
rna-gnl|WGS:JPYL|mrna.APICC_10036	0	0	641	440	0	0	41.8392	51.5669	1.42e-06	11.5841	up
ONT.5095.13	0	0	231	937	0	0	12.4663	90.8912	3.05e-06	11.5784	up
ONT.4478.2	0	0	173	1054	0	0	2.33406	25.6694	3.85e-06	11.5766	up
ONT.10385.38	0	0	426	643	0	0	7.52727	20.4137	1.8e-06	11.5763	up
ONT.3554.6	0	0	438	628	0	0	11.1495	28.7171	1.76e-06	11.5759	up
ONT.17261.14	0	0	99	1262	0	0	1.70516	39.2696	5.75e-06	11.5748	up
ONT.688.7	0	0	208	960	0	0	7.24649	60.1565	3.44e-06	11.5592	up
ONT.10891.1	0	0	908	284	0	0	11.1644	6.27712	2.1e-06	11.555	up
ONT.10385.29	0	0	432	616	0	0	6.4293	16.4836	1.85e-06	11.5547	up
rna-gnl|WGS:JPYL|mrna.APICC_04006	0	0	838	313	0	0	2.98855	2.00671	1.94e-06	11.5509	up
ONT.15255.3	0	0	390	662	0	0	8.42813	25.7339	2.05e-06	11.5474	up
ONT.713.3	1	0	1747	2365	0.010999	0	21.6235	52.6157	2.86e-15	11.5441	up
ONT.487.8	0	0	460	573	0	0	7.05715	15.8126	1.8e-06	11.5432	up
ONT.11639.9	0	0	72	1330	0	0	3.01541	100.46	7.34e-06	11.5422	up
ONT.6465.5	0	0	1780	51	0	0	39.7042	2.03244	7.65e-06	11.5407	up
ONT.11932.2	0	0	770	339	0	0	18.9237	14.9807	1.86e-06	11.5393	up
ONT.16239.49	0	0	416	614	0	0	5.92725	15.7068	2e-06	11.5306	up
ONT.8570.9	0	0	1267	145	0	0	56.1273	11.513	3.89e-06	11.5304	up
ONT.13449.20	0	0	543	476	0	0	12.8153	20.1931	1.69e-06	11.5281	up
ONT.19560.28	0	0	690	374	0	0	33.7568	32.8346	1.77e-06	11.5276	up
ONT.4628.6	0	0	1783	48	0	0	77.2101	3.67663	8.09e-06	11.5275	up
ONT.16000.7	0	0	298	772	0	0	3.52555	16.4537	2.71e-06	11.5274	up
rna-gnl|WGS:JPYL|mrna.APICC_04426	0	0	674	382	0	0	7.67446	7.81319	1.76e-06	11.5259	up
ONT.3659.15	0	0	985	235	0	0	12.9401	5.53122	2.65e-06	11.5211	up
rna-gnl|WGS:JPYL|mrna.APICC_09741	0	0	530	479	0	0	24.0347	39.0454	1.76e-06	11.5165	up
ONT.16366.7	0	0	787	317	0	0	21.8715	15.8266	2.06e-06	11.5147	up
rna-gnl|WGS:JPYL|mrna.APICC_00285	0	0	841	291	0	0	10.717	6.65961	2.23e-06	11.5128	up
ONT.17736.18	0	0	246	839	0	0	16.3286	100.092	3.28e-06	11.5106	up
ONT.16409.6	0	0	591	425	0	0	9.08683	11.7486	1.76e-06	11.5103	up
ONT.11428.1	0	0	695	361	0	0	11.6491	10.8654	1.88e-06	11.5101	up
ONT.5948.8	0	0	653	384	0	0	0.62499	12.1514	1.82e-06	11.5088	up
ONT.4274.2	0	0	153	1017	0	0	2.29919	27.6185	4.85e-06	11.5035	up
ONT.11586.3	0	0	865	275	0	0	12.3478	7.0499	2.39e-06	11.5025	up
rna-gnl|WGS:JPYL|mrna.APICC_04610	0	0	530	467	0	0	3.46035	5.47523	1.82e-06	11.5005	up
ONT.9578.19	0	0	2021	25	0	0	63.7099	0.31015	1.18e-05	11.4993	up
rna-gnl|WGS:JPYL|mrna.APICC_09704	0	0	781	311	0	0	3.22924	2.31089	2.17e-06	11.4984	up
ONT.4571.30	0	0	698	351	0	0	14.4475	13.0587	1.98e-06	11.4955	up
ONT.7970.4	0	0	1045	199	0	0	24.3094	8.30093	3.22e-06	11.4923	up
ONT.7512.4	0	0	669	361	0	0	9.76718	9.45569	1.98e-06	11.4855	up
ONT.1625.1	0	0	354	652	0	0	4.62611	15.3394	2.52e-06	11.4842	up
ONT.2762.1	0	0	1233	136	0	0	27.9958	5.52529	4.47e-06	11.4835	up
ONT.18070.2	0	0	269	772	0	0	3.0286	15.629	3.22e-06	11.4808	up
ONT.6701.2	0	0	469	511	0	0	13.0772	25.5974	2.02e-06	11.4802	up
ONT.6220.4	0	0	626	381	0	0	5.51475	6.02165	1.96e-06	11.477	up
ONT.8645.1	0	0	534	446	0	0	5.73191	8.59109	1.92e-06	11.4762	up
ONT.1567.53	0	0	524	454	0	0	7.44447	11.5975	1.94e-06	11.4754	up
ONT.4665.5	0	0	634	375	0	0	5.77196	6.13689	1.98e-06	11.475	up
ONT.16664.11	0	0	944	228	0	0	25.7709	11.151	2.97e-06	11.4735	up
ONT.12483.2	0	0	707	334	0	0	13.0014	11.0464	2.15e-06	11.4735	up
ONT.11949.4	0	0	643	366	0	0	25.43	26.0195	2.04e-06	11.4686	up
ONT.20.4	0	0	423	552	0	0	12.2112	28.6873	2.24e-06	11.4678	up
ONT.5226.3	0	0	37	1441	0	0	0.497651	35.3243	1.19e-05	11.4636	up
ONT.12837.4	0	0	299	708	0	0	3.81639	16.237	3.05e-06	11.4612	up
ONT.4841.10	0	0	32	1482	0	0	0.417695	35.7268	1.28e-05	11.459	up
ONT.1330.4	0	0	744	306	0	0	25.2065	18.5988	2.39e-06	11.4557	up
ONT.139.3	0	0	127	1027	0	0	2.03087	29.5066	6.07e-06	11.4536	up
ONT.7970.5	0	0	367	607	0	0	27.7875	82.6164	2.6e-06	11.452	up
ONT.10047.34	0	0	663	343	0	0	41.9567	38.9171	2.23e-06	11.4478	up
ONT.12406.5	0	0	1833	30	0	0	15.6747	0.307309	1.19e-05	11.4448	up
ONT.13159.1	0	0	755	293	0	0	8.16478	5.68977	2.54e-06	11.4408	up
ONT.5563.1	0	0	333	642	0	0	3.37088	11.6913	2.89e-06	11.4407	up
ONT.11175.20	0	0	263	743	0	0	3.3837	17.2228	3.55e-06	11.4399	up
ONT.19080.16	0	0	396	559	0	0	3.84246	9.75128	2.51e-06	11.4375	up
ONT.19605.1	0	0	871	240	0	0	11.5739	5.72847	3.05e-06	11.437	up
ONT.15906.37	0	0	369	591	0	0	33.3082	95.9293	2.68e-06	11.4361	up
ONT.16008.5	0	0	1203	126	0	0	36.5727	6.85675	5.19e-06	11.4348	up
ONT.1174.10	0	0	633	352	0	0	6.20085	6.18693	2.26e-06	11.4342	up
ONT.6592.6	0	0	609	366	0	0	18.9991	20.541	2.21e-06	11.434	up
rna-gnl|WGS:JPYL|mrna.APICC_01663	0	0	702	315	0	0	9.74249	7.83671	2.43e-06	11.4335	up
rna-gnl|WGS:JPYL|mrna.APICC_09086	1	0	1444	2391	0.004456	0	5.47728	16.2971	3.09e-14	11.4311	up
rna-gnl|WGS:JPYL|mrna.APICC_09525	0	0	85	1132	0	0	0.941763	0.567989	8.08e-06	11.4307	up
ONT.17994.3	0	0	625	354	0	0	16.4616	16.744	2.27e-06	11.4296	up
rna-gnl|WGS:JPYL|mrna.APICC_09589	0	0	567	390	0	0	13.3848	16.5449	2.19e-06	11.4292	up
ONT.14225.5	0	0	320	649	0	0	7.84768	2.84295	3.06e-06	11.4284	up
ONT.11418.1	0	0	875	233	0	0	24.0582	11.5081	3.19e-06	11.4257	up
ONT.7385.23	0	0	904	220	0	0	18.4023	8.04944	3.37e-06	11.4228	up
ONT.1585.33	0	0	2008	18	0	0	118.291	1.80568	1.58e-05	11.4226	up
ONT.18407.7	0	0	218	801	0	0	1.91496	12.6882	4.3e-06	11.4221	up
ONT.14988.22	0	0	82	1128	0	0	4.29134	106.812	8.45e-06	11.4178	up
ONT.5458.6	0	0	372	572	0	0	3.58591	9.92034	2.76e-06	11.4176	up
ONT.1277.4	0	0	824	250	0	0	32.2458	17.5377	3.06e-06	11.4166	up
rna-gnl|WGS:JPYL|mrna.APICC_03406	0	0	630	343	0	0	3.27067	2.8301	2.39e-06	11.4148	up
rna-gnl|WGS:JPYL|mrna.APICC_09852	0	0	757	276	0	0	75.6337	49.5211	2.85e-06	11.4089	up
ONT.868.2	0	0	484	440	0	0	8.76643	14.3197	2.37e-06	11.4047	up
ONT.13629.1	0	0	433	491	0	0	1.3728	6.24972	2.51e-06	11.4047	up
ONT.17773.3	0	0	594	358	0	0	3.8175	4.13369	2.39e-06	11.4041	up
ONT.4583.53	0	0	1096	145	0	0	18.2417	4.32	4.94e-06	11.4038	up
ONT.17882.5	0	0	399	525	0	0	7.09525	16.7912	2.71e-06	11.3994	up
rna-gnl|WGS:JPYL|mrna.APICC_06118	0	0	364	565	0	0	2.69882	7.51908	2.92e-06	11.3968	up
ONT.14628.10	0	0	938	195	0	0	10.0428	0.791486	3.93e-06	11.396	up
ONT.17355.21	0	0	1130	132	0	0	25.4161	5.31572	5.38e-06	11.3958	up
ONT.6572.2	0	0	255	715	0	0	6.98315	35.2437	3.96e-06	11.3951	up
ONT.7385.27	0	0	391	531	0	0	10.7381	26.1882	2.77e-06	11.3951	up
rna-gnl|WGS:JPYL|mrna.APICC_00424	0	0	258	709	0	0	3.34565	16.5664	3.93e-06	11.3936	up
ONT.6989.1	0	0	709	291	0	0	37.7657	27.8166	2.82e-06	11.3935	up
ONT.1986.12	0	0	797	250	0	0	47.1924	26.5261	3.2e-06	11.3921	up
rna-gnl|WGS:JPYL|mrna.APICC_01884	0	0	559	373	0	0	23.4533	28.1483	2.42e-06	11.3917	up
ONT.6860.2	0	0	381	538	0	0	9.06836	23.0385	2.86e-06	11.3889	up
rna-gnl|WGS:JPYL|mrna.APICC_04047	0	0	710	288	0	0	29.3165	21.3629	2.86e-06	11.3885	up
ONT.6724.3	0	0	484	427	0	0	4.63777	7.36207	2.47e-06	11.3857	up
ONT.5095.24	0	0	181	834	0	0	4.68776	38.863	5.33e-06	11.385	up
ONT.17231.7	0	0	56	1204	0	0	0.771101	30.2065	1.1e-05	11.3847	up
ONT.5095.22	0	0	583	353	0	0	13.2806	14.4181	2.52e-06	11.3833	up
ONT.12703.2	0	0	184	826	0	0	2.51742	20.2998	5.29e-06	11.3827	up
ONT.13992.34	0	0	290	652	0	0	3.92042	15.8828	3.64e-06	11.3827	up
ONT.10385.34	0	0	315	617	0	0	5.25732	18.5485	3.39e-06	11.3825	up
ONT.7082.5	0	0	332	594	0	0	4.56496	14.682	3.24e-06	11.3821	up
ONT.13496.2	0	0	687	296	0	0	54.7207	42.3604	2.85e-06	11.382	up
ONT.15039.13	0	0	81	1081	0	0	1.07662	25.9863	9.13e-06	11.374	up
ONT.7890.4	0	0	433	468	0	0	4.84919	9.40694	2.7e-06	11.3736	up
ONT.2391.3	0	0	306	620	0	0	5.10342	18.5851	3.55e-06	11.3713	up
ONT.6245.1	0	0	753	259	0	0	14.8016	9.15733	3.24e-06	11.37	up
rna-gnl|WGS:JPYL|mrna.APICC_09463	0	0	432	465	0	0	2.27436	4.39843	2.73e-06	11.368	up
ONT.4460.26	0	0	379	523	0	0	32.413	80.4112	3.01e-06	11.3665	up
rna-gnl|WGS:JPYL|mrna.APICC_05946	0	0	425	470	0	0	0.587717	1.16826	2.77e-06	11.3647	up
ONT.8536.2	0	0	253	690	0	0	4.50026	22.1343	4.25e-06	11.363	up
ONT.10608.15	0	0	579	343	0	0	9.96929	10.6089	2.71e-06	11.3607	up
ONT.1525.6	0	0	1189	104	0	0	18.8573	2.96048	6.76e-06	11.3599	up
ONT.10162.3	0	0	157	857	0	0	2.33301	22.956	6.23e-06	11.3581	up
rna-gnl|WGS:JPYL|mrna.APICC_01207	0	0	566	347	0	0	26.2846	28.9523	2.73e-06	11.3536	up
ONT.13519.12	0	0	1532	42	0	0	14.8585	0.091454	1.18e-05	11.349	up
ONT.7893.37	0	0	688	279	0	0	16.3192	11.8616	3.19e-06	11.3485	up
ONT.8289.3	0	0	511	381	0	0	6.55759	20.558	2.71e-06	11.3483	up
ONT.19445.5	0	0	449	434	0	0	5.68082	9.87361	2.79e-06	11.3481	up
ONT.12489.18	0	0	378	510	0	0	0.659959	1.59821	3.12e-06	11.3478	up
ONT.13384.8	0	0	777	238	0	0	20.668	11.3747	3.64e-06	11.3476	up
ONT.7970.1	0	0	928	178	0	0	24.6151	8.46361	4.66e-06	11.3469	up
ONT.1482.3	0	0	265	657	0	0	8.6321	38.4752	4.23e-06	11.3455	up
ONT.11876.11	0	0	109	958	0	0	1.61974	25.779	8.08e-06	11.3431	up
ONT.471.1	0	0	707	267	0	0	8.78256	5.95313	3.34e-06	11.3423	up
ONT.6150.17	0	0	470	409	0	0	7.08051	11.0686	2.79e-06	11.3398	up
ONT.433.1	0	0	10	1681	0	0	0.178859	55.367	2.58e-05	11.3397	up
ONT.16863.7	0	0	460	414	0	0	8.23708	13.3305	2.85e-06	11.3337	up
ONT.12211.3	0	0	874	191	0	0	15.5261	0.33545	4.54e-06	11.3301	up
ONT.4547.2	0	0	314	575	0	0	4.33563	14.274	3.78e-06	11.3288	up
ONT.3985.1	0	0	430	438	0	0	8.8363	16.1823	2.99e-06	11.3267	up
rna-gnl|WGS:JPYL|mrna.APICC_03354	0	0	731	247	0	0	28.9767	17.5398	3.71e-06	11.3229	up
ONT.4277.8	0	0	800	216	0	0	11.9387	5.7683	4.18e-06	11.32	up
ONT.11490.1	0	0	697	259	0	0	6.77959	4.52549	3.62e-06	11.3152	up
ONT.5848.5	0	0	759	228	0	0	13.7373	7.39983	4.08e-06	11.308	up
ONT.5579.12	0	0	145	832	0	0	3.04337	31.5332	7.19e-06	11.3044	up
ONT.7631.1	0	0	826	198	0	0	16.8172	7.2192	4.64e-06	11.3024	up
ONT.9433.16	0	0	979	143	0	0	18.2952	4.78157	6.03e-06	11.3015	up
rna-gnl|WGS:JPYL|mrna.APICC_02658	0	0	527	342	0	0	6.71699	7.82452	3.11e-06	11.2991	up
rna-gnl|WGS:JPYL|mrna.APICC_09465	0	0	636	280	0	0	17.3361	13.7084	3.53e-06	11.2972	up
ONT.11869.1	0	0	392	457	0	0	8.44543	17.6875	3.37e-06	11.2966	up
ONT.12448.3	0	0	414	432	0	0	5.96337	11.1875	3.27e-06	11.2941	up
ONT.4841.8	0	0	379	469	0	0	12.0526	26.7943	3.48e-06	11.2932	up
ONT.6807.7	0	0	20	1382	0	0	1.59556	201.283	2.11e-05	11.2917	up
ONT.6802.30	0	0	90	961	0	0	1.11628	21.5417	9.91e-06	11.2911	up
ONT.8922.11	0	0	292	575	0	0	9.82657	34.8267	4.33e-06	11.291	up
ONT.4442.7	0	0	67	1043	0	0	0.819173	22.9828	1.17e-05	11.2908	up
ONT.4503.8	0	0	597	297	0	0	6.34614	5.67189	3.42e-06	11.2907	up
ONT.7038.1	0	0	171	766	0	0	15.6663	126.732	6.56e-06	11.2899	up
ONT.54.7	0	0	160	786	0	0	1.95504	17.2857	6.9e-06	11.2882	up
ONT.6137.5	0	0	34	1224	0	0	2.01298	131.756	1.68e-05	11.2865	up
ONT.9305.7	0	0	348	500	0	0	7.63182	19.7398	3.78e-06	11.2862	up
ONT.10269.1	0	0	538	328	0	0	3.13545	3.43679	3.27e-06	11.2856	up
ONT.9360.51	0	0	122	864	0	0	5.31878	67.8281	8.36e-06	11.2822	up
ONT.766.4	3	0	3294	5818	0.053119	0	55.1989	175.249	1.06e-18	11.2752	up
ONT.10326.5	0	0	148	792	0	0	1.59051	37.8234	7.54e-06	11.2675	up
rna-gnl|WGS:JPYL|mrna.APICC_07517	0	0	842	177	0	0	1.91149	5.27542	5.44e-06	11.2659	up
ONT.19049.4	0	0	298	547	0	0	4.45293	14.7005	4.47e-06	11.2646	up
ONT.5242.2	0	0	327	507	0	0	3.70771	10.3302	4.18e-06	11.2605	up
ONT.18748.3	0	0	144	793	0	0	5.07754	50.3571	7.79e-06	11.2591	up
ONT.347.14	0	0	742	214	0	0	8.02687	4.16042	4.73e-06	11.2586	up
rna-gnl|WGS:JPYL|mrna.APICC_10025	0	0	889	157	0	0	42.259	13.4082	6.07e-06	11.2582	up
ONT.13762.6	0	0	35	1178	0	0	0.547824	33.3808	1.74e-05	11.2556	up
rna-gnl|WGS:JPYL|mrna.APICC_03220	0	0	369	454	0	0	13.9096	23.0318	3.84e-06	11.2555	up
ONT.6251.6	0	0	196	681	0	0	6.51737	40.7937	6.49e-06	11.2425	up
ONT.14646.2	0	0	164	738	0	0	1.55198	12.5925	7.34e-06	11.242	up
rna-gnl|WGS:JPYL|mrna.APICC_00050	0	0	773	194	0	0	35.0605	15.8247	5.31e-06	11.2412	up
ONT.6657.1	0	0	107	863	0	0	1.09319	15.8891	9.72e-06	11.2407	up
rna-gnl|WGS:JPYL|mrna.APICC_03897	0	0	278	552	0	0	11.3242	40.3846	5.01e-06	11.2354	up
ONT.17216.3	0	0	20	1303	0	0	0.331355	40.4199	2.32e-05	11.2347	up
ONT.6506.18	0	0	879	151	0	0	32.1594	9.91691	6.52e-06	11.2326	up
rna-gnl|WGS:JPYL|mrna.APICC_09667	0	0	862	156	0	0	16.6808	5.40717	6.41e-06	11.23	up
ONT.8954.5	0	0	987	115	0	0	7.99368	0.192357	7.96e-06	11.2274	up
ONT.16105.5	0	0	582	274	0	0	4.70606	3.9751	4.17e-06	11.2249	up
ONT.10539.5	0	0	428	374	0	0	3.88309	6.10473	3.8e-06	11.2234	up
ONT.10063.5	0	0	478	334	0	0	26.4895	33.307	3.79e-06	11.2221	up
rna-gnl|WGS:JPYL|mrna.APICC_02881	0	0	503	317	0	0	4.68623	5.30167	3.85e-06	11.2212	up
ONT.3518.2	0	0	462	345	0	0	20.5208	27.5292	3.79e-06	11.2211	up
ONT.2119.12	0	0	758	192	0	0	45.7174	20.7539	5.54e-06	11.221	up
ONT.19560.14	0	0	939	127	0	0	35.2763	8.55972	7.53e-06	11.2203	up
rna-gnl|WGS:JPYL|mrna.APICC_00103	0	0	464	343	0	0	3.96784	5.27157	3.8e-06	11.2202	up
ONT.4742.10	0	0	88	893	0	0	1.79904	33.0233	1.14e-05	11.2157	up
ONT.1936.1	0	0	467	338	0	0	9.78683	12.7187	3.85e-06	11.2149	up
ONT.11799.2	0	0	262	558	0	0	6.03206	23.0531	5.47e-06	11.2137	up
ONT.3315.8	0	0	275	540	0	0	0.897154	12.718	5.27e-06	11.2134	up
ONT.5575.4	0	0	272	544	0	0	6.1229	22.0094	5.32e-06	11.2134	up
ONT.19827.21	0	0	79	917	0	0	1.70077	35.4741	1.22e-05	11.211	up
ONT.6830.66	0	0	471	333	0	0	8.54811	10.8409	3.9e-06	11.2109	up
ONT.1552.4	0	0	585	266	0	0	12.4482	10.1377	4.39e-06	11.2106	up
ONT.3832.54	0	0	12	1412	0	0	0.22361	47.2975	2.99e-05	11.209	up
ONT.4247.52	0	0	352	441	0	0	13.2667	29.8699	4.4e-06	11.2078	up
rna-gnl|WGS:JPYL|mrna.APICC_05540	0	0	1129	74	0	0	51.7549	6.08161	1.09e-05	11.2074	up
ONT.1658.11	0	0	1524	23	0	0	49.9342	1.29967	2.02e-05	11.2071	up
rna-gnl|WGS:JPYL|mrna.APICC_04627	0	0	940	121	0	0	18.2487	4.2023	8.02e-06	11.2031	up
rna-gnl|WGS:JPYL|mrna.APICC_00429	0	0	389	392	0	0	6.79729	12.3275	4.26e-06	11.1925	up
rna-gnl|WGS:JPYL|mrna.APICC_01269	0	0	416	366	0	0	8.37305	13.2357	4.16e-06	11.1916	up
ONT.2172.8	0	0	343	440	0	0	7.21811	16.6414	4.64e-06	11.1908	up
rna-gnl|WGS:JPYL|mrna.APICC_05588	0	0	146	729	0	0	3.77605	34.0264	8.7e-06	11.1892	up
ONT.5056.10	0	0	575	261	0	0	10.576	8.62977	4.66e-06	11.1878	up
ONT.1807.11	0	0	351	428	0	0	4.40245	9.65024	4.61e-06	11.1862	up
ONT.14521.4	0	0	370	407	0	0	4.71288	9.33421	4.46e-06	11.1855	up
ONT.16395.1	0	0	77	899	0	0	1.15857	24.4561	1.3e-05	11.1853	up
ONT.6807.1	0	0	986	102	0	0	44.8742	8.27889	9.25e-06	11.1848	up
ONT.7102.8	0	0	88	863	0	0	0.668576	17.6128	1.21e-05	11.1837	up
rna-gnl|WGS:JPYL|mrna.APICC_08313	0	0	1039	88	0	0	2.58578	0.391086	1.02e-05	11.1836	up
rna-gnl|WGS:JPYL|mrna.APICC_03110	0	0	234	574	0	0	12.1896	53.8039	6.34e-06	11.1812	up
ONT.7439.2	0	0	609	241	0	0	10.1341	7.1852	5.01e-06	11.1804	up
ONT.7113.2	0	0	405	367	0	0	3.89936	6.34538	4.35e-06	11.1762	up
ONT.1529.17	0	0	628	230	0	0	45.0206	29.5878	5.25e-06	11.1756	up
ONT.12868.10	0	0	1356	33	0	0	15.4263	0.657934	1.8e-05	11.1743	up
ONT.10487.11	1	0	1464	1665	0.008548	0	19.7234	40.3207	7.89e-15	11.174	up
ONT.13478.1	0	0	328	446	0	0	3.08261	7.53082	4.96e-06	11.1736	up
rna-gnl|WGS:JPYL|mrna.APICC_08595	0	0	514	287	0	0	11.724	11.7673	4.53e-06	11.1725	up
rna-gnl|WGS:JPYL|mrna.APICC_09843	0	0	39	1049	0	0	1.77502	86.2591	1.92e-05	11.167	up
ONT.8566.7	0	0	418	350	0	0	17.2528	25.924	4.41e-06	11.1664	up
ONT.18147.3	0	0	290	486	0	0	6.31941	19.0589	5.54e-06	11.1643	up
ONT.11133.11	0	0	459	317	0	0	6.14165	7.61701	4.45e-06	11.1632	up
rna-gnl|WGS:JPYL|mrna.APICC_02473	0	0	379	383	0	0	12.9574	23.5637	4.64e-06	11.1613	up
ONT.15758.7	0	0	593	238	0	0	30.6592	22.0333	5.33e-06	11.1549	up
ONT.2068.9	0	0	438	327	0	0	14.5334	19.5429	4.54e-06	11.1532	up
ONT.4122.43	0	0	122	747	0	0	27.6977	305.182	1.04e-05	11.1499	up
ONT.11212.2	0	0	333	423	0	0	4.82292	11.0084	5.18e-06	11.1468	up
ONT.3146.13	0	0	590	236	0	0	6.0203	4.3272	5.44e-06	11.1465	up
ONT.9423.11	0	0	979	92	0	0	14.5635	2.44304	1.06e-05	11.144	up
ONT.251.1	0	0	257	515	0	0	0.142057	13.8535	6.33e-06	11.1435	up
rna-gnl|WGS:JPYL|mrna.APICC_08121	0	0	852	129	0	0	6.41984	1.73899	8.5e-06	11.1429	up
ONT.19435.8	0	1	875	2255	0	0.011531	9.37388	43.4518	6.28e-12	11.1429	up
rna-gnl|WGS:JPYL|mrna.APICC_05653	0	0	545	257	0	0	10.6182	16.0538	5.17e-06	11.1428	up
ONT.13519.15	0	0	18	1209	0	0	0.252268	31.0387	2.85e-05	11.1404	up
ONT.4274.6	0	0	271	492	0	0	5.10859	16.7029	6.17e-06	11.137	up
ONT.1549.2	0	0	244	527	0	0	5.48873	21.3533	6.65e-06	11.1351	up
ONT.4586.5	0	0	579	236	0	0	11.5193	8.42027	5.58e-06	11.1336	up
rna-gnl|WGS:JPYL|mrna.APICC_06785	0	0	421	328	0	0	6.10027	8.54079	4.83e-06	11.13	up
ONT.15846.5	0	0	120	735	0	0	1.22963	13.5308	1.09e-05	11.1298	up
ONT.14533.23	0	0	196	594	0	0	7.26927	39.6485	7.89e-06	11.1293	up
ONT.11733.2	0	0	650	200	0	0	10.9766	6.04359	6.41e-06	11.1255	up
rna-gnl|WGS:JPYL|mrna.APICC_09323	0	0	238	527	0	0	2.09116	8.32817	6.93e-06	11.1229	up
ONT.2258.1	0	0	489	278	0	0	22.2817	22.7269	5.17e-06	11.1204	up
ONT.15219.2	0	0	189	598	0	0	2.92066	16.6225	8.25e-06	11.1194	up
ONT.11466.15	0	0	619	211	0	0	3.01515	3.52592	6.27e-06	11.1182	up
ONT.8756.13	0	0	422	321	0	0	17.3643	23.6947	4.99e-06	11.1178	up
ONT.19352.1	0	0	456	297	0	0	13.5424	15.8432	5.06e-06	11.1176	up
ONT.7174.4	0	1	5289	83	0	0.006322	74.8931	2.10369	1.43e-07	11.1151	up
ONT.2047.1	0	0	342	393	0	0	16.8036	34.6844	5.44e-06	11.1143	up
ONT.8607.26	0	0	851	120	0	0	20.0114	5.05769	9.37e-06	11.114	up
ONT.11593.3	0	0	433	310	0	0	12.4683	16.034	5.08e-06	11.112	up
ONT.17751.3	0	0	717	167	0	0	23.2162	9.71583	7.49e-06	11.1117	up
ONT.10082.1	0	0	502	266	0	0	5.72298	5.45625	5.4e-06	11.11	up
ONT.18839.2	0	0	377	354	0	0	10.5731	17.8376	5.25e-06	11.1078	up
ONT.6554.1	0	0	239	515	0	0	2.6541	30.4217	7.13e-06	11.1073	up
rna-gnl|WGS:JPYL|mrna.APICC_03282	0	0	525	252	0	0	4.90914	4.22766	5.62e-06	11.1062	up
ONT.8727.9	0	0	535	246	0	0	13.1251	10.8532	5.75e-06	11.1043	up
ONT.15751.1	0	0	619	205	0	0	9.19764	5.4634	6.54e-06	11.1027	up
ONT.6006.6	0	0	422	312	0	0	6.1149	8.11781	5.24e-06	11.0998	up
rna-gnl|WGS:JPYL|mrna.APICC_02491	0	0	588	218	0	0	13.3551	0.883031	6.33e-06	11.0995	up
ONT.2373.10	0	0	313	415	0	0	0.077386	7.03697	5.98e-06	11.0973	up
ONT.5653.2	0	0	103	746	0	0	0.80611	10.4992	1.28e-05	11.0948	up
ONT.13031.11	0	0	204	557	0	0	2.05811	10.0962	8.15e-06	11.0947	up
rna-gnl|WGS:JPYL|mrna.APICC_09709	0	0	364	359	0	0	2.69082	15.6579	5.47e-06	11.0945	up
ONT.2971.5	0	0	224	525	0	0	3.03303	12.7981	7.66e-06	11.0909	up
ONT.12341.14	0	0	294	433	0	0	2.97804	7.89924	6.33e-06	11.0903	up
rna-gnl|WGS:JPYL|mrna.APICC_00097	0	0	718	159	0	0	16.3831	6.51936	8.06e-06	11.0903	up
ONT.2557.1	0	0	692	169	0	0	38.7921	16.9495	7.71e-06	11.0895	up
ONT.16752.44	0	0	83	794	0	0	6.89265	118.506	1.47e-05	11.089	up
ONT.1178.9	0	0	47	924	0	0	0.498682	17.6146	2.01e-05	11.0872	up
ONT.369.1	0	0	1174	41	0	0	11.8275	0.73195	1.87e-05	11.0867	up
rna-gnl|WGS:JPYL|mrna.APICC_04609	0	0	521	246	0	0	4.2365	3.5869	5.97e-06	11.0866	up
ONT.6377.14	0	0	11	1265	0	0	0.48051	101.155	3.73e-05	11.0859	up
ONT.12784.20	0	0	799	128	0	0	14.4229	4.1469	9.42e-06	11.0855	up
ONT.4932.3	0	0	272	456	0	0	5.69585	17.1745	6.74e-06	11.0838	up
ONT.5218.1	0	0	785	132	0	0	8.03914	2.41706	9.27e-06	11.0831	up
ONT.2466.2	0	0	515	246	0	0	13.6657	11.7218	6.07e-06	11.079	up
ONT.16242.26	0	0	71	820	0	0	3.99399	83.0863	1.65e-05	11.0764	up
ONT.5188.3	0	0	50	899	0	0	0.439889	14.275	1.99e-05	11.0756	up
ONT.2248.16	0	0	161	613	0	0	2.43002	16.6641	9.93e-06	11.0752	up
ONT.12342.1	0	0	544	229	0	0	3.92266	2.97252	6.41e-06	11.0735	up
ONT.5443.23	0	0	412	306	0	0	13.8334	36.3036	5.61e-06	11.0722	up
ONT.1353.3	0	0	679	168	0	0	15.8729	7.03849	8e-06	11.0719	up
ONT.14529.4	0	0	703	157	0	0	24.9173	10.0043	8.47e-06	11.0678	up
ONT.10748.5	0	0	183	571	0	0	6.24367	35.0299	9.2e-06	11.0677	up
ONT.10840.3	0	0	702	157	0	0	13.1277	5.26814	8.48e-06	11.0666	up
ONT.17379.1	0	0	181	573	0	0	2.55128	14.5561	9.29e-06	11.0659	up
ONT.17764.1	0	0	616	192	0	0	6.58667	3.67334	7.35e-06	11.0647	up
ONT.17069.4	0	0	538	228	0	0	6.166	4.68442	6.53e-06	11.0634	up
ONT.12871.11	0	0	526	234	0	0	7.46759	5.95914	6.44e-06	11.0633	up
ONT.425.3	0	0	463	268	0	0	2.52639	2.62507	5.98e-06	11.0624	up
rna-gnl|WGS:JPYL|mrna.APICC_07046	0	0	579	207	0	0	10.6462	6.81324	7.04e-06	11.06	up
ONT.719.10	0	0	798	119	0	0	51.6096	13.7867	1.04e-05	11.0557	up
ONT.6790.10	0	0	431	285	0	0	5.92328	7.03829	5.93e-06	11.0557	up
rna-gnl|WGS:JPYL|mrna.APICC_05201	0	0	431	285	0	0	7.89827	9.38894	5.93e-06	11.0557	up
ONT.690.2	0	0	269	442	0	0	4.97722	14.7263	7.18e-06	11.0555	up
ONT.14371.5	0	0	219	507	0	0	1.77556	7.39397	8.35e-06	11.053	up
rna-gnl|WGS:JPYL|mrna.APICC_03596	0	0	312	389	0	0	37.3594	83.7777	6.52e-06	11.052	up
ONT.6137.13	0	0	630	181	0	0	31.5595	16.2296	7.86e-06	11.0512	up
rna-gnl|WGS:JPYL|mrna.APICC_02369	0	0	481	252	0	0	20.8098	19.596	6.33e-06	11.0488	up
ONT.17980.2	0	0	123	665	0	0	2.18919	21.2728	1.24e-05	11.0481	up
rna-gnl|WGS:JPYL|mrna.APICC_06114	0	0	995	64	0	0	35.2893	4.08191	1.57e-05	11.0476	up
rna-gnl|WGS:JPYL|mrna.APICC_03554	0	0	478	253	0	0	6.35286	4.01692	6.33e-06	11.0472	up
rna-gnl|WGS:JPYL|mrna.APICC_08833	0	0	410	295	0	0	7.90211	7.12627	6.03e-06	11.0459	up
ONT.13761.7	0	0	226	492	0	0	4.3986	17.2362	8.28e-06	11.045	up
ONT.11204.2	0	0	428	282	0	0	6.43347	7.60924	6.09e-06	11.0445	up
ONT.14732.7	0	0	1136	39	0	0	77.9015	4.7975	2.07e-05	11.0429	up
ONT.6539.8	0	0	596	191	0	0	35.5872	20.4523	7.74e-06	11.0377	up
ONT.13844.16	0	0	363	329	0	0	3.58073	5.83038	6.26e-06	11.0374	up
ONT.13384.9	0	0	141	621	0	0	5.25246	41.7201	1.16e-05	11.0361	up
ONT.16239.20	0	0	16	1109	0	0	0.571053	74.4658	3.55e-05	11.0327	up
rna-gnl|WGS:JPYL|mrna.APICC_01759	0	0	474	249	0	0	3.59644	3.39907	6.56e-06	11.0319	up
ONT.3746.26	0	1	405	2744	0	0.00013	17.3825	211.886	1.64e-09	11.0315	up
ONT.9868.22	0	0	411	287	0	0	6.93006	8.70819	6.29e-06	11.03	up
rna-gnl|WGS:JPYL|mrna.APICC_07690	0	0	741	130	0	0	22.3467	0.68373	1.03e-05	11.0287	up
rna-gnl|WGS:JPYL|mrna.APICC_03749	0	0	535	216	0	0	20.1907	14.6091	7.24e-06	11.0284	up
ONT.416.4	0	0	161	580	0	0	1.74002	11.2836	1.07e-05	11.0282	up
ONT.4119.2	0	0	495	236	0	0	4.47858	3.83993	6.84e-06	11.0277	up
rna-gnl|WGS:JPYL|mrna.APICC_03612	0	0	393	299	0	0	3.51848	4.81532	6.3e-06	11.0275	up
ONT.14159.55	0	0	217	492	0	0	9.21572	37.5981	8.8e-06	11.0253	up
ONT.3423.24	0	0	430	272	0	0	5.29865	6.01449	6.44e-06	11.0246	up
ONT.11375.13	0	0	467	248	0	0	12.9212	12.3218	6.74e-06	11.0198	up
ONT.3829.8	0	0	627	171	0	0	10.5862	5.17801	8.65e-06	11.0192	up
ONT.7684.1	0	0	520	219	0	0	7.46731	5.62725	7.32e-06	11.0168	up
rna-gnl|WGS:JPYL|mrna.APICC_03920	0	0	380	304	0	0	8.90401	12.7869	6.47e-06	11.0166	up
ONT.8837.1	0	0	364	317	0	0	30.6498	48.0416	6.52e-06	11.0156	up
ONT.2351.15	0	0	189	526	0	0	7.94367	39.9035	9.91e-06	11.0147	up
rna-gnl|WGS:JPYL|mrna.APICC_00187	0	0	415	277	0	0	37.2999	44.6166	6.54e-06	11.0137	up
ONT.11932.1	0	0	413	278	0	0	6.05957	7.3462	6.54e-06	11.0129	up
ONT.4586.24	0	0	278	405	0	0	5.46013	14.3077	7.57e-06	11.0121	up
ONT.14044.5	0	0	96	698	0	0	0.945715	12.4611	1.55e-05	11.012	up
ONT.1334.4	0	0	276	407	0	0	3.03496	8.02978	7.62e-06	11.0115	up
ONT.6381.1	0	0	632	166	0	0	19.0847	9.00876	8.96e-06	11.0108	up
rna-gnl|WGS:JPYL|mrna.APICC_09614	0	0	317	360	0	0	9.83942	20.0541	7e-06	11.0104	up
ONT.11342.14	0	0	384	297	0	0	3.75222	5.21246	6.56e-06	11.0086	up
ONT.10255.1	0	0	368	310	0	0	4.27333	6.46595	6.59e-06	11.0085	up
rna-gnl|WGS:JPYL|mrna.APICC_09467	0	0	653	156	0	0	9.92168	4.25866	9.42e-06	11.0066	up
ONT.7970.2	0	0	694	140	0	0	12.5647	4.53876	1.02e-05	11.0063	up
ONT.12723.4	0	0	369	307	0	0	2.40404	3.60176	6.66e-06	11.0041	up
rna-gnl|WGS:JPYL|mrna.APICC_07614	0	0	676	146	0	0	9.34523	3.60888	9.94e-06	11.0037	up
ONT.6973.3	0	0	512	218	0	0	4.72745	3.61761	7.53e-06	11.0036	up
ONT.4868.2	0	0	522	212	0	0	8.59023	6.27943	7.71e-06	11.0007	up
ONT.6575.1	0	0	382	294	0	0	5.21494	7.20696	6.72e-06	10.9988	up
rna-gnl|WGS:JPYL|mrna.APICC_07370	0	0	309	360	0	0	3.32457	6.9543	7.32e-06	10.9948	up
rna-gnl|WGS:JPYL|mrna.APICC_09908	0	0	254	424	0	0	12.1681	36.524	8.35e-06	10.9945	up
rna-gnl|WGS:JPYL|mrna.APICC_06540	0	0	352	317	0	0	2.53998	2.13295	6.9e-06	10.9943	up
ONT.14533.24	0	0	30	931	0	0	2.27728	131.233	2.92e-05	10.9928	up
ONT.16201.48	0	0	1323	16	0	0	24.023	0.278036	3.39e-05	10.9927	up
rna-gnl|WGS:JPYL|mrna.APICC_06374	0	0	375	296	0	0	3.79349	5.38678	6.86e-06	10.9913	up
ONT.11881.14	0	0	132	606	0	0	1.20323	9.97385	1.31e-05	10.9907	up
ONT.17517.6	0	0	58	792	0	0	0.735863	18.3245	2.13e-05	10.9905	up
rna-gnl|WGS:JPYL|mrna.APICC_09479	0	0	360	308	0	0	4.25637	6.54892	6.92e-06	10.9904	up
rna-gnl|WGS:JPYL|mrna.APICC_05579	0	0	569	186	0	0	18.8253	11.0165	8.59e-06	10.9899	up
rna-gnl|WGS:JPYL|mrna.APICC_04620	0	0	439	252	0	0	5.5602	5.72529	7.14e-06	10.9898	up
ONT.10785.3	0	0	360	307	0	0	11.4081	17.4518	6.95e-06	10.9884	up
ONT.12577.1	0	0	531	203	0	0	8.05288	5.52138	8.13e-06	10.9881	up
rna-gnl|WGS:JPYL|mrna.APICC_01677	0	1	1703	1067	0	0.007008	13.2765	14.944	9.43e-15	10.9866	up
ONT.10480.1	0	0	402	274	0	0	5.29546	6.48294	6.98e-06	10.9865	up
rna-gnl|WGS:JPYL|mrna.APICC_05893	0	0	1249	20	0	0	65.8801	1.82591	3.14e-05	10.9834	up
ONT.8709.16	0	0	407	268	0	0	2.96373	3.50454	7.13e-06	10.9803	up
ONT.14837.1	0	0	331	329	0	0	12.4829	22.3262	7.31e-06	10.979	up
ONT.15787.1	0	0	431	252	0	0	13.1927	13.8466	7.31e-06	10.978	up
ONT.15921.1	0	0	286	375	0	0	10.1508	1.91752	7.96e-06	10.9758	up
ONT.13021.27	0	0	783	100	0	0	15.315	3.48286	1.35e-05	10.9742	up
ONT.12222.4	0	0	1127	30	0	0	53.4375	2.484	2.66e-05	10.973	up
ONT.688.8	0	0	372	289	0	0	12.5121	17.4475	7.21e-06	10.9711	up
ONT.11270.29	0	0	445	241	0	0	8.7837	8.52283	7.56e-06	10.9709	up
ONT.10047.38	0	0	268	393	0	0	13.9408	36.7695	8.41e-06	10.9705	up
ONT.3923.1	0	1	1602	1100	0	0.019442	31.0556	38.3474	7.89e-15	10.9651	up
rna-gnl|WGS:JPYL|mrna.APICC_03727	0	0	418	254	0	0	25.2449	27.5148	7.51e-06	10.9634	up
ONT.6251.2	0	0	19	992	0	0	1.11431	109.275	3.72e-05	10.9589	up
ONT.7122.15	0	0	216	452	0	0	3.27355	12.3152	9.94e-06	10.958	up
rna-gnl|WGS:JPYL|mrna.APICC_08174	0	0	297	352	0	0	8.71181	18.6153	8.08e-06	10.956	up
ONT.2643.32	0	0	284	366	0	0	6.76718	15.678	8.33e-06	10.9553	up
ONT.4616.8	0	0	492	210	0	0	3.18489	2.44142	8.47e-06	10.9547	up
ONT.17355.27	0	0	322	325	0	0	9.08997	16.4686	7.77e-06	10.9539	up
ONT.9854.4	0	0	220	443	0	0	9.69228	35.1931	9.93e-06	10.952	up
ONT.4844.1	0	0	398	262	0	0	3.28262	3.8884	7.62e-06	10.9518	up
ONT.12141.4	0	0	328	317	0	0	13.398	23.2954	7.78e-06	10.9496	up
ONT.6202.5	0	0	252	400	0	0	2.32195	6.63619	9.1e-06	10.9486	up
ONT.9606.10	0	0	343	302	0	0	3.21595	0.975024	7.71e-06	10.9472	up
rna-gnl|WGS:JPYL|mrna.APICC_09315	0	0	531	187	0	0	18.971	11.966	9.31e-06	10.9428	up
ONT.5987.6	0	0	520	192	0	0	5.04482	3.3387	9.16e-06	10.9424	up
ONT.19469.8	0	0	227	426	0	0	4.58111	15.4596	9.94e-06	10.9386	up
ONT.12315.7	0	0	474	213	0	0	10.2493	8.2769	8.64e-06	10.9377	up
ONT.11877.3	0	0	569	168	0	0	8.07453	4.26341	1.02e-05	10.9372	up
ONT.13673.1	0	0	692	119	0	0	7.82044	2.41441	1.29e-05	10.9354	up
ONT.15483.3	0	0	177	494	0	0	2.28563	11.4681	1.19e-05	10.9351	up
ONT.8876.11	0	0	680	122	0	0	11.4379	3.66719	1.28e-05	10.9311	up
ONT.13992.37	0	0	465	215	0	0	8.92364	7.42069	8.71e-06	10.9304	up
rna-gnl|WGS:JPYL|mrna.APICC_06910	0	0	285	351	0	0	10.5765	23.4046	8.7e-06	10.9293	up
ONT.16751.4	0	0	299	335	0	0	4.47267	9.01146	8.5e-06	10.9276	up
ONT.1548.1	0	0	281	353	0	0	19.5251	44.1538	8.86e-06	10.9247	up
ONT.2034.10	0	0	342	291	0	0	4.10829	3.19168	8.16e-06	10.9219	up
ONT.982.5	0	0	494	197	0	0	4.59595	3.28567	9.37e-06	10.9208	up
ONT.4529.4	0	0	78	676	0	0	1.28855	20.1843	2.04e-05	10.9207	up
ONT.11647.1	0	0	466	211	0	0	3.33745	2.71448	8.96e-06	10.9207	up
ONT.2293.15	0	0	177	485	0	0	2.22044	10.9541	1.22e-05	10.9202	up
ONT.16383.1	0	0	475	206	0	0	6.7508	5.24082	9.13e-06	10.9196	up
ONT.10246.9	0	0	548	171	0	0	8.65315	4.84658	1.03e-05	10.9183	up
ONT.12965.100	0	0	95	632	0	0	1.32221	15.8055	1.83e-05	10.9177	up
ONT.9261.7	0	0	594	151	0	0	8.94984	1.77796	1.14e-05	10.9174	up
ONT.59.2	0	0	25	896	0	0	0.463939	55.7269	3.57e-05	10.9164	up
ONT.1379.1	0	0	317	311	0	0	4.82692	8.50688	8.48e-06	10.9159	up
ONT.16225.3	0	0	411	239	0	0	10.1503	10.5974	8.5e-06	10.9144	up
ONT.13226.4	0	0	252	381	0	0	0.597808	1.62231	9.68e-06	10.9142	up
ONT.7174.6	0	0	137	546	0	0	2.48111	1.74804	1.47e-05	10.914	up
ONT.424.12	0	0	232	405	0	0	6.33551	19.9465	1.03e-05	10.9129	up
ONT.19707.3	0	0	179	477	0	0	9.30808	44.7183	1.23e-05	10.9118	up
ONT.14873.2	0	0	391	249	0	0	18.8939	21.5865	8.5e-06	10.9083	up
ONT.4256.11	0	0	327	297	0	0	3.38735	5.51992	8.52e-06	10.9063	up
ONT.11029.3	0	0	459	209	0	0	10.213	8.33925	9.29e-06	10.9049	up
ONT.17283.5	0	0	336	288	0	0	37.7568	58.2253	8.5e-06	10.9041	up
ONT.14159.54	0	0	245	382	0	0	7.73661	21.7009	1.01e-05	10.9004	up
ONT.6247.5	0	0	767	85	0	0	13.4046	2.65197	1.72e-05	10.8987	up
ONT.499.4	0	0	178	470	0	0	2.30161	10.919	1.27e-05	10.8974	up
ONT.4790.1	0	0	343	279	0	0	6.451	9.42499	8.62e-06	10.8971	up
ONT.4274.1	0	0	73	671	0	0	1.55718	25.6995	2.22e-05	10.8949	up
ONT.5019.10	0	0	75	664	0	0	1.31692	21.1441	2.19e-05	10.8928	up
ONT.12514.4	0	0	107	589	0	0	1.25243	12.4839	1.78e-05	10.8925	up
ONT.3671.11	0	0	284	333	0	0	6.78622	14.2757	9.36e-06	10.8923	up
ONT.7281.4	0	0	367	258	0	0	3.17541	13.164	8.76e-06	10.8906	up
ONT.5019.67	0	0	127	549	0	0	1.74605	13.5842	1.61e-05	10.8904	up
ONT.207.4	0	0	316	299	0	0	4.21551	7.17276	8.95e-06	10.8888	up
ONT.4884.1	0	0	281	334	0	0	15.3986	33.0012	9.48e-06	10.8879	up
rna-gnl|WGS:JPYL|mrna.APICC_02079	0	0	808	71	0	0	40.2263	6.32491	1.95e-05	10.8866	up
ONT.5452.3	0	0	257	360	0	0	2.27966	5.73509	1.01e-05	10.8859	up
rna-gnl|WGS:JPYL|mrna.APICC_08860	0	0	195	439	0	0	2.95163	10.7489	1.21e-05	10.8859	up
ONT.8462.2	0	0	677	110	0	0	12.6601	0.877682	1.49e-05	10.8853	up
ONT.7801.5	0	0	213	414	0	0	3.86328	13.5199	1.15e-05	10.8848	up
rna-gnl|WGS:JPYL|mrna.APICC_06058	0	0	333	281	0	0	3.42537	5.19714	8.95e-06	10.8828	up
ONT.10180.2	0	0	97	603	0	0	1.24662	13.9168	1.93e-05	10.8815	up
ONT.8833.1	0	0	574	148	0	0	13.8059	6.63683	1.22e-05	10.8813	up
ONT.14835.1	0	0	495	183	0	0	33.8733	22.4635	1.06e-05	10.881	up
ONT.14608.2	0	0	253	362	0	0	26.513	68.166	1.03e-05	10.8807	up
ONT.5508.2	0	0	472	193	0	0	6.75803	4.96396	1.03e-05	10.8776	up
ONT.2034.11	0	0	319	291	0	0	4.27007	3.18826	9.14e-06	10.8776	up
ONT.5269.3	0	0	218	403	0	0	4.88486	16.2494	1.15e-05	10.8766	up
ONT.14722.1	0	0	438	209	0	0	9.73081	8.3467	9.91e-06	10.8736	up
ONT.8169.2	0	0	341	270	0	0	8.09431	11.4941	9.13e-06	10.8727	up
ONT.13084.1	0	0	300	306	0	0	15.6731	28.7837	9.48e-06	10.8711	up
rna-gnl|WGS:JPYL|mrna.APICC_04160	0	0	357	256	0	0	15.9701	2.51377	9.23e-06	10.8681	up
rna-gnl|WGS:JPYL|mrna.APICC_09305	0	0	519	167	0	0	61.059	35.2811	1.16e-05	10.866	up
ONT.11927.22	0	0	390	233	0	0	5.91631	6.33538	9.51e-06	10.8649	up
ONT.7477.6	0	0	318	286	0	0	9.52683	15.3866	9.41e-06	10.8646	up
ONT.13887.3	0	0	390	232	0	0	2.70346	2.88601	9.59e-06	10.8622	up
ONT.14271.2	0	0	251	354	0	0	2.6446	6.69742	1.07e-05	10.8608	up
rna-gnl|WGS:JPYL|mrna.APICC_03459	0	0	332	272	0	0	2.22362	3.2706	9.41e-06	10.8603	up
ONT.11306.2	0	0	506	171	0	0	11.7973	7.13928	1.16e-05	10.86	up
ONT.1489.14	0	0	862	53	0	0	15.0597	1.63412	2.41e-05	10.8599	up
ONT.16189.10	0	0	925	41	0	0	11.2413	0.8942	2.78e-05	10.8583	up
ONT.6661.3	0	0	713	91	0	0	11.961	2.7173	1.77e-05	10.8582	up
ONT.17389.15	0	0	176	448	0	0	1.89719	8.70374	1.38e-05	10.8541	up
ONT.9146.1	0	0	299	298	0	0	4.21508	7.54128	9.91e-06	10.8519	up
ONT.9790.1	0	0	453	192	0	0	22.4284	17.0742	1.09e-05	10.8465	up
ONT.1330.11	0	0	262	334	0	0	5.07407	11.6072	1.07e-05	10.8461	up
ONT.13528.1	0	0	564	141	0	0	20.6388	9.26229	1.35e-05	10.8447	up
ONT.5099.1	0	0	383	229	0	0	15.2398	11.6236	1.01e-05	10.8424	up
rna-gnl|WGS:JPYL|mrna.APICC_05323	0	0	361	243	0	0	5.83895	7.07049	9.91e-06	10.8422	up
rna-gnl|WGS:JPYL|mrna.APICC_05994	0	0	112	545	0	0	6.93297	16.3298	1.9e-05	10.8389	up
ONT.18427.3	0	0	970	31	0	0	15.723	0.892693	3.28e-05	10.8356	up
rna-gnl|WGS:JPYL|mrna.APICC_04711	0	0	513	160	0	0	33.1055	18.5088	1.26e-05	10.8352	up
ONT.10625.1	0	0	481	174	0	0	4.42477	2.87844	1.2e-05	10.833	up
ONT.4389.1	0	0	118	530	0	0	0.03356	8.86337	1.86e-05	10.8329	up
ONT.11153.48	0	0	570	135	0	0	16.3527	6.92132	1.43e-05	10.8326	up
ONT.12837.9	0	0	462	183	0	0	8.953	6.35466	1.16e-05	10.8326	up
rna-gnl|WGS:JPYL|mrna.APICC_05149	0	0	281	307	0	0	4.5343	8.90306	1.06e-05	10.8326	up
ONT.688.10	0	0	881	44	0	0	40.3156	3.59888	2.81e-05	10.8301	up
ONT.8818.4	0	0	401	214	0	0	5.36015	5.13587	1.06e-05	10.83	up
rna-gnl|WGS:JPYL|mrna.APICC_04908	0	0	504	162	0	0	8.29022	4.78888	1.27e-05	10.8286	up
ONT.11920.2	0	0	220	374	0	0	1.90933	5.83889	1.24e-05	10.8268	up
ONT.19712.7	0	0	345	247	0	0	8.82206	11.3157	1.03e-05	10.8238	up
ONT.6605.17	0	0	312	273	0	0	2.25461	3.54297	1.03e-05	10.8231	up
ONT.8877.2	0	0	465	178	0	0	9.19936	6.30674	1.21e-05	10.8216	up
rna-gnl|WGS:JPYL|mrna.APICC_01841	0	0	756	70	0	0	18.5333	3.07384	2.21e-05	10.8215	up
ONT.416.1	0	0	236	350	0	0	1.90432	5.07546	1.21e-05	10.818	up
ONT.14533.1	0	0	24	817	0	0	0.258771	16.135	4.25e-05	10.8178	up
ONT.8204.3	0	0	651	100	0	0	13.6224	3.74154	1.8e-05	10.8148	up
ONT.13638.9	0	0	400	209	0	0	4.60927	4.32922	1.11e-05	10.8139	up
ONT.1647.9	0	0	479	168	0	0	3.45763	2.17566	1.28e-05	10.811	up
ONT.11637.3	0	0	295	283	0	0	4.19064	7.21739	1.08e-05	10.8104	up
ONT.18757.4	0	0	225	359	0	0	18.7399	53.7616	1.27e-05	10.8095	up
rna-gnl|WGS:JPYL|mrna.APICC_09593	0	0	45	699	0	0	1.08346	1.8389	3.28e-05	10.8076	up
rna-gnl|WGS:JPYL|mrna.APICC_00531	0	0	340	244	0	0	4.41297	6.72194	1.07e-05	10.8068	up
ONT.2413.2	0	0	217	367	0	0	2.46106	7.49026	1.3e-05	10.8058	up
ONT.11153.49	0	0	577	124	0	0	18.6407	7.18949	1.59e-05	10.8039	up
ONT.4583.64	0	0	547	136	0	0	20.9795	9.36349	1.5e-05	10.8038	up
ONT.12674.2	0	0	37	730	0	0	1.01339	36.2859	3.62e-05	10.8033	up
ONT.12273.3	0	0	829	49	0	0	7.1933	0.755298	2.79e-05	10.8015	up
ONT.4827.8	0	0	253	322	0	0	2.50171	5.72987	1.2e-05	10.8008	up
ONT.6168.5	0	0	232	346	0	0	7.36412	19.7321	1.26e-05	10.8003	up
rna-gnl|WGS:JPYL|mrna.APICC_07696	0	0	536	139	0	0	4.11946	1.91664	1.49e-05	10.7983	up
ONT.4667.17	0	0	36	726	0	0	0.560473	20.434	3.73e-05	10.7916	up
ONT.14371.4	0	0	886	37	0	0	6.51142	0.050613	3.25e-05	10.7912	up
ONT.17697.11	0	0	555	129	0	0	9.84385	1.25552	1.59e-05	10.7907	up
ONT.18866.26	0	0	580	119	0	0	9.663	3.55542	1.68e-05	10.79	up
rna-gnl|WGS:JPYL|mrna.APICC_06426	0	0	1000	22	0	0	0.73295	0.908756	4.12e-05	10.7875	up
ONT.17994.4	0	0	722	71	0	0	16.1425	2.83255	2.33e-05	10.7844	up
ONT.16150.60	0	0	28	763	0	0	0.504889	25.5376	4.21e-05	10.784	up
ONT.15791.1	0	0	334	239	0	0	4.88852	6.27351	1.14e-05	10.7823	up
ONT.7508.9	0	0	243	324	0	0	7.0773	16.9923	1.27e-05	10.7814	up
ONT.15503.2	0	0	277	287	0	0	21.2981	39.5263	1.19e-05	10.7802	up
ONT.6438.2	0	0	47	671	0	0	0.508789	13.2824	3.39e-05	10.7789	up
ONT.12215.11	0	0	320	248	0	0	2.79766	3.88771	1.15e-05	10.7785	up
rna-gnl|WGS:JPYL|mrna.APICC_04596	0	0	577	117	0	0	20.0311	7.29067	1.73e-05	10.7784	up
rna-gnl|WGS:JPYL|mrna.APICC_04128	0	0	375	211	0	0	1.8178	1.83746	1.19e-05	10.7779	up
ONT.3662.4	0	0	380	207	0	0	5.38196	5.26211	1.21e-05	10.7747	up
ONT.19485.3	0	0	430	180	0	0	38.7727	29.1072	1.31e-05	10.7736	up
rna-gnl|WGS:JPYL|mrna.APICC_03874	0	0	389	200	0	0	9.59388	8.86344	1.24e-05	10.7688	up
ONT.15753.2	0	0	402	192	0	0	10.2602	8.80983	1.28e-05	10.7659	up
ONT.16134.1	0	0	261	295	0	0	5.70661	11.5736	1.27e-05	10.7613	up
ONT.15802.10	0	0	108	503	0	0	1.97422	16.5315	2.26e-05	10.7553	up
ONT.2639.9	0	0	221	337	0	0	3.16166	8.66615	1.43e-05	10.7548	up
ONT.11356.3	0	0	194	370	0	0	2.61666	8.95699	1.56e-05	10.7533	up
ONT.4571.19	0	0	769	53	0	0	10.6857	1.31437	2.9e-05	10.7531	up
ONT.2161.21	0	0	486	146	0	0	19.8284	10.6585	1.58e-05	10.7482	up
rna-gnl|WGS:JPYL|mrna.APICC_08122	0	0	509	136	0	0	7.12368	3.41532	1.66e-05	10.748	up
rna-gnl|WGS:JPYL|mrna.APICC_06978	0	0	478	149	0	0	5.70467	3.18173	1.57e-05	10.7462	up
rna-gnl|WGS:JPYL|mrna.APICC_03446	0	0	298	253	0	0	2.20535	3.35695	1.24e-05	10.7458	up
ONT.3364.2	0	0	260	289	0	0	3.58563	7.17705	1.31e-05	10.7455	up
rna-gnl|WGS:JPYL|mrna.APICC_01024	0	0	366	205	0	0	21.3686	21.4916	1.29e-05	10.7444	up
rna-gnl|WGS:JPYL|mrna.APICC_07716	0	0	168	400	0	0	1.25634	5.38113	1.74e-05	10.743	up
ONT.2466.5	0	0	808	43	0	0	8.29507	0.781936	3.28e-05	10.742	up
ONT.12153.12	0	0	165	403	0	0	7.55488	33.2593	1.77e-05	10.7406	up
ONT.15814.1	0	1	1026	1231	0	0.013623	13.9326	30.0613	2.21e-13	10.7402	up
rna-gnl|WGS:JPYL|mrna.APICC_03383	0	0	352	212	0	0	4.45672	4.82995	1.28e-05	10.7401	up
rna-gnl|WGS:JPYL|mrna.APICC_07540	0	0	23	761	0	0	3.73937	226.5	4.9e-05	10.7395	up
ONT.16595.2	0	0	420	174	0	0	5.6881	4.22701	1.44e-05	10.738	up
rna-gnl|WGS:JPYL|mrna.APICC_03580	1	0	1593	814	0.008783	0	23.3855	21.4761	1.21e-13	10.7366	up
ONT.10756.1	0	0	244	301	0	0	2.80614	6.22321	1.39e-05	10.7341	up
rna-gnl|WGS:JPYL|mrna.APICC_09737	0	0	632	86	0	0	26.4658	0.972868	2.28e-05	10.7324	up
ONT.5901.10	0	0	149	422	0	0	2.19937	11.1845	1.92e-05	10.7321	up
ONT.688.14	0	0	773	48	0	0	55.0063	6.10908	3.17e-05	10.73	up
rna-gnl|WGS:JPYL|mrna.APICC_05038	0	0	413	175	0	0	4.36805	3.32622	1.45e-05	10.7297	up
ONT.9876.5	0	0	116	473	0	0	1.3679	10.0424	2.27e-05	10.7275	up
ONT.1677.1	0	0	390	186	0	0	7.9726	6.84036	1.41e-05	10.7267	up
ONT.13803.1	0	0	406	176	0	0	4.22098	4.40796	1.47e-05	10.7213	up
ONT.12369.4	0	0	18	786	0	0	0.163196	12.9239	5.57e-05	10.7207	up
ONT.6859.1	0	0	431	163	0	0	11.5933	7.88849	1.55e-05	10.7193	up
ONT.4313.1	0	0	187	362	0	0	2.74246	9.55366	1.7e-05	10.7183	up
ONT.10805.3	0	0	1122	9	0	0	14.1203	0.014413	6.52e-05	10.7172	up
ONT.4742.1	0	1	1011	1207	0	0.006865	7.95436	17.0667	2.47e-13	10.7161	up
ONT.4780.13	0	0	381	187	0	0	5.99343	5.27998	1.44e-05	10.7145	up
ONT.1304.1	0	0	205	337	0	0	4.03744	11.9627	1.62e-05	10.7137	up
rna-gnl|WGS:JPYL|mrna.APICC_00267	0	0	154	405	0	0	7.3166	34.6076	1.94e-05	10.7133	up
ONT.2307.66	0	0	141	424	0	0	6.86468	37.0929	2.06e-05	10.7124	up
rna-gnl|WGS:JPYL|mrna.APICC_02251	0	0	310	230	0	0	3.76253	5.00391	1.35e-05	10.7108	up
ONT.3159.5	0	0	250	284	0	0	7.03522	14.3834	1.44e-05	10.7102	up
ONT.17306.13	0	0	502	128	0	0	5.15196	2.35757	1.85e-05	10.7083	up
ONT.7762.1	0	0	375	188	0	0	3.67841	3.3121	1.46e-05	10.7072	up
ONT.817.1	0	0	248	284	0	0	2.78445	5.73014	1.46e-05	10.7053	up
ONT.16739.2	0	0	186	357	0	0	2.66162	9.20197	1.74e-05	10.7052	up
ONT.4485.17	0	0	478	137	0	0	17.7423	9.09803	1.78e-05	10.7038	up
ONT.11404.2	0	2	384	4256	0	0.021136	3.06235	61.0637	4.59e-09	10.7029	up
ONT.3053.1	0	0	472	139	0	0	4.57341	2.41741	1.77e-05	10.7015	up
ONT.8453.1	0	0	269	258	0	0	4.44616	7.67176	1.44e-05	10.6935	up
ONT.10043.8	0	0	170	372	0	0	3.72691	14.6671	1.89e-05	10.692	up
ONT.14611.6	0	0	21	739	0	0	0.576848	37.6342	5.51e-05	10.6919	up
ONT.19556.9	0	1	1650	705	0	0.010115	49.7799	38.2313	6.78e-13	10.6904	up
rna-gnl|WGS:JPYL|mrna.APICC_05899	0	0	458	142	0	0	15.7902	8.80984	1.79e-05	10.6898	up
ONT.15164.3	0	0	55	586	0	0	0.645167	12.383	3.64e-05	10.6897	up
ONT.10900.1	0	0	127	432	0	0	2.29049	14.0512	2.31e-05	10.685	up
ONT.5690.9	0	0	219	307	0	0	2.74687	6.92106	1.64e-05	10.6846	up
rna-gnl|WGS:JPYL|mrna.APICC_06925	0	0	40	632	0	0	0.340917	9.68241	4.25e-05	10.6821	up
ONT.15759.13	0	0	437	149	0	0	4.40793	2.69044	1.76e-05	10.6805	up
ONT.6090.3	0	0	214	311	0	0	2.03867	5.3157	1.67e-05	10.6805	up
ONT.10390.6	0	0	461	138	0	0	22.7457	12.1688	1.85e-05	10.6801	up
ONT.3671.1	0	0	646	70	0	0	8.79524	1.70783	2.83e-05	10.6796	up
ONT.3141.3	0	0	284	239	0	0	3.70709	5.59068	1.47e-05	10.6794	up
ONT.15654.2	0	0	59	568	0	0	0.782155	13.5674	3.58e-05	10.6791	up
ONT.462.5	0	0	39	633	0	0	3.04383	90.3563	4.33e-05	10.6776	up
ONT.13107.10	0	0	325	208	0	0	17.6425	20.3251	1.48e-05	10.6773	up
rna-gnl|WGS:JPYL|mrna.APICC_02602	0	0	413	159	0	0	34.2039	23.5338	1.71e-05	10.6755	up
ONT.15906.30	0	0	452	140	0	0	18.854	10.4967	1.86e-05	10.6728	up
ONT.19590.3	0	0	648	68	0	0	1.1382	5.70935	2.91e-05	10.6727	up
ONT.5508.1	0	0	205	318	0	0	2.64909	7.39163	1.74e-05	10.6722	up
ONT.15455.1	0	0	216	305	0	0	2.04627	5.19704	1.69e-05	10.6722	up
ONT.2248.22	0	0	28	679	0	0	0.47687	20.9803	5.06e-05	10.6703	up
ONT.13384.7	0	0	587	86	0	0	13.811	3.61583	2.55e-05	10.6684	up
ONT.17216.23	0	0	343	194	0	0	4.51855	4.57899	1.56e-05	10.6682	up
ONT.12112.13	0	0	742	44	0	0	13.3911	1.4168	3.68e-05	10.6675	up
ONT.2248.19	0	0	274	243	0	0	4.71146	7.48118	1.52e-05	10.6671	up
ONT.12363.1	0	0	283	235	0	0	2.57411	3.83558	1.51e-05	10.6665	up
ONT.17812.1	0	0	196	326	0	0	0.167836	5.2557	1.81e-05	10.6657	up
ONT.12023.4	0	0	151	384	0	0	1.45414	6.63949	2.16e-05	10.6619	up
ONT.4528.1	0	0	470	128	0	0	8.37774	4.08767	2.02e-05	10.6575	up
ONT.13970.1	0	0	390	165	0	0	4.73963	3.60683	1.73e-05	10.6567	up
ONT.2291.1	0	0	219	294	0	0	9.29279	22.4496	1.73e-05	10.6549	up
ONT.11000.2	0	0	306	213	0	0	4.11729	3.86621	1.56e-05	10.6541	up
rna-gnl|WGS:JPYL|mrna.APICC_05574	0	0	455	133	0	0	8.59637	4.50393	2e-05	10.6517	up
rna-gnl|WGS:JPYL|mrna.APICC_03525	0	0	316	205	0	0	9.12831	5.37335	1.58e-05	10.6503	up
ONT.16225.9	0	0	262	247	0	0	4.30101	7.27663	1.6e-05	10.6492	up
ONT.159.1	0	0	338	191	0	0	4.86239	4.92387	1.63e-05	10.6492	up
ONT.3592.58	0	0	205	307	0	0	2.63651	7.10226	1.82e-05	10.6474	up
ONT.8906.5	0	0	69	522	0	0	0.610518	8.40843	3.51e-05	10.6443	up
ONT.12913.2	0	0	360	177	0	0	3.85722	3.39536	1.71e-05	10.644	up
ONT.11175.15	0	0	144	385	0	0	10.5429	50.789	2.3e-05	10.6427	up
ONT.12232.3	0	0	423	145	0	0	4.63699	2.84324	1.92e-05	10.6425	up
ONT.8574.1	0	0	101	454	0	0	1.42565	11.5482	2.87e-05	10.6412	up
rna-gnl|WGS:JPYL|mrna.APICC_02480	0	0	314	203	0	0	3.14961	3.64876	1.62e-05	10.6402	up
ONT.65.5	0	0	331	192	0	0	4.02721	4.19056	1.66e-05	10.639	up
ONT.3902.4	0	0	68	521	0	0	0.904329	12.5076	3.57e-05	10.6382	up
ONT.3751.30	0	0	16	740	0	0	0.198779	17.0057	6.63e-05	10.6381	up
rna-gnl|WGS:JPYL|mrna.APICC_03481	0	0	351	180	0	0	9.78257	5.85675	1.71e-05	10.6375	up
ONT.9992.8	0	0	285	222	0	0	6.16049	8.61981	1.63e-05	10.6351	up
ONT.6757.2	0	0	470	121	0	0	4.94669	2.27926	2.21e-05	10.6305	up
ONT.10527.1	0	0	338	185	0	0	5.62165	5.52354	1.72e-05	10.6297	up
ONT.15570.7	0	0	337	185	0	0	41.3191	40.689	1.72e-05	10.6278	up
ONT.4425.6	0	0	425	140	0	0	5.1083	3.03034	2.02e-05	10.6274	up
ONT.12684.8	0	0	110	431	0	0	8.25609	58.1329	2.8e-05	10.6272	up
ONT.6926.3	0	0	307	203	0	0	5.35095	6.36953	1.67e-05	10.6258	up
ONT.16133.5	0	0	292	213	0	0	5.44881	7.12352	1.67e-05	10.6244	up
ONT.4780.12	0	0	326	190	0	0	8.72785	9.1408	1.72e-05	10.6227	up
ONT.5016.9	0	0	674	51	0	0	112.578	15.3066	3.7e-05	10.6191	up
ONT.16225.5	0	0	229	267	0	0	4.96272	10.4133	1.81e-05	10.6166	up
ONT.11044.8	0	0	257	237	0	0	4.44056	7.37127	1.74e-05	10.6109	up
ONT.7281.6	0	0	301	202	0	0	3.07191	15.0784	1.73e-05	10.6102	up
rna-gnl|WGS:JPYL|mrna.APICC_06422	0	0	918	14	0	0	10.3339	0.281835	6.59e-05	10.6086	up
ONT.15314.212	0	0	64	513	0	0	1.87687	27.4269	3.86e-05	10.6062	up
rna-gnl|WGS:JPYL|mrna.APICC_06930	0	0	309	195	0	0	2.27298	2.5779	1.77e-05	10.6048	up
ONT.1090.7	0	0	685	46	0	0	6.19144	0.732434	3.99e-05	10.6046	up
ONT.6670.21	0	0	168	334	0	0	4.94504	17.7399	2.24e-05	10.604	up
ONT.14945.22	0	0	120	403	0	0	5.65131	34.1311	2.77e-05	10.6037	up
ONT.18866.6	0	0	102	433	0	0	1.43915	11.0325	3.05e-05	10.6032	up
rna-gnl|WGS:JPYL|mrna.APICC_06503	0	0	299	201	0	0	2.92068	1.99918	1.76e-05	10.6029	up
ONT.14443.2	0	0	226	264	0	0	2.87842	6.03878	1.88e-05	10.6012	up
ONT.4488.5	0	0	661	51	0	0	17.0357	2.35466	3.8e-05	10.601	up
rna-gnl|WGS:JPYL|mrna.APICC_09003	0	0	200	292	0	0	26.5737	69.9205	2.02e-05	10.5986	up
ONT.10458.5	0	0	477	110	0	0	1.77442	0.730379	2.48e-05	10.598	up
ONT.17577.2	0	0	527	89	0	0	5.0088	1.51228	2.87e-05	10.5898	up
ONT.9803.23	0	0	162	335	0	0	4.05097	15.0917	2.35e-05	10.5884	up
ONT.17576.1	0	0	283	207	0	0	11.2924	14.8048	1.82e-05	10.5866	up
ONT.18623.2	0	0	195	291	0	0	2.24259	6.02311	2.12e-05	10.5821	up
rna-gnl|WGS:JPYL|mrna.APICC_01542	0	0	283	205	0	0	4.1728	5.42736	1.85e-05	10.5805	up
ONT.2046.1	0	0	219	263	0	0	5.84829	11.5237	1.99e-05	10.5799	up
rna-gnl|WGS:JPYL|mrna.APICC_08257	0	0	262	221	0	0	8.60417	13.0405	1.86e-05	10.579	up
ONT.13478.5	0	0	460	112	0	0	5.82133	2.53481	2.55e-05	10.5776	up
ONT.15814.2	0	0	438	121	0	0	8.55861	4.23825	2.43e-05	10.5763	up
ONT.18786.9	0	0	200	282	0	0	14.9455	37.7759	2.12e-05	10.5744	up
ONT.16687.2	0	0	271	212	0	0	2.92047	4.10089	1.87e-05	10.5742	up
rna-gnl|WGS:JPYL|mrna.APICC_03586	0	0	554	76	0	0	25.379	6.25068	3.24e-05	10.5724	up
ONT.14222.26	0	0	217	262	0	0	16.1164	34.9309	2.03e-05	10.5719	up
ONT.4866.1	0	0	186	297	0	0	2.82348	8.10394	2.23e-05	10.5707	up
ONT.10405.1	0	0	436	120	0	0	10.0703	4.96841	2.48e-05	10.5688	up
ONT.18412.54	0	0	115	394	0	0	5.23044	32.1448	3.03e-05	10.5677	up
ONT.13310.4	0	0	354	158	0	0	5.35655	4.28034	2.11e-05	10.5658	up
rna-gnl|WGS:JPYL|mrna.APICC_08448	0	0	271	209	0	0	2.83761	3.93568	1.91e-05	10.5652	up
ONT.3536.35	0	0	12	726	0	0	0.708622	80.0385	8.3e-05	10.5632	up
ONT.688.12	0	0	610	57	0	0	30.1735	3.23773	3.83e-05	10.561	up
rna-gnl|WGS:JPYL|mrna.APICC_08424	0	0	332	168	0	0	4.86644	4.4104	2.06e-05	10.5594	up
ONT.6802.28	0	0	158	326	0	0	7.36342	27.3191	2.54e-05	10.5554	up
ONT.5027.1	0	0	250	223	0	0	6.45587	7.16395	1.99e-05	10.555	up
ONT.12295.2	0	0	252	221	0	0	2.56336	4.03952	1.99e-05	10.5543	up
rna-gnl|WGS:JPYL|mrna.APICC_09535	0	0	333	166	0	0	11.1943	10.0292	2.1e-05	10.5542	up
ONT.16357.8	0	0	192	283	0	0	12.0321	31.8748	2.26e-05	10.554	up
ONT.14822.3	0	0	532	79	0	0	14.5432	3.8836	3.28e-05	10.5517	up
ONT.14782.4	0	0	526	81	0	0	18.881	5.18276	3.24e-05	10.5514	up
rna-gnl|WGS:JPYL|mrna.APICC_03696	0	0	440	114	0	0	25.3611	11.8107	2.64e-05	10.5512	up
ONT.9198.1	0	0	372	145	0	0	4.33599	3.03533	2.27e-05	10.5512	up
ONT.4915.1	0	0	211	260	0	0	0.546835	5.17383	2.15e-05	10.5502	up
ONT.15026.8	0	0	231	239	0	0	8.62649	15.9893	2.06e-05	10.5499	up
ONT.14083.13	0	0	402	130	0	0	5.03982	2.91859	2.44e-05	10.5482	up
ONT.6007.1	0	0	290	190	0	0	2.59646	4.88252	2.01e-05	10.5482	up
ONT.2972.6	0	0	252	217	0	0	4.19253	6.46448	2.03e-05	10.5428	up
ONT.4677.3	0	0	215	252	0	0	2.23247	4.69516	2.17e-05	10.5407	up
ONT.13755.5	0	0	244	223	0	0	6.68052	10.9959	2.06e-05	10.5397	up
ONT.11796.6	0	0	72	459	0	0	3.39743	39.4565	4.08e-05	10.5384	up
ONT.692.1	0	0	160	315	0	0	7.85128	27.9085	2.61e-05	10.5356	up
ONT.11431.1	0	0	534	75	0	0	6.09976	1.5273	3.48e-05	10.5356	up
ONT.14816.3	0	0	676	37	0	0	5.93675	0.580861	4.97e-05	10.5328	up
ONT.17104.1	0	0	400	127	0	0	3.74501	2.12695	2.55e-05	10.5325	up
ONT.11121.26	0	0	346	153	0	0	3.35961	2.66906	2.28e-05	10.5317	up
ONT.17069.7	0	0	114	379	0	0	1.4582	8.69307	3.23e-05	10.5315	up
ONT.251.4	0	0	69	462	0	0	0.961775	11.6934	4.21e-05	10.5313	up
ONT.9854.10	0	0	273	196	0	0	3.64703	4.69213	2.09e-05	10.5295	up
rna-gnl|WGS:JPYL|mrna.APICC_03298	0	0	222	240	0	0	3.62063	7.03743	2.19e-05	10.5282	up
rna-gnl|WGS:JPYL|mrna.APICC_08237	0	0	320	165	0	0	6.05187	5.62019	2.23e-05	10.5244	up
ONT.13642.5	0	0	24	605	0	0	0.249373	11.3257	6.83e-05	10.5242	up
ONT.10194.2	0	0	869	12	0	0	14.7971	0.358037	7.98e-05	10.5239	up
ONT.7831.1	0	0	494	86	0	0	18.5262	5.77671	3.28e-05	10.5217	up
rna-gnl|WGS:JPYL|mrna.APICC_09842	0	0	18	641	0	0	0.333659	22.2892	7.63e-05	10.5209	up
rna-gnl|WGS:JPYL|mrna.APICC_07676	0	0	114	374	0	0	11.2773	66.7604	3.28e-05	10.5204	up
ONT.13110.1	0	0	118	366	0	0	1.61824	9.00786	3.24e-05	10.5164	up
ONT.6859.3	0	0	375	134	0	0	13.7683	8.80517	2.55e-05	10.5138	up
rna-gnl|WGS:JPYL|mrna.APICC_04354	0	0	284	183	0	0	4.10696	4.75232	2.2e-05	10.5114	up
rna-gnl|WGS:JPYL|mrna.APICC_05739	0	0	439	105	0	0	7.0551	1.98928	2.99e-05	10.5112	up
ONT.11987.5	0	0	445	102	0	0	7.40889	3.05566	3.05e-05	10.5088	up
ONT.11761.5	0	0	211	244	0	0	20.6915	42.8831	2.33e-05	10.5082	up
ONT.3488.5	0	0	39	531	0	0	0.972799	23.9971	5.74e-05	10.5078	up
ONT.1760.12	0	0	66	457	0	0	3.99089	50.0958	4.49e-05	10.5077	up
ONT.7766.1	0	0	204	251	0	0	9.21328	20.422	2.38e-05	10.5068	up
rna-gnl|WGS:JPYL|mrna.APICC_01858	0	0	289	178	0	0	2.73061	3.03106	2.25e-05	10.5052	up
ONT.416.11	0	0	358	140	0	0	7.29137	5.11415	2.53e-05	10.5049	up
rna-gnl|WGS:JPYL|mrna.APICC_01184	0	0	328	155	0	0	6.65305	5.64494	2.4e-05	10.5034	up
ONT.19839.1	0	0	449	99	0	0	68.1372	27.0414	3.14e-05	10.5027	up
ONT.19435.6	0	0	126	347	0	0	1.2564	6.21328	3.21e-05	10.5004	up
ONT.14229.13	0	0	254	201	0	0	4.42633	6.28979	2.24e-05	10.4997	up
ONT.16036.27	0	0	296	172	0	0	6.8235	7.11582	2.3e-05	10.4992	up
ONT.15366.33	0	0	297	171	0	0	4.06806	4.20432	2.31e-05	10.4978	up
ONT.1460.21	0	0	248	205	0	0	4.20411	6.24729	2.26e-05	10.497	up
ONT.12009.1	0	0	666	34	0	0	7.04745	0.635622	5.51e-05	10.4966	up
ONT.2106.4	0	0	37	531	0	0	0.695973	18.1277	6.01e-05	10.4951	up
ONT.8284.3	0	0	432	104	0	0	5.50895	2.38225	3.09e-05	10.4942	up
rna-gnl|WGS:JPYL|mrna.APICC_07111	0	0	249	203	0	0	32.8968	48.1611	2.27e-05	10.4933	up
ONT.14663.3	0	0	213	236	0	0	9.67203	19.2687	2.4e-05	10.492	up
rna-gnl|WGS:JPYL|mrna.APICC_04747	0	0	248	203	0	0	11.4223	16.7752	2.29e-05	10.4908	up
ONT.13478.10	0	0	393	120	0	0	5.18682	2.82949	2.86e-05	10.4906	up
ONT.6058.2	0	0	460	92	0	0	3.06294	0.755015	3.33e-05	10.4905	up
rna-gnl|WGS:JPYL|mrna.APICC_05303	0	0	66	448	0	0	1.68097	20.4888	4.63e-05	10.4893	up
rna-gnl|WGS:JPYL|mrna.APICC_06859	0	0	333	148	0	0	2.72673	1.72935	2.54e-05	10.4866	up
ONT.80.3	0	0	218	228	0	0	2.69105	5.06571	2.41e-05	10.4839	up
ONT.9505.8	0	0	358	134	0	0	5.67402	3.82016	2.72e-05	10.4809	up
ONT.7610.1	0	0	465	88	0	0	15.2509	5.1437	3.49e-05	10.4808	up
ONT.4478.10	0	0	16	629	0	0	0.312791	22.098	8.55e-05	10.4787	up
ONT.416.2	0	0	291	169	0	0	2.43845	2.54134	2.42e-05	10.4775	up
rna-gnl|WGS:JPYL|mrna.APICC_02342	0	0	133	327	0	0	1.30642	5.77913	3.24e-05	10.4767	up
ONT.188.13	0	0	68	437	0	0	2.16769	25.1724	4.67e-05	10.4755	up
ONT.366.4	0	0	234	210	0	0	4.28122	6.89896	2.4e-05	10.4755	up
ONT.1330.2	0	0	213	230	0	0	7.46185	14.5032	2.48e-05	10.4753	up
ONT.12766.1	0	0	398	114	0	0	11.5465	5.91162	3.03e-05	10.4746	up
ONT.11986.2	0	0	259	189	0	0	9.54786	12.5416	2.38e-05	10.4733	up
rna-gnl|WGS:JPYL|mrna.APICC_09280	0	0	279	175	0	0	3.10891	3.50909	2.42e-05	10.4723	up
ONT.4580.1	0	0	337	142	0	0	5.76717	4.36693	2.68e-05	10.4711	up
ONT.8265.34	0	0	854	10	0	0	16.8812	0.323546	9.24e-05	10.471	up
ONT.11091.10	0	0	215	226	0	0	5.26273	9.97231	2.49e-05	10.4697	up
ONT.6162.37	0	0	260	187	0	0	5.12385	6.6239	2.41e-05	10.4691	up
ONT.4784.5	0	0	200	240	0	0	33.4896	72.4913	2.61e-05	10.4653	up
ONT.19371.9	0	0	620	39	0	0	5.74839	0.649621	5.45e-05	10.4649	up
ONT.105.4	0	0	459	86	0	0	7.44709	2.49548	3.65e-05	10.4605	up
ONT.688.6	0	0	145	304	0	0	3.90663	14.768	3.17e-05	10.4604	up
rna-gnl|WGS:JPYL|mrna.APICC_00843	0	0	416	103	0	0	19.4597	8.63623	3.28e-05	10.4602	up
ONT.5055.6	0	0	397	111	0	0	12.2019	6.0926	3.16e-05	10.4597	up
rna-gnl|WGS:JPYL|mrna.APICC_09060	0	0	366	125	0	0	3.47375	2.12406	2.94e-05	10.4594	up
ONT.16631.24	0	0	179	261	0	0	5.91149	15.5062	2.81e-05	10.4585	up
ONT.6992.2	0	0	190	248	0	0	3.59999	8.43798	2.73e-05	10.4572	up
ONT.5557.1	0	0	255	187	0	0	24.0904	2.3243	2.48e-05	10.4568	up
ONT.1256.8	0	0	239	199	0	0	3.00891	4.50159	2.49e-05	10.4549	up
ONT.19329.8	0	0	123	332	0	0	6.48595	31.593	3.53e-05	10.4542	up
ONT.2195.1	0	0	342	135	0	0	4.57374	2.92723	2.85e-05	10.4529	up
ONT.239.5	0	0	284	166	0	0	12.9435	13.5675	2.58e-05	10.4508	up
ONT.6035.6	0	0	111	348	0	0	2.98298	16.9105	3.75e-05	10.4494	up
ONT.105.5	0	0	363	124	0	0	5.51606	3.3705	3.02e-05	10.4493	up
ONT.8050.2	0	0	298	157	0	0	13.8205	13.097	2.66e-05	10.4479	up
ONT.16769.13	0	0	289	162	0	0	7.71945	7.78532	2.62e-05	10.4472	up
ONT.6864.3	0	0	364	123	0	0	76.7444	46.6074	3.04e-05	10.447	up
ONT.12644.23	0	0	14	624	0	0	0.401453	33.7852	9.44e-05	10.4445	up
ONT.7835.22	0	0	268	174	0	0	7.1082	8.2856	2.58e-05	10.4431	up
ONT.1495.19	0	0	50	464	0	0	1.54856	26.2646	5.72e-05	10.4426	up
ONT.17231.6	0	1	2737	105	0	0.005341	35.2379	2.42246	1.45e-07	10.4403	up
rna-gnl|WGS:JPYL|mrna.APICC_02601	0	0	369	119	0	0	13.3318	7.67819	3.14e-05	10.4398	up
ONT.14229.12	0	0	474	76	0	0	7.64296	2.19537	4.05e-05	10.4382	up
rna-gnl|WGS:JPYL|mrna.APICC_04185	0	0	513	63	0	0	33.8434	7.4666	4.48e-05	10.4382	up
ONT.11865.9	0	0	148	291	0	0	3.95808	14.0085	3.25e-05	10.4373	up
ONT.6534.7	0	0	190	239	0	0	9.81705	22.2313	2.86e-05	10.4323	up
ONT.2351.41	0	0	376	114	0	0	34.0116	18.4196	3.25e-05	10.4319	up
ONT.7902.3	0	0	199	229	0	0	5.20215	5.80834	2.8e-05	10.4313	up
ONT.3214.12	0	0	282	162	0	0	2.10302	2.17333	2.71e-05	10.4313	up
ONT.1212.79	0	0	205	222	0	0	2.34336	4.56923	2.77e-05	10.429	up
ONT.12805.17	0	0	473	74	0	0	11.9205	3.3193	4.19e-05	10.4262	up
ONT.5426.3	0	0	265	171	0	0	2.55024	2.94614	2.7e-05	10.4251	up
ONT.6572.3	0	0	644	29	0	0	19.7541	1.55629	6.63e-05	10.4242	up
ONT.2998.6	0	0	172	256	0	0	1.48124	3.96939	3.07e-05	10.4229	up
rna-gnl|WGS:JPYL|mrna.APICC_09144	0	0	196	229	0	0	2.73033	1.25878	2.87e-05	10.4223	up
ONT.14782.6	0	0	391	105	0	0	16.166	7.79849	3.49e-05	10.4212	up
ONT.5226.4	0	0	828	9	0	0	13.228	0.236267	0.00010345	10.4203	up
ONT.17067.8	0	0	232	194	0	0	3.31369	4.9752	2.71e-05	10.4202	up
ONT.7944.1	0	0	210	214	0	0	10.8559	19.8091	2.8e-05	10.42	up
ONT.17349.10	0	0	286	156	0	0	4.3673	4.27668	2.83e-05	10.4174	up
ONT.2926.6	0	0	37	490	0	0	0.365714	18.2758	6.81e-05	10.4173	up
ONT.6670.26	0	0	10	648	0	0	0.384411	46.8861	0.000109847	10.4171	up
ONT.2034.9	0	0	142	291	0	0	1.91133	3.18863	3.46e-05	10.417	up
ONT.7700.1	0	0	106	342	0	0	1.6539	1.60446	4.08e-05	10.4163	up
ONT.10538.3	0	0	164	262	0	0	3.44507	9.88016	3.2e-05	10.4134	up
rna-gnl|WGS:JPYL|mrna.APICC_09624	0	0	408	96	0	0	7.47014	3.15556	3.71e-05	10.4128	up
ONT.3498.4	0	0	168	257	0	0	1.54003	4.25291	3.16e-05	10.4127	up
rna-gnl|WGS:JPYL|mrna.APICC_03788	0	0	285	155	0	0	11.6887	3.04929	2.87e-05	10.4112	up
ONT.8617.1	0	0	160	266	0	0	20.4711	61.3426	3.25e-05	10.4111	up
ONT.1764.31	0	0	156	270	0	0	12.2965	38.3473	3.31e-05	10.4086	up
ONT.16658.1	0	0	64	414	0	0	1.44843	8.0779	5.4e-05	10.4072	up
ONT.14535.10	0	0	419	90	0	0	4.58692	1.76392	3.89e-05	10.4054	up
ONT.2248.17	0	0	519	55	0	0	7.74327	1.47155	5.1e-05	10.4029	up
ONT.5451.14	0	0	269	162	0	0	3.81127	4.11927	2.88e-05	10.401	up
ONT.13554.7	0	0	156	267	0	0	2.4003	7.37634	3.37e-05	10.4005	up
ONT.14316.43	0	0	765	12	0	0	15.084	0.023503	9.73e-05	10.3987	up
ONT.1334.10	0	0	490	63	0	0	13.1539	3.03175	4.8e-05	10.3978	up
ONT.15443.2	0	0	178	239	0	0	5.29839	12.7719	3.17e-05	10.3946	up
ONT.13549.4	0	0	504	58	0	0	34.2848	7.00731	5.03e-05	10.3943	up
ONT.12034.3	0	0	206	209	0	0	0.803275	3.66034	2.97e-05	10.393	up
ONT.18653.2	0	0	224	191	0	0	7.78547	11.9205	2.92e-05	10.3882	up
ONT.639.20	0	0	584	36	0	0	23.4646	2.53647	6.43e-05	10.3865	up
ONT.8250.4	0	0	217	196	0	0	4.87327	4.0599	2.97e-05	10.3845	up
rna-gnl|WGS:JPYL|mrna.APICC_04108	0	0	203	209	0	0	8.5146	15.7157	3.04e-05	10.3841	up
ONT.17272.1	0	0	360	110	0	0	6.80816	3.73034	3.62e-05	10.3816	up
ONT.13384.4	0	0	206	205	0	0	3.92877	3.06584	3.04e-05	10.3806	up
ONT.10134.20	0	0	208	203	0	0	3.64134	6.3777	3.04e-05	10.3803	up
ONT.17843.9	0	0	236	178	0	0	5.25366	7.11729	2.99e-05	10.3769	up
ONT.19643.4	0	0	122	302	0	0	2.11723	9.46478	4.04e-05	10.3748	up
ONT.14677.8	0	0	266	157	0	0	15.7408	16.6175	3.07e-05	10.3745	up
ONT.17746.5	0	0	195	213	0	0	5.7248	11.2115	3.16e-05	10.3718	up
ONT.7930.5	0	0	260	160	0	0	4.56057	5.05095	3.07e-05	10.3716	up
ONT.7353.13	0	0	352	111	0	0	7.99886	4.53343	3.68e-05	10.3696	up
ONT.9606.6	0	0	10	617	0	0	0.150417	0.429034	0.000118694	10.369	up
rna-gnl|WGS:JPYL|mrna.APICC_00966	0	0	442	74	0	0	2.31948	0.690168	4.61e-05	10.3688	up
ONT.17297.9	0	0	17	555	0	0	0.581132	14.7256	9.94e-05	10.3677	up
ONT.9423.10	0	0	338	117	0	0	4.3572	2.69756	3.59e-05	10.3672	up
ONT.2248.14	0	0	119	303	0	0	1.74749	8.00848	4.15e-05	10.3664	up
ONT.4714.4	0	0	237	174	0	0	3.32648	4.39187	3.07e-05	10.3653	up
ONT.5159.2	0	0	783	9	0	0	0.249	0.160747	0.000112602	10.3653	up
ONT.1582.15	0	0	41	452	0	0	0.297997	6.01036	7.08e-05	10.3653	up
ONT.3727.7	0	0	272	151	0	0	2.74209	2.72665	3.17e-05	10.3651	up
ONT.19365.16	0	0	210	196	0	0	2.70916	4.53622	3.13e-05	10.364	up
ONT.8278.5	0	0	124	295	0	0	1.22755	5.29114	4.08e-05	10.3637	up
ONT.13992.21	0	0	544	42	0	0	13.7208	1.89743	6.22e-05	10.3631	up
ONT.19707.2	0	0	103	325	0	0	7.28942	41.6135	4.53e-05	10.3622	up
ONT.15666.3	0	0	125	293	0	0	0.100747	6.84265	4.07e-05	10.362	up
ONT.17652.14	0	0	208	197	0	0	6.19739	10.5665	3.15e-05	10.3613	up
ONT.6992.14	0	0	494	55	0	0	19.9116	3.94488	5.51e-05	10.3587	up
rna-gnl|WGS:JPYL|mrna.APICC_09794	0	0	241	169	0	0	18.3604	23.1176	3.13e-05	10.3577	up
ONT.685.1	0	0	364	103	0	0	10.0374	5.07962	3.91e-05	10.3575	up
ONT.11175.14	0	0	143	266	0	0	8.65687	28.9553	3.83e-05	10.353	up
ONT.11663.1	0	0	254	159	0	0	2.14793	2.40766	3.2e-05	10.3529	up
ONT.1670.10	0	0	88	345	0	0	2.06843	14.5835	5.02e-05	10.3518	up
ONT.12719.2	0	0	320	122	0	0	11.4338	7.82477	3.61e-05	10.3506	up
ONT.316.5	0	0	71	375	0	0	1.097	10.4582	5.63e-05	10.3503	up
rna-gnl|WGS:JPYL|mrna.APICC_04981	0	0	372	98	0	0	7.22091	5.63247	4.08e-05	10.3503	up
rna-gnl|WGS:JPYL|mrna.APICC_08889	0	0	374	97	0	0	16.5933	7.66234	4.1e-05	10.3496	up
rna-gnl|WGS:JPYL|mrna.APICC_03212	0	0	371	98	0	0	10.7543	5.09023	4.09e-05	10.3482	up
ONT.12000.4	0	0	344	110	0	0	2.23635	1.27923	3.83e-05	10.348	up
ONT.7124.9	0	0	211	190	0	0	2.53155	4.09388	3.23e-05	10.3473	up
ONT.15758.3	0	0	246	162	0	0	7.96194	9.39066	3.24e-05	10.3442	up
ONT.6623.2	0	0	224	178	0	0	4.13497	5.89269	3.22e-05	10.344	up
ONT.7796.15	0	0	250	159	0	0	2.51796	2.87743	3.26e-05	10.3428	up
ONT.15366.34	0	0	335	113	0	0	10.2005	6.16751	3.81e-05	10.3425	up
ONT.13478.2	0	0	261	152	0	0	2.4999	2.61051	3.3e-05	10.3424	up
ONT.12499.2	0	0	60	394	0	0	1.1444	13.6534	6.2e-05	10.3421	up
ONT.2830.13	0	0	393	87	0	0	19.898	7.8871	4.43e-05	10.3393	up
ONT.3274.1	0	0	301	129	0	0	25.5109	19.5331	3.58e-05	10.3393	up
ONT.9486.7	0	0	10	597	0	0	0.160586	17.8844	0.000124608	10.3365	up
ONT.10222.2	0	0	331	112	0	0	3.6767	2.21964	3.92e-05	10.3292	up
ONT.14868.6	0	0	326	114	0	0	17.0034	10.6489	3.89e-05	10.3275	up
ONT.195.8	0	0	140	260	0	0	1.98316	6.64946	4.07e-05	10.3254	up
ONT.15354.2	0	0	369	94	0	0	9.85557	4.47189	4.35e-05	10.3245	up
ONT.2573.1	0	0	371	93	0	0	5.22768	2.33705	4.38e-05	10.3237	up
ONT.11796.3	0	0	212	182	0	0	3.21929	4.95338	3.39e-05	10.3231	up
rna-gnl|WGS:JPYL|mrna.APICC_02345	0	0	330	111	0	0	5.50218	3.29669	3.99e-05	10.3223	up
rna-gnl|WGS:JPYL|mrna.APICC_06036	0	0	243	158	0	0	0.875546	1.02502	3.42e-05	10.3208	up
ONT.16877.1	0	0	59	387	0	0	0.718795	8.55902	6.48e-05	10.3206	up
ONT.10453.2	0	0	276	138	0	0	5.27679	4.73342	3.59e-05	10.3203	up
ONT.12009.3	0	0	374	91	0	0	3.71059	0.293485	4.47e-05	10.3201	up
ONT.4554.6	0	0	238	161	0	0	6.63879	8.09275	3.42e-05	10.3194	up
ONT.19165.2	0	0	312	119	0	0	3.709	2.53333	3.85e-05	10.3192	up
ONT.12773.1	0	0	496	48	0	0	9.34318	1.62429	6.28e-05	10.3185	up
ONT.466.1	0	0	340	105	0	0	4.06961	2.25761	4.15e-05	10.3158	up
rna-gnl|WGS:JPYL|mrna.APICC_00588	0	0	296	126	0	0	10.476	7.99383	3.78e-05	10.3145	up
ONT.3462.12	0	0	209	182	0	0	9.41495	14.7172	3.47e-05	10.3142	up
rna-gnl|WGS:JPYL|mrna.APICC_05431	0	0	202	188	0	0	3.37302	5.64049	3.5e-05	10.3133	up
ONT.9816.1	0	0	262	144	0	0	2.51614	2.47572	3.58e-05	10.312	up
ONT.6695.1	0	0	106	301	0	0	2.20051	11.2506	4.87e-05	10.311	up
ONT.9828.3	0	0	613	22	0	0	6.3465	0.393645	8.94e-05	10.3106	up
rna-gnl|WGS:JPYL|mrna.APICC_05023	0	0	253	149	0	0	6.42541	6.81461	3.55e-05	10.3102	up
ONT.12809.4	0	0	335	106	0	0	6.32428	3.57284	4.17e-05	10.3097	up
ONT.19057.10	0	0	184	204	0	0	2.82651	5.62007	3.65e-05	10.3085	up
ONT.19767.13	0	0	383	85	0	0	8.21875	3.26425	4.73e-05	10.3085	up
ONT.8574.4	0	0	524	39	0	0	7.60273	1.01592	7.05e-05	10.307	up
ONT.17692.12	0	0	136	258	0	0	1.45681	4.96891	4.27e-05	10.3051	up
ONT.15897.2	0	0	309	117	0	0	8.78545	5.97666	4.01e-05	10.3032	up
rna-gnl|WGS:JPYL|mrna.APICC_09558	0	0	398	78	0	0	0.433258	1.25618	5.01e-05	10.3029	up
rna-gnl|WGS:JPYL|mrna.APICC_07106	0	0	203	183	0	0	2.40306	3.90016	3.59e-05	10.2994	up
ONT.8465.3	0	0	202	183	0	0	3.81652	6.21782	3.62e-05	10.2963	up
ONT.13189.1	0	0	127	266	0	0	2.17353	1.06781	4.52e-05	10.2946	up
ONT.911.3	0	0	255	144	0	0	3.58705	3.63833	3.7e-05	10.2943	up
ONT.15373.4	315	383	378591	464557	36.0847	36.7494	24630	54318.3	3.34e-113	10.2939	up
ONT.10061.36	0	0	181	202	0	0	2.18257	4.37984	3.78e-05	10.2922	up
ONT.15043.1	0	0	344	98	0	0	8.19255	3.81247	4.51e-05	10.2905	up
ONT.8820.1	0	0	188	194	0	0	4.49079	8.31924	3.74e-05	10.2891	up
rna-gnl|WGS:JPYL|mrna.APICC_06425	0	0	289	124	0	0	2.88905	2.1838	3.99e-05	10.289	up
ONT.16004.1	0	0	213	171	0	0	23.1409	33.3144	3.66e-05	10.287	up
ONT.3437.1	0	0	247	147	0	0	12.6995	13.5347	3.73e-05	10.2865	up
rna-gnl|WGS:JPYL|mrna.APICC_00985	0	0	508	40	0	0	10.3795	1.46641	7.22e-05	10.2855	up
ONT.17362.9	0	0	353	93	0	0	11.7909	5.57046	4.68e-05	10.2852	up
ONT.8756.18	0	0	87	320	0	0	3.91129	25.9083	5.68e-05	10.283	up
ONT.14222.4	0	0	624	18	0	0	9.64811	0.498467	0.000100694	10.2828	up
ONT.12112.9	0	0	420	66	0	0	6.91489	1.9353	5.68e-05	10.2816	up
ONT.9605.2	0	1	311	1430	0	0.018187	33.8001	279.7	5.38e-09	10.2816	up
ONT.10900.8	0	0	291	121	0	0	9.06597	6.77902	4.1e-05	10.2799	up
ONT.1585.16	0	0	254	141	0	0	6.43969	6.43586	3.83e-05	10.2791	up
ONT.8727.8	0	0	433	61	0	0	10.6212	2.65148	5.96e-05	10.2786	up
ONT.10009.1	0	0	288	122	0	0	4.89278	3.72118	4.1e-05	10.2774	up
ONT.2248.20	0	0	49	391	0	0	0.818307	11.7987	7.58e-05	10.2759	up
ONT.5184.49	0	0	289	121	0	0	7.27955	5.49	4.13e-05	10.2752	up
ONT.13080.3	0	0	214	167	0	0	13.376	18.7416	3.74e-05	10.2751	up
ONT.18809.6	0	0	65	356	0	0	1.28232	12.6627	6.65e-05	10.2749	up
rna-gnl|WGS:JPYL|mrna.APICC_08943	0	0	350	92	0	0	2.75679	6.46245	4.82e-05	10.2735	up
ONT.15717.6	0	0	288	121	0	0	3.01139	3.15427	4.15e-05	10.2728	up
rna-gnl|WGS:JPYL|mrna.APICC_04096	0	0	505	39	0	0	1.27912	1.17661	7.46e-05	10.2727	up
ONT.16055.8	0	0	501	40	0	0	14.1729	1.98755	7.37e-05	10.2726	up
ONT.11245.6	0	0	210	169	0	0	2.79707	4.04704	3.78e-05	10.2707	up
ONT.3256.4	0	0	395	73	0	0	12.3473	4.09556	5.51e-05	10.2695	up
ONT.7281.2	0	0	367	84	0	0	3.08104	3.89114	5.09e-05	10.2693	up
rna-gnl|WGS:JPYL|mrna.APICC_00870	0	0	231	153	0	0	0.909679	0.513887	3.82e-05	10.2686	up
rna-gnl|WGS:JPYL|mrna.APICC_10057	0	0	271	129	0	0	1.80055	1.53195	4.07e-05	10.2684	up
ONT.364.1	0	0	100	294	0	0	0.874944	4.62661	5.42e-05	10.2673	up
ONT.13157.1	0	0	452	53	0	0	6.63401	2.19564	6.51e-05	10.2672	up
ONT.4903.5	0	1	425	1240	0	0.008925	0.33065	33.172	7.1e-10	10.2671	up
rna-gnl|WGS:JPYL|mrna.APICC_00490	0	0	122	263	0	0	2.15524	8.39292	4.86e-05	10.2668	up
ONT.4127.4	0	0	242	145	0	0	5.61187	6.03292	3.9e-05	10.265	up
rna-gnl|WGS:JPYL|mrna.APICC_04678	0	0	277	125	0	0	8.74347	7.06918	4.14e-05	10.2648	up
ONT.9025.3	0	0	157	219	0	0	2.52012	6.32517	4.25e-05	10.2636	up
ONT.2046.24	0	0	165	210	0	0	10.108	23.199	4.15e-05	10.2633	up
ONT.17627.24	0	0	51	381	0	0	3.72792	49.9612	7.6e-05	10.2632	up
ONT.10634.6	0	0	359	86	0	0	12.4594	5.31961	5.09e-05	10.2623	up
ONT.4229.1	0	0	154	221	0	0	4.75155	12.2877	4.33e-05	10.2591	up
ONT.11425.1	0	0	282	121	0	0	3.60449	2.77917	4.26e-05	10.2584	up
ONT.2511.9	0	0	417	63	0	0	5.2253	1.40406	6.07e-05	10.258	up
ONT.12040.4	1	0	780	832	0.009707	0	10.1459	19.4586	1.59e-12	10.2562	up
ONT.16327.1	0	0	317	103	0	0	3.88274	2.25305	4.67e-05	10.2544	up
ONT.3256.8	0	0	191	181	0	0	42.263	71.9648	3.99e-05	10.2544	up
ONT.9565.11	0	0	246	139	0	0	5.56273	5.61303	4.08e-05	10.2495	up
ONT.3530.4	0	0	27	445	0	0	0.58938	17.9146	0.000101132	10.2495	up
ONT.12448.4	0	0	104	281	0	0	1.63426	7.9516	5.5e-05	10.247	up
ONT.15907.2	0	0	728	7	0	0	12.1327	0.199535	0.000146599	10.2461	up
ONT.16687.1	0	0	342	90	0	0	3.31453	1.5645	5.11e-05	10.2454	up
ONT.1615.2	0	0	693	9	0	0	8.3778	0.187297	0.000136047	10.2449	up
ONT.19647.4	0	0	228	149	0	0	5.41007	6.36483	4.05e-05	10.2438	up
ONT.4247.54	0	0	97	290	0	0	4.23578	22.8007	5.72e-05	10.2434	up
ONT.1897.1	0	0	510	34	0	0	7.95108	0.94495	8.34e-05	10.2434	up
ONT.17661.27	0	0	211	161	0	0	3.68899	5.06845	4.02e-05	10.2432	up
ONT.5538.28	0	0	34	417	0	0	0.531571	11.8104	9.38e-05	10.241	up
ONT.6592.8	0	0	344	88	0	0	15.4151	7.08854	5.22e-05	10.2394	up
ONT.2161.17	0	0	124	251	0	0	3.56981	12.9634	5.04e-05	10.2389	up
ONT.10901.8	0	0	65	342	0	0	1.06292	10.1727	7.06e-05	10.2388	up
rna-gnl|WGS:JPYL|mrna.APICC_00070	0	0	173	194	0	0	2.16026	4.36692	4.25e-05	10.2386	up
ONT.19354.4	0	0	268	124	0	0	6.77678	5.64414	4.37e-05	10.2379	up
ONT.10255.2	0	0	193	174	0	0	2.20427	3.56881	4.12e-05	10.2359	up
ONT.17067.5	0	0	265	125	0	0	3.79761	3.2043	4.37e-05	10.235	up
ONT.6205.1	1	0	1883	241	0.010813	0	39.5323	9.0861	5.04e-09	10.235	up
ONT.4342.2	0	0	528	29	0	0	6.13683	0.598474	9.04e-05	10.234	up
ONT.3466.1	0	0	260	127	0	0	1.59861	1.39769	4.37e-05	10.2316	up
ONT.4246.6	0	0	291	110	0	0	4.66039	3.16765	4.73e-05	10.2274	up
ONT.3800.5	0	0	188	176	0	0	13.2339	22.2256	4.23e-05	10.2267	up
rna-gnl|WGS:JPYL|mrna.APICC_03685	0	0	311	100	0	0	3.87928	2.22808	5e-05	10.2253	up
rna-gnl|WGS:JPYL|mrna.APICC_05560	0	0	261	125	0	0	2.29002	1.96954	4.46e-05	10.2249	up
ONT.17133.14	0	0	175	187	0	0	4.43199	8.53407	4.37e-05	10.2216	up
ONT.17460.17	0	0	229	143	0	0	12.2455	13.6589	4.27e-05	10.2211	up
ONT.12614.5	0	0	233	140	0	0	6.40754	6.88689	4.31e-05	10.2191	up
ONT.11867.7	0	0	297	105	0	0	8.56334	5.41738	4.94e-05	10.2171	up
ONT.11374.2	0	0	495	34	0	0	6.69285	0.810967	8.7e-05	10.2154	up
ONT.19056.13	0	0	155	206	0	0	2.44599	5.84491	4.68e-05	10.2143	up
ONT.7014.2	0	0	210	154	0	0	4.0236	5.28822	4.3e-05	10.2124	up
rna-gnl|WGS:JPYL|mrna.APICC_01361	0	0	256	125	0	0	2.25257	1.97036	4.57e-05	10.212	up
ONT.3990.1	0	0	208	155	0	0	1.58027	2.12284	4.31e-05	10.2104	up
ONT.12428.5	0	0	565	20	0	0	6.58195	0.400699	0.000108561	10.2095	up
ONT.12925.80	0	0	158	201	0	0	2.69414	6.17177	4.68e-05	10.2086	up
rna-gnl|WGS:JPYL|mrna.APICC_03894	0	0	332	87	0	0	3.71551	1.74867	5.57e-05	10.2066	up
ONT.3816.3	0	0	365	73	0	0	8.29746	2.97072	6.15e-05	10.2045	up
ONT.17163.47	0	0	178	179	0	0	8.85879	16.0566	4.5e-05	10.2036	up
ONT.8967.28	0	0	48	364	0	0	0.498205	6.84387	8.62e-05	10.2034	up
ONT.14831.9	0	0	388	64	0	0	34.3513	10.1084	6.59e-05	10.2026	up
ONT.11602.3	0	0	243	130	0	0	2.30336	2.20695	4.58e-05	10.2011	up
rna-gnl|WGS:JPYL|mrna.APICC_06964	0	0	43	375	0	0	2.62787	42.0016	9.07e-05	10.2007	up
ONT.1117.1	0	0	153	204	0	0	2.73549	6.57137	4.84e-05	10.2002	up
ONT.16571.1	0	0	74	311	0	0	1.05707	7.99518	7.07e-05	10.199	up
ONT.1529.19	0	0	388	63	0	0	50.5761	14.6621	6.7e-05	10.1966	up
ONT.16008.10	0	0	128	232	0	0	3.88362	12.661	5.35e-05	10.1957	up
ONT.8769.1	0	0	274	112	0	0	4.99528	3.64811	4.96e-05	10.1952	up
ONT.3429.6	0	0	113	250	0	0	1.9793	7.87793	5.76e-05	10.1916	up
ONT.7385.21	0	0	297	100	0	0	5.5624	3.35886	5.3e-05	10.1916	up
ONT.17317.1	0	0	229	136	0	0	16.2899	3.03555	4.61e-05	10.1901	up
rna-gnl|WGS:JPYL|mrna.APICC_01346	0	0	169	184	0	0	1.08576	0.861807	4.7e-05	10.1899	up
rna-gnl|WGS:JPYL|mrna.APICC_05687	0	0	262	117	0	0	4.12988	0.711877	4.91e-05	10.1891	up
ONT.6367.4	0	0	142	213	0	0	2.31649	6.2803	5.12e-05	10.1886	up
ONT.10057.2	0	0	233	133	0	0	4.05497	4.16018	4.67e-05	10.1876	up
ONT.1431.4	0	1	838	685	0	2.8e-05	16.6226	24.393	1.04e-12	10.1863	up
ONT.736.2	0	0	188	165	0	0	0.626346	0.982869	4.6e-05	10.1859	up
ONT.2137.3	0	0	179	172	0	0	1.81513	3.12277	4.69e-05	10.1816	up
ONT.14743.1	0	0	248	123	0	0	2.90738	2.57853	4.87e-05	10.1814	up
ONT.5371.6	0	0	202	152	0	0	5.94958	8.05601	4.63e-05	10.1797	up
ONT.13638.2	0	0	75	302	0	0	1.88798	13.6324	7.28e-05	10.1784	up
ONT.2274.1	0	0	188	163	0	0	6.42047	9.99632	4.67e-05	10.1782	up
ONT.10043.1	0	0	14	475	0	0	0.256881	16.0101	0.000143347	10.175	up
ONT.11044.15	0	0	351	73	0	0	6.05178	0.671033	6.48e-05	10.1727	up
rna-gnl|WGS:JPYL|mrna.APICC_09652	0	0	127	226	0	0	1.82836	1.12574	5.6e-05	10.1724	up
ONT.17067.4	0	0	34	388	0	0	0.891896	18.7881	0.000104478	10.172	up
ONT.6442.3	0	0	287	101	0	0	3.8501	2.42148	5.47e-05	10.172	up
ONT.4548.12	0	0	112	245	0	0	2.3917	9.40945	6e-05	10.1718	up
ONT.13503.2	0	0	87	280	0	0	0.656056	3.80226	6.84e-05	10.1703	up
rna-gnl|WGS:JPYL|mrna.APICC_03206	0	0	272	108	0	0	2.19977	1.55915	5.29e-05	10.1699	up
ONT.10838.3	0	0	116	239	0	0	2.09131	7.76972	5.91e-05	10.1695	up
ONT.1534.4	0	0	223	135	0	0	4.96077	5.3783	4.83e-05	10.1686	up
ONT.5690.10	0	0	307	91	0	0	3.83227	2.02607	5.8e-05	10.1685	up
ONT.17437.21	0	0	193	156	0	0	2.18558	3.18016	4.76e-05	10.1672	up
rna-gnl|WGS:JPYL|mrna.APICC_09644	0	0	233	128	0	0	3.01373	2.9589	4.94e-05	10.1644	up
ONT.7841.2	0	0	65	314	0	0	1.48791	12.9805	8e-05	10.1626	up
ONT.6534.1	0	0	136	212	0	0	3.47319	9.72103	5.51e-05	10.1619	up
ONT.3154.4	0	0	213	140	0	0	3.25946	3.84688	4.85e-05	10.1618	up
rna-gnl|WGS:JPYL|mrna.APICC_04123	0	0	219	136	0	0	3.98642	4.4414	4.88e-05	10.1615	up
ONT.10947.2	0	0	204	146	0	0	2.38835	3.07199	4.84e-05	10.1607	up
ONT.10668.1	0	0	636	9	0	0	27.9513	0.701282	0.000155005	10.1599	up
ONT.11393.45	0	0	366	65	0	0	6.11848	0.497806	7.01e-05	10.1596	up
ONT.13992.35	0	0	23	420	0	0	0.326145	10.7056	0.000124376	10.1573	up
ONT.2055.5	0	0	257	113	0	0	8.65132	6.79928	5.31e-05	10.1561	up
ONT.11712.5	0	0	214	138	0	0	6.13944	7.09997	4.92e-05	10.1559	up
ONT.1485.1	0	0	310	87	0	0	27.7497	13.9835	6.1e-05	10.1541	up
ONT.3983.21	0	0	14	465	0	0	0.676195	42.0331	0.00014816	10.1539	up
ONT.18671.2	0	0	314	85	0	0	5.97133	2.44766	6.18e-05	10.1528	up
ONT.14611.3	0	1	1473	308	0	0.009332	21.6588	8.12119	8.45e-10	10.1523	up
ONT.16664.7	0	0	205	143	0	0	4.10121	5.13709	4.94e-05	10.1508	up
ONT.11153.44	0	0	162	180	0	0	4.28862	8.59894	5.16e-05	10.1501	up
ONT.5853.5	0	0	151	191	0	0	3.17138	7.24382	5.35e-05	10.148	up
ONT.1452.3	0	0	290	95	0	0	6.87617	4.03422	5.89e-05	10.1478	up
rna-gnl|WGS:JPYL|mrna.APICC_01394	0	0	209	139	0	0	2.61097	3.1101	5.02e-05	10.1453	up
ONT.18108.1	0	0	231	125	0	0	10.2262	9.93061	5.18e-05	10.1445	up
ONT.13519.11	0	0	21	423	0	0	0.290717	10.9456	0.000131463	10.1443	up
ONT.4954.2	0	0	191	152	0	0	10.3772	14.8167	5.01e-05	10.1443	up
ONT.15875.4	0	0	326	78	0	0	13.6461	5.82932	6.58e-05	10.1424	up
ONT.5528.1	0	0	172	168	0	0	22.2408	17.7446	5.13e-05	10.1419	up
rna-gnl|WGS:JPYL|mrna.APICC_01168	0	0	265	106	0	0	2.09213	1.50408	5.62e-05	10.1414	up
ONT.2519.38	0	0	279	99	0	0	7.43028	4.7502	5.82e-05	10.1411	up
ONT.12362.37	0	0	482	28	0	0	49.1969	5.10216	0.00010649	10.1386	up
rna-gnl|WGS:JPYL|mrna.APICC_09121	0	0	26	400	0	0	0.793846	22.6221	0.000122772	10.1373	up
ONT.13340.1	0	0	248	113	0	0	6.96148	5.66441	5.55e-05	10.132	up
ONT.16070.3	0	0	124	217	0	0	1.87607	5.91889	6.1e-05	10.1302	up
ONT.16707.9	0	0	45	343	0	0	1.15516	15.9074	9.96e-05	10.1299	up
ONT.11061.1	0	0	193	147	0	0	1.72999	1.30552	5.16e-05	10.1299	up
ONT.10259.1	0	0	392	51	0	0	19.0431	4.39316	8.35e-05	10.1285	up
ONT.15081.3	0	0	147	189	0	0	2.58543	5.96317	5.65e-05	10.1254	up
ONT.4814.2	0	0	338	70	0	0	10.1781	3.74992	7.16e-05	10.1243	up
ONT.10500.6	0	0	165	170	0	0	3.37978	6.25559	5.4e-05	10.1241	up
ONT.3271.5	0	0	93	256	0	0	28.5688	141.496	7.15e-05	10.1238	up
rna-gnl|WGS:JPYL|mrna.APICC_04215	0	0	47	336	0	0	5.13853	67.0833	9.89e-05	10.1232	up
ONT.13897.4	0	0	254	108	0	0	5.53681	4.23004	5.76e-05	10.1225	up
ONT.14943.2	0	0	229	121	0	0	8.32101	7.8844	5.52e-05	10.1192	up
ONT.568.1	0	0	161	171	0	0	3.60709	6.89905	5.56e-05	10.1129	up
ONT.18413.2	0	0	95	249	0	0	0.899292	1.4286	7.23e-05	10.1105	up
ONT.8705.11	0	0	214	128	0	0	1.81338	1.95204	5.52e-05	10.1094	up
ONT.9129.3	0	0	122	213	0	0	1.76879	5.56405	6.39e-05	10.1082	up
ONT.13132.21	0	0	223	122	0	0	5.74181	5.63518	5.63e-05	10.1069	up
ONT.11626.14	0	0	66	293	0	0	3.06505	24.7067	8.7e-05	10.1067	up
ONT.10464.1	0	0	77	274	0	0	0.884883	5.70343	8.13e-05	10.1046	up
rna-gnl|WGS:JPYL|mrna.APICC_02799	0	0	275	94	0	0	3.15638	1.16284	6.39e-05	10.1035	up
ONT.9818.3	0	0	262	100	0	0	9.29424	6.36064	6.21e-05	10.1016	up
ONT.16746.6	0	0	32	366	0	0	0.80071	16.6843	0.000120081	10.1012	up
ONT.14389.3	0	0	62	298	0	0	6.23771	54.5218	9.06e-05	10.1004	up
rna-gnl|WGS:JPYL|mrna.APICC_00119	0	0	196	138	0	0	5.72863	7.25511	5.54e-05	10.1001	up
rna-gnl|WGS:JPYL|mrna.APICC_03020	0	0	242	110	0	0	1.17103	0.956214	5.96e-05	10.0999	up
ONT.12925.5	0	0	219	123	0	0	2.63849	2.66265	5.68e-05	10.0999	up
ONT.18550.1	0	0	361	57	0	0	4.8913	1.37512	8.33e-05	10.0974	up
ONT.1296.1	0	0	213	126	0	0	9.10548	9.6902	5.68e-05	10.0967	up
rna-gnl|WGS:JPYL|mrna.APICC_04385	0	0	183	147	0	0	4.67095	6.72476	5.58e-05	10.0963	up
rna-gnl|WGS:JPYL|mrna.APICC_07331	0	0	208	129	0	0	7.26345	1.49632	5.65e-05	10.0959	up
ONT.5309.16	0	0	11	459	0	0	0.647218	50.3821	0.000175851	10.0944	up
ONT.6953.4	0	0	280	90	0	0	2.77892	1.60668	6.62e-05	10.0944	up
ONT.18026.3	0	0	249	105	0	0	5.14516	3.8804	6.16e-05	10.093	up
ONT.4506.17	0	0	162	164	0	0	3.44646	6.26344	5.8e-05	10.0895	up
ONT.2466.6	0	0	93	245	0	0	0.984256	4.68623	7.58e-05	10.0882	up
ONT.17830.10	0	0	297	81	0	0	6.16163	3.00803	7.07e-05	10.0872	up
ONT.3800.6	0	0	223	118	0	0	7.26729	6.9026	5.92e-05	10.0868	up
ONT.3668.5	0	0	116	213	0	0	1.57306	5.20367	6.84e-05	10.0826	up
ONT.3415.17	0	0	27	374	0	0	0.504767	12.9609	0.000132309	10.0811	up
ONT.13895.6	0	0	123	204	0	0	2.917	8.68962	6.65e-05	10.081	up
ONT.17341.106	0	0	154	169	0	0	2.12342	16.7472	6.05e-05	10.0783	up
ONT.6058.6	0	0	298	79	0	0	2.12761	0.677114	7.28e-05	10.078	up
ONT.2930.36	0	0	129	196	0	0	4.84652	13.2498	6.55e-05	10.0776	up
ONT.1687.1	2	0	1088	1483	0.302718	0	131.749	322.887	1.76e-15	10.077	up
ONT.19105.1	0	0	143	180	0	0	2.70202	6.08985	6.24e-05	10.0764	up
ONT.19827.22	0	0	50	313	0	0	1.29936	14.8188	0.000103594	10.0762	up
ONT.13391.4	0	0	273	90	0	0	13.0075	7.67772	6.84e-05	10.0758	up
ONT.1259.6	0	1	20	2087	0	0.012166	0.182591	34.6916	8e-06	10.0717	up
ONT.10190.5	0	0	392	43	0	0	4.98251	0.962187	9.89e-05	10.0714	up
ONT.8918.1	0	0	249	101	0	0	5.58466	4.0711	6.51e-05	10.0713	up
ONT.8037.4	0	0	92	241	0	0	0.357757	6.90626	7.86e-05	10.0703	up
rna-gnl|WGS:JPYL|mrna.APICC_06289	0	0	237	107	0	0	2.38266	1.93351	6.37e-05	10.0699	up
ONT.2894.2	0	0	352	56	0	0	5.18728	1.48165	8.76e-05	10.0692	up
ONT.1334.9	0	0	290	81	0	0	7.52398	3.7398	7.3e-05	10.069	up
ONT.9151.2	0	0	270	90	0	0	4.72725	2.83461	6.94e-05	10.0677	up
ONT.12879.4	0	0	181	142	0	0	4.05364	5.70333	5.94e-05	10.0676	up
ONT.19006.4	0	0	303	75	0	0	5.42043	2.39588	7.6e-05	10.0671	up
rna-gnl|WGS:JPYL|mrna.APICC_03035	0	0	203	126	0	0	0.425984	3.67637	6.05e-05	10.0658	up
rna-gnl|WGS:JPYL|mrna.APICC_02016	0	0	280	85	0	0	4.32931	2.36447	7.16e-05	10.0658	up
ONT.11332.3	0	0	119	204	0	0	1.25023	3.83572	6.97e-05	10.0638	up
ONT.9578.42	0	0	64	282	0	0	2.9751	23.7796	9.49e-05	10.0624	up
ONT.14229.14	0	0	182	140	0	0	5.16441	7.12734	6.01e-05	10.0622	up
ONT.15207.17	0	0	236	106	0	0	4.12157	3.31288	6.49e-05	10.0616	up
ONT.16070.1	0	0	148	170	0	0	2.17785	4.50553	6.37e-05	10.0584	up
ONT.17885.3	0	0	260	93	0	0	7.25075	4.6248	6.94e-05	10.0574	up
ONT.5174.17	0	0	382	44	0	0	9.75382	2.01801	0.000100169	10.0558	up
rna-gnl|WGS:JPYL|mrna.APICC_01617	0	0	80	254	0	0	1.12542	6.46698	8.64e-05	10.0555	up
ONT.3376.2	0	0	40	328	0	0	0.4215	6.34975	0.000118067	10.0554	up
ONT.13112.11	0	0	169	149	0	0	7.66679	12.2093	6.16e-05	10.0546	up
ONT.19195.2	0	0	228	109	0	0	1.76493	1.51284	6.49e-05	10.0545	up
rna-gnl|WGS:JPYL|mrna.APICC_09988	0	0	340	58	0	0	14.0773	4.24896	8.86e-05	10.0532	up
ONT.15841.6	0	0	334	60	0	0	6.94127	2.23472	8.73e-05	10.0515	up
ONT.4534.1	0	0	536	12	0	0	9.25544	0.361488	0.000167843	10.0483	up
ONT.1334.15	0	0	196	127	0	0	10.2819	11.9414	6.24e-05	10.0483	up
rna-gnl|WGS:JPYL|mrna.APICC_07330	0	0	210	118	0	0	2.96511	2.37375	6.38e-05	10.0475	up
ONT.15906.33	0	0	82	248	0	0	10.2543	56.0147	8.68e-05	10.0455	up
ONT.1529.15	0	0	111	208	0	0	5.64745	19.0744	7.48e-05	10.0429	up
ONT.17067.3	0	0	187	132	0	0	2.79938	3.56266	6.28e-05	10.0425	up
rna-gnl|WGS:JPYL|mrna.APICC_04664	0	0	271	85	0	0	6.62853	3.73404	7.47e-05	10.0414	up
ONT.191.1	0	0	139	175	0	0	5.09891	11.5295	6.74e-05	10.041	up
ONT.8250.13	0	0	196	125	0	0	3.22172	3.67988	6.39e-05	10.0385	up
ONT.6846.1	0	0	168	146	0	0	3.43399	5.37236	6.38e-05	10.0381	up
ONT.8142.4	0	0	442	26	0	0	4.8646	0.50367	0.000129096	10.0375	up
ONT.13510.1	0	0	166	147	0	0	6.64828	10.5746	6.43e-05	10.0349	up
rna-gnl|WGS:JPYL|mrna.APICC_03169	0	0	258	90	0	0	7.45196	4.62984	7.34e-05	10.0346	up
ONT.11082.1	0	0	196	124	0	0	5.00825	5.66531	6.47e-05	10.0335	up
ONT.5174.13	0	0	234	101	0	0	8.87672	6.84645	7.02e-05	10.0284	up
ONT.18146.4	0	0	27	354	0	0	1.08443	25.6295	0.000143347	10.0281	up
ONT.11818.2	0	0	230	103	0	0	8.30719	6.64492	6.97e-05	10.0277	up
rna-gnl|WGS:JPYL|mrna.APICC_01970	0	0	228	104	0	0	2.53083	2.06925	6.94e-05	10.0273	up
ONT.9311.2	0	0	90	231	0	0	2.62418	12.1878	8.56e-05	10.0267	up
ONT.3107.1	0	0	249	93	0	0	1.04012	0.692648	7.33e-05	10.0264	up
rna-gnl|WGS:JPYL|mrna.APICC_03752	0	0	143	167	0	0	11.1503	23.5359	6.84e-05	10.0262	up
ONT.12119.3	0	0	507	14	0	0	4.86066	0.236804	0.000165104	10.0259	up
ONT.15786.1	0	0	141	169	0	0	4.14194	8.90752	6.89e-05	10.0259	up
ONT.3423.19	0	0	211	113	0	0	2.68044	2.58108	6.75e-05	10.0246	up
ONT.14571.4	0	0	300	69	0	0	4.08049	1.67759	8.57e-05	10.022	up
rna-gnl|WGS:JPYL|mrna.APICC_02245	0	0	197	121	0	0	5.32487	3.5663	6.65e-05	10.0216	up
ONT.12855.21	0	0	107	207	0	0	0.645734	9.53992	7.9e-05	10.0211	up
ONT.1957.9	0	0	136	173	0	0	3.32877	7.6237	7.05e-05	10.0206	up
ONT.2261.4	0	0	69	260	0	0	0.883317	5.97424	9.85e-05	10.0186	up
ONT.1302.19	0	0	180	132	0	0	5.48742	7.21478	6.61e-05	10.0183	up
rna-gnl|WGS:JPYL|mrna.APICC_04483	0	0	202	117	0	0	25.5735	26.4902	6.77e-05	10.0172	up
ONT.13876.14	0	0	32	335	0	0	0.970815	18.7769	0.000137106	10.0168	up
ONT.18001.1	0	0	167	142	0	0	10.6712	25.177	6.65e-05	10.0168	up
ONT.20.2	0	0	249	91	0	0	7.71027	5.03862	7.55e-05	10.0148	up
ONT.6085.11	0	0	255	88	0	0	1.59705	0.987544	7.67e-05	10.0144	up
rna-gnl|WGS:JPYL|mrna.APICC_06742	0	0	96	219	0	0	3.27007	13.4101	8.49e-05	10.013	up
ONT.14873.1	0	0	299	68	0	0	26.2392	10.6341	8.75e-05	10.0129	up
ONT.6360.1	0	0	470	18	0	0	16.4399	0.226559	0.000155224	10.0074	up
ONT.777.3	0	0	197	118	0	0	15.2112	16.4108	6.9e-05	10.0062	up
ONT.4122.31	0	0	19	375	0	0	1.34541	49.9415	0.000168637	10.0053	up
rna-gnl|WGS:JPYL|mrna.APICC_00301	0	0	98	214	0	0	1.88022	2.58713	8.53e-05	10.0045	up
ONT.8756.14	0	0	328	55	0	0	24.3956	7.29667	9.88e-05	10.0024	up
ONT.9238.1	0	0	169	137	0	0	4.55947	6.67051	6.85e-05	10.0018	up
rna-gnl|WGS:JPYL|mrna.APICC_09765	0	0	302	65	0	0	5.27084	2.01756	9.12e-05	10.0015	up
rna-gnl|WGS:JPYL|mrna.APICC_08808	0	0	330	54	0	0	6.38035	1.86275	9.97e-05	10.0005	up
ONT.1512.2	0	0	79	239	0	0	2.29076	12.4901	9.52e-05	9.9997	up
ONT.11925.7	0	0	258	84	0	0	5.56516	3.25124	8.08e-05	9.99904	up
rna-gnl|WGS:JPYL|mrna.APICC_03219	0	0	96	215	0	0	4.60779	18.5523	8.68e-05	9.99858	up
rna-gnl|WGS:JPYL|mrna.APICC_09745	0	0	224	101	0	0	1.98941	1.61589	7.41e-05	9.99851	up
ONT.1585.17	0	0	184	125	0	0	4.81029	5.86871	6.93e-05	9.99821	up
ONT.765.2	0	0	191	120	0	0	14.6067	16.5224	7e-05	9.99667	up
ONT.16081.4	0	0	182	126	0	0	3.76495	4.66455	6.94e-05	9.99627	up
ONT.15354.16	1	1	849	1505	0.003412	0.002867	27.393	87.3249	6.31e-15	9.99475	up
ONT.12656.1	0	0	234	95	0	0	0.316389	0.230281	7.66e-05	9.99416	up
ONT.2048.7	1	1	853	1497	0.004256	0.004132	18.2081	57.427	5.71e-15	9.99282	up
ONT.9948.2	0	0	338	50	0	0	3.60017	0.993905	0.000104587	9.9925	up
ONT.4690.3	0	0	57	272	0	0	1.83621	15.8892	0.000112069	9.99106	up
ONT.16336.1	0	0	175	130	0	0	2.51795	1.3915	7e-05	9.99093	up
ONT.14294.2	0	0	217	103	0	0	2.03983	1.73837	7.48e-05	9.98834	up
ONT.10805.5	0	0	46	292	0	0	0.709893	8.07844	0.000123948	9.98755	up
ONT.5442.35	0	0	86	225	0	0	1.35819	6.45308	9.35e-05	9.98571	up
rna-gnl|WGS:JPYL|mrna.APICC_05279	0	0	154	146	0	0	3.45885	8.55876	7.23e-05	9.98375	up
ONT.8607.19	0	0	140	159	0	0	2.88812	5.91108	7.48e-05	9.98112	up
ONT.11927.8	0	0	191	117	0	0	4.40833	4.83016	7.27e-05	9.98107	up
ONT.9988.6	0	0	28	334	0	0	0.026572	5.57255	0.00015248	9.98097	up
ONT.428.1	0	0	124	176	0	0	6.70316	17.2266	7.9e-05	9.98024	up
ONT.15709.7	0	0	81	230	0	0	1.34483	6.86871	9.76e-05	9.97829	up
ONT.11452.6	0	0	11	408	0	0	0.136029	9.53827	0.000210096	9.97823	up
ONT.11949.7	0	0	139	159	0	0	2.97214	6.12758	7.57e-05	9.97686	up
ONT.6235.2	0	0	196	113	0	0	4.14558	4.29288	7.4e-05	9.97643	up
ONT.1952.1	0	0	93	212	0	0	1.07706	4.43511	9.2e-05	9.97298	up
rna-gnl|WGS:JPYL|mrna.APICC_09250	0	0	223	97	0	0	2.1792	1.70273	7.9e-05	9.97246	up
ONT.16324.1	0	0	148	149	0	0	5.87749	10.637	7.47e-05	9.97227	up
rna-gnl|WGS:JPYL|mrna.APICC_09605	0	0	210	104	0	0	0.236688	2.61705	7.66e-05	9.97205	up
rna-gnl|WGS:JPYL|mrna.APICC_04103	0	0	25	340	0	0	0.91008	23.0377	0.000161584	9.97126	up
ONT.5853.6	0	0	242	87	0	0	5.42071	3.48807	8.36e-05	9.97051	up
ONT.17751.4	0	0	295	63	0	0	11.4446	4.34537	9.77e-05	9.96917	up
ONT.6517.4	0	0	276	71	0	0	7.53558	3.46443	9.22e-05	9.96893	up
ONT.4832.1	0	0	144	152	0	0	1.6251	3.08863	7.58e-05	9.9686	up
ONT.5201.2	0	0	93	210	0	0	2.18277	8.83694	9.31e-05	9.96554	up
ONT.6535.1	0	0	199	109	0	0	3.39384	3.33805	7.63e-05	9.96461	up
ONT.14175.1	0	0	184	118	0	0	3.3248	3.84261	7.52e-05	9.96239	up
ONT.5105.2	0	0	187	116	0	0	1.9144	2.13777	7.55e-05	9.96218	up
ONT.6218.2	0	0	198	109	0	0	7.88661	7.79549	7.68e-05	9.96132	up
ONT.2595.1	0	0	137	157	0	0	20.7645	42.6157	7.86e-05	9.95986	up
ONT.6214.1	0	0	156	138	0	0	2.17509	3.44802	7.6e-05	9.95595	up
rna-gnl|WGS:JPYL|mrna.APICC_01465	0	0	230	90	0	0	8.29519	5.83141	8.49e-05	9.95241	up
ONT.12399.4	0	0	100	197	0	0	1.67828	5.93977	9.21e-05	9.95052	up
ONT.11878.2	0	0	198	107	0	0	3.43435	3.32612	7.9e-05	9.95014	up
ONT.11417.5	0	0	237	86	0	0	4.85889	3.13603	8.7e-05	9.94937	up
ONT.5768.14	0	0	15	372	0	0	0.289616	13.5516	0.000199597	9.94835	up
ONT.19365.19	0	0	16	367	0	0	0.605486	25.86	0.000195433	9.94825	up
ONT.8686.1	0	0	266	72	0	0	3.61084	0.675907	9.51e-05	9.94678	up
ONT.5060.4	0	0	114	179	0	0	1.61309	4.58201	8.71e-05	9.94649	up
ONT.7899.2	0	0	228	90	0	0	7.56279	5.34679	8.57e-05	9.94625	up
ONT.11949.2	0	0	59	255	0	0	1.75195	13.8008	0.000119201	9.94567	up
ONT.10290.1	0	0	377	32	0	0	9.07162	1.37123	0.00013734	9.94548	up
ONT.13867.1	1	1	2050	552	0.082747	0.046594	102.535	49.5377	7.98e-14	9.9431	up
ONT.14483.18	0	0	290	61	0	0	20.8559	7.81307	0.00010362	9.94162	up
ONT.7849.14	0	0	107	186	0	0	6.13366	19.3219	9.07e-05	9.94129	up
ONT.3034.12	0	0	151	139	0	0	1.53101	2.54534	7.9e-05	9.94015	up
ONT.10326.6	0	0	112	179	0	0	4.16292	11.9875	8.94e-05	9.93709	up
ONT.1349.14	0	0	102	191	0	0	0.04823	0.162552	9.35e-05	9.93689	up
ONT.12179.4	0	0	38	293	0	0	0.342884	4.78894	0.000145314	9.93577	up
ONT.3182.2	0	0	269	69	0	0	3.15452	0.834301	9.89e-05	9.93572	up
ONT.14782.5	0	0	195	106	0	0	4.04106	3.93187	8.2e-05	9.9345	up
ONT.12028.1	0	0	136	152	0	0	9.21626	18.4457	8.3e-05	9.9341	up
ONT.19747.1	0	0	82	216	0	0	1.93559	9.23472	0.000104359	9.93218	up
ONT.1337.5	0	0	317	49	0	0	6.83925	1.65668	0.000117286	9.9298	up
ONT.18420.5	0	0	54	258	0	0	1.2821	11.0072	0.0001278	9.92594	up
rna-gnl|WGS:JPYL|mrna.APICC_01986	0	0	140	146	0	0	2.91742	5.46859	8.34e-05	9.92529	up
ONT.9219.3	0	0	141	145	0	0	1.59428	2.95848	8.33e-05	9.92499	up
ONT.1178.1	0	0	22	334	0	0	0.106472	6.12296	0.000181627	9.92481	up
rna-gnl|WGS:JPYL|mrna.APICC_05933	0	0	99	191	0	0	11.8075	41.0974	9.73e-05	9.92216	up
rna-gnl|WGS:JPYL|mrna.APICC_09534	0	0	134	151	0	0	0.854839	0.676962	8.53e-05	9.92088	up
ONT.11133.5	0	0	462	13	0	0	12.3579	0.584387	0.000199597	9.91964	up
ONT.7030.5	0	0	171	118	0	0	2.57254	3.17329	8.3e-05	9.91568	up
ONT.11743.5	0	0	154	131	0	0	2.72927	4.1751	8.32e-05	9.91492	up
rna-gnl|WGS:JPYL|mrna.APICC_02236	0	0	281	60	0	0	8.68148	3.31633	0.000110093	9.90895	up
ONT.18155.3	0	0	161	124	0	0	2.9807	4.14192	8.4e-05	9.90846	up
ONT.7122.2	0	0	66	233	0	0	0.631067	4.00999	0.000120374	9.90791	up
rna-gnl|WGS:JPYL|mrna.APICC_07762	0	0	22	328	0	0	0.494766	13.4667	0.000186867	9.90725	up
ONT.7012.1	0	0	195	101	0	0	4.65898	4.31777	8.76e-05	9.90554	up
ONT.4588.1	0	0	235	80	0	0	21.4996	13.1591	9.71e-05	9.90543	up
ONT.10239.6	0	0	131	150	0	0	1.55683	3.19235	8.87e-05	9.90299	up
ONT.9174.2	0	0	139	142	0	0	2.16701	3.98131	8.7e-05	9.90271	up
rna-gnl|WGS:JPYL|mrna.APICC_10058	0	0	199	98	0	0	3.21938	1.23979	8.94e-05	9.90122	up
ONT.6622.3	1	0	434	842	0.004754	0	9.80345	34.2176	3.14e-10	9.90113	up
ONT.7835.29	0	0	11	377	0	0	0.280905	18.6478	0.000236928	9.90047	up
ONT.421.4	0	0	478	10	0	0	4.20873	0.037694	0.000224185	9.89956	up
ONT.10255.6	0	0	158	124	0	0	1.70315	2.39185	8.6e-05	9.89655	up
rna-gnl|WGS:JPYL|mrna.APICC_09598	0	0	146	134	0	0	4.98749	8.20004	8.7e-05	9.89582	up
ONT.15050.8	0	0	154	127	0	0	12.8585	18.9646	8.64e-05	9.89539	up
ONT.4169.2	0	0	299	51	0	0	3.33133	1.00466	0.000121915	9.89497	up
ONT.3506.2	0	0	48	260	0	0	0.05835	5.59722	0.000141073	9.89472	up
ONT.4711.9	0	0	132	147	0	0	2.07828	3.05551	8.99e-05	9.89417	up
ONT.13916.1	0	2	1161	1020	0	0.262506	178.981	282.68	2.77e-17	9.89385	up
ONT.15758.5	0	0	227	82	0	0	5.578	3.58822	9.8e-05	9.89313	up
ONT.1372.3	0	0	165	118	0	0	3.44356	4.44266	8.68e-05	9.89296	up
ONT.1212.81	0	0	169	115	0	0	2.17541	2.66135	8.7e-05	9.89209	up
ONT.14432.1	0	0	270	62	0	0	25.5685	10.4528	0.000111788	9.8908	up
ONT.3761.3	0	0	270	62	0	0	3.60336	1.46983	0.000111788	9.8908	up
ONT.13287.2	0	0	123	155	0	0	4.95852	11.2422	9.34e-05	9.8881	up
ONT.10092.4	0	0	16	345	0	0	0.217947	8.89916	0.000214456	9.88775	up
rna-gnl|WGS:JPYL|mrna.APICC_02466	0	0	188	102	0	0	3.58093	1.7353	9.04e-05	9.88738	up
ONT.4586.22	0	0	361	30	0	0	17.0108	2.47587	0.000154676	9.88675	up
ONT.7661.13	0	0	239	75	0	0	4.64817	2.62767	0.000103358	9.88517	up
ONT.14628.12	0	0	88	195	0	0	0.915599	0.791486	0.000109666	9.88204	up
ONT.1764.72	0	0	206	91	0	0	5.30631	4.21655	9.53e-05	9.88185	up
ONT.4322.32	0	0	91	191	0	0	3.18738	12.0152	0.000108027	9.88158	up
ONT.6439.12	0	0	183	104	0	0	1.75652	1.78371	9.09e-05	9.88133	up
rna-gnl|WGS:JPYL|mrna.APICC_00206	0	0	172	111	0	0	1.85553	2.15557	8.95e-05	9.88132	up
ONT.4424.2	0	0	213	87	0	0	1.84447	1.34544	9.77e-05	9.87985	up
ONT.6780.2	0	0	239	74	0	0	3.32868	1.83321	0.000104995	9.87849	up
ONT.18909.1	0	0	64	228	0	0	0.773299	4.97783	0.000128204	9.87774	up
ONT.4220.5	0	0	74	213	0	0	1.63333	14.058	0.000120081	9.87758	up
ONT.5578.2	0	0	224	81	0	0	2.97963	1.91681	0.000101067	9.87705	up
ONT.9945.6	0	0	245	71	0	0	4.42032	2.30277	0.000107268	9.87701	up
ONT.2830.5	0	0	256	66	0	0	4.17153	1.93495	0.000111135	9.87653	up
ONT.321.4	0	0	25	308	0	0	0.162211	3.64687	0.000187386	9.87598	up
ONT.1986.14	0	0	21	321	0	0	1.8469	50.939	0.000199597	9.87588	up
ONT.2015.10	0	0	284	54	0	0	3.9274	1.33574	0.000122805	9.87416	up
ONT.8013.3	0	0	219	83	0	0	2.24509	1.52272	0.000100575	9.87383	up
ONT.1064.2	0	0	225	80	0	0	2.77173	1.77084	0.000102281	9.87373	up
ONT.18171.1	0	0	160	118	0	0	5.08343	6.72454	9.03e-05	9.8734	up
ONT.15550.1	0	0	54	243	0	0	1.53966	12.6212	0.000139184	9.87264	up
rna-gnl|WGS:JPYL|mrna.APICC_09508	0	1	701	519	0	0.012674	22.9876	30.6088	6.19e-12	9.86997	up
ONT.7132.1	0	0	202	91	0	0	2.04417	1.64899	9.77e-05	9.86843	up
ONT.15131.1	0	0	170	110	0	0	2.81208	3.25154	9.2e-05	9.86822	up
ONT.17341.100	0	0	145	129	0	0	3.96722	6.33327	9.21e-05	9.86736	up
rna-gnl|WGS:JPYL|mrna.APICC_00567	0	0	217	83	0	0	7.64454	5.21125	0.00010167	9.86729	up
ONT.11625.1	0	0	154	121	0	0	2.73295	3.8602	9.2e-05	9.86492	up
ONT.7195.22	0	0	154	121	0	0	2.1138	2.98214	9.2e-05	9.86492	up
ONT.18603.1	0	0	36	276	0	0	0.559753	7.82084	0.000166252	9.86488	up
rna-gnl|WGS:JPYL|mrna.APICC_07970	0	0	232	75	0	0	22.9919	13.2292	0.000107063	9.86301	up
rna-gnl|WGS:JPYL|mrna.APICC_02624	0	0	13	351	0	0	1.86486	93.0613	0.000238312	9.86275	up
ONT.12970.2	0	0	173	107	0	0	3.50766	3.90316	9.35e-05	9.86236	up
ONT.5085.6	0	0	157	118	0	0	2.93299	3.9558	9.25e-05	9.86138	up
rna-gnl|WGS:JPYL|mrna.APICC_08575	0	2	1200	938	0	0.013347	11.5949	16.2822	2.28e-17	9.85773	up
ONT.7681.1	0	0	71	212	0	0	0.798444	4.28376	0.000126675	9.85672	up
rna-gnl|WGS:JPYL|mrna.APICC_09378	0	0	177	103	0	0	6.53556	6.83216	9.6e-05	9.85379	up
ONT.3709.6	0	0	44	256	0	0	0.368889	3.90541	0.000156268	9.85354	up
ONT.6729.24	0	0	144	127	0	0	14.8638	23.5499	9.49e-05	9.8531	up
ONT.11949.6	0	0	58	231	0	0	1.39272	10.1126	0.000139289	9.85297	up
ONT.12298.19	0	0	145	126	0	0	3.61092	5.65611	9.49e-05	9.85243	up
rna-gnl|WGS:JPYL|mrna.APICC_01107	0	0	106	165	0	0	2.61949	7.32681	0.000106373	9.84914	up
rna-gnl|WGS:JPYL|mrna.APICC_02590	0	0	165	110	0	0	8.71076	7.0247	9.55e-05	9.84911	up
ONT.2499.5	0	0	205	86	0	0	2.58573	1.93451	0.000103681	9.8467	up
ONT.17673.2	0	0	272	55	0	0	15.2528	5.49458	0.000127597	9.8459	up
rna-gnl|WGS:JPYL|mrna.APICC_01580	0	0	188	95	0	0	5.57418	5.05999	0.000100045	9.84495	up
ONT.3674.1	0	0	257	61	0	0	12.1033	5.08673	0.000122109	9.84412	up
ONT.17109.4	0	0	364	25	0	0	37.4729	4.54164	0.000177737	9.84399	up
ONT.10603.15	0	0	90	183	0	0	2.55414	9.39946	0.000116018	9.84334	up
ONT.16060.5	0	0	40	260	0	0	0.48245	5.28371	0.000166201	9.83925	up
rna-gnl|WGS:JPYL|mrna.APICC_01543	0	0	293	46	0	0	7.43355	2.09585	0.000139593	9.83869	up
ONT.4530.13	0	0	246	65	0	0	4.06991	1.93152	0.00011983	9.83835	up
ONT.8890.2	0	0	195	90	0	0	4.96186	4.09229	0.000103429	9.83803	up
ONT.5806.2	0	0	135	132	0	0	4.84443	8.51126	9.91e-05	9.83759	up
ONT.13992.38	0	0	216	79	0	0	4.70661	3.0798	0.000109267	9.83758	up
ONT.2784.6	0	0	182	97	0	0	2.84697	2.70493	0.000100997	9.83586	up
ONT.7523.2	0	0	147	121	0	0	0.124597	0.184977	9.81e-05	9.83549	up
ONT.5898.1	0	0	86	186	0	0	1.03588	4.02543	0.000120337	9.83443	up
rna-gnl|WGS:JPYL|mrna.APICC_08729	0	0	33	274	0	0	0.495809	7.57285	0.000180445	9.83436	up
ONT.16835.11	0	0	142	125	0	0	2.95704	4.6805	9.88e-05	9.83424	up
ONT.4875.3	0	0	103	165	0	0	1.91826	5.54115	0.000110506	9.83388	up
ONT.133.14	0	0	82	191	0	0	0.691181	2.92577	0.000123078	9.83347	up
ONT.7819.8	0	0	136	130	0	0	1.41786	2.43024	9.98e-05	9.83235	up
rna-gnl|WGS:JPYL|mrna.APICC_03840	0	0	168	105	0	0	5.61208	6.2536	9.96e-05	9.83182	up
rna-gnl|WGS:JPYL|mrna.APICC_08917	0	0	151	117	0	0	6.37069	8.86397	9.88e-05	9.83131	up
ONT.8778.1	0	0	216	78	0	0	3.46269	2.24698	0.000111135	9.83085	up
ONT.5712.7	0	0	117	148	0	0	1.25659	2.87437	0.000105808	9.82784	up
ONT.18776.1	0	0	247	63	0	0	9.29021	4.25926	0.000123633	9.82712	up
rna-gnl|WGS:JPYL|mrna.APICC_09777	0	0	281	49	0	0	7.16446	2.22552	0.000138465	9.8269	up
ONT.2248.32	0	0	193	89	0	0	5.14713	4.26099	0.000106322	9.82458	up
ONT.4269.1	0	0	166	105	0	0	1.88811	2.14926	0.000101067	9.82413	up
ONT.1533.7	0	0	327	33	0	0	52.6256	9.52529	0.000164838	9.8241	up
ONT.2994.1	0	0	108	157	0	0	1.78414	4.68477	0.000110093	9.82381	up
ONT.2248.31	0	0	132	132	0	0	3.73162	6.69169	0.000102297	9.82377	up
ONT.16559.3	0	0	57	225	0	0	0.677344	4.80269	0.000146836	9.82374	up
ONT.9324.33	0	0	25	291	0	0	1.24947	26.693	0.000204321	9.82136	up
ONT.13299.3	0	0	234	68	0	0	4.34659	2.27833	0.000120643	9.82108	up
ONT.418.10	0	0	141	123	0	0	1.91496	3.00222	0.00010163	9.81956	up
ONT.7541.6	0	0	169	102	0	0	3.55125	3.8353	0.000103014	9.81783	up
ONT.7544.2	0	0	130	132	0	0	2.07534	3.7892	0.000104478	9.81438	up
ONT.13982.2	0	0	162	106	0	0	0.865058	0.298683	0.000102913	9.81433	up
rna-gnl|WGS:JPYL|mrna.APICC_01167	0	0	107	156	0	0	1.7912	4.67788	0.000112531	9.81419	up
[truncated: 4,673 more rows]

## Sheet: WO1_WO2_vs_DT1_DT2.DET
#ID	DT1_Count	DT2_Count	WO1_Count	WO2_Count	DT1_FPKM	DT2_FPKM	WO1_FPKM	WO2_FPKM	FDR	log2FC	regulated
ONT.10004.8	0	0	104	131	0	0	4.09664	2.73704	0.000455196	9.18733	up
ONT.10006.2	0	0	61	80	0	0	3.39298	2.32965	0.00134541	8.54661	up
ONT.10009.1	0	0	56	106	0	0	1.5128	1.50419	0.00110181	8.67389	up
ONT.10011.5	2	0	60	89	0.059988	0	2.85458	2.24077	1.86382e-06	5.50292	up
ONT.10012.17	0	0	26	37	0	0	2.16447	1.6295	0.00571759	7.54928	up
ONT.10015.1	1	0	103	79	0.032349	0	3.05529	1.23124	1.45597e-05	6.69794	up
ONT.10017.2	3	1	55	111	0.345279	0.026107	7.23892	7.74719	4.82626e-07	4.68093	up
ONT.10017.5	19	16	67	150	0.876535	0.641159	2.92495	3.44984	0.000315072	1.98945	up
ONT.10019.1	0	0	34	64	0	0	1.08543	1.10298	0.00285031	8.05626	up
ONT.1002.1	0	0	60	89	0	0	4.5943	3.59506	0.00122443	8.60355	up
ONT.10021.1	0	0	21	26	0	0	1.27376	0.836569	0.0089956	7.20471	up
ONT.10023.1	0	0	29	46	0	0	3.6196	3.04934	0.00434105	7.75122	up
ONT.10025.3	0	0	18	42	0	0	0.26071	0.54585	0.00680909	7.42705	up
ONT.10029.1	0	0	42	174	0	0	1.90145	5.24113	0.00089273	8.86769	up
ONT.10032.1	3	2	99	122	0.126528	0.070692	5.53073	3.60613	2.5631e-09	4.85728	up
ONT.10052.3	0	0	66	195	0	0	10.0034	15.7127	0.000494355	9.17802	up
ONT.10053.4	0	0	79	128	0	0	1.83042	1.57025	0.00062631	9.00261	up
ONT.10057.2	0	0	93	135	0	0	2.57496	1.95979	0.000493559	9.13688	up
ONT.10063.5	0	0	55	96	0	0	4.83254	4.43121	0.001236	8.59952	up
ONT.10067.2	0	0	201	63	0	0	17.901	2.93715	0.000466495	9.32729	up
ONT.10067.8	0	0	378	355	0	0	36.3823	18.0072	2.17544e-05	10.639	up
ONT.1008.1	15	17	349	422	0.398826	0.397903	8.79642	5.61907	4.52439e-20	4.03442	up
ONT.10080.2	0	0	248	238	0	0	3.36503	1.70013	7.26737e-05	10.1177	up
ONT.10081.1	0	0	51	44	0	0	0.729233	0.327034	0.00282379	8.0831	up
ONT.10082.1	0	0	41	24	0	0	0.18539	0.223817	0.00547271	7.6284	up
ONT.10093.7	0	0	1648	2496	0	0	142.814	114.158	1.91475e-08	12.8411	up
ONT.10102.4	0	0	198	219	0	0	10.2717	6.00387	0.00010902	9.91852	up
ONT.10103.3	0	0	21	106	0	0	1.27001	3.54168	0.00266596	8.17795	up
ONT.10109.3	0	0	58	77	0	0	1.35675	0.948991	0.0014687	8.49172	up
ONT.1011.4	0	0	43	43	0	0	4.41256	2.31374	0.00333601	7.95478	up
ONT.1012.10	0	0	44	11	0	0	1.01456	0.129659	0.00799139	7.40664	up
ONT.10124.4	0	0	33	60	0	0	1.72984	1.67562	0.00310025	7.99724	up
ONT.1013.3	0	0	19	28	0	0	1.19364	0.934606	0.00914484	7.19063	up
ONT.10136.6	0	0	57	81	0	0	2.45572	1.86305	0.00141689	8.51281	up
ONT.10140.2	0	0	293	729	0	0	12.5593	16.4949	1.03123e-05	10.936	up
ONT.10146.4	0	0	17	68	0	0	0.328549	0.722946	0.00470664	7.74329	up
ONT.10149.1	0	0	103	162	0	0	2.47982	2.05383	0.00035504	9.31669	up
ONT.10150.1	0	0	55	89	0	0	1.72079	1.46619	0.00133204	8.5511	up
ONT.10152.1	0	0	19	29	0	0	0.624323	0.512693	0.00887679	7.21286	up
ONT.10172.1	18	31	120	159	0.273589	0.408698	1.7349	1.21436	4.65127e-05	1.95511	up
ONT.10174.4	0	0	122	175	0	0	4.90682	3.70883	0.000266354	9.47096	up
ONT.10176.1	0	0	27	35	0	0	4.50067	3.11887	0.00582148	7.53763	up
ONT.10184.2	0	0	32	99	0	0	0.684326	1.14267	0.00202948	8.31825	up
ONT.102.6	0	0	18	155	0	0	0.328007	1.50626	0.0019901	8.4412	up
ONT.10205.2	0	0	36	127	0	0	5.20998	9.88189	0.0014348	8.55708	up
ONT.10222.2	0	0	268	341	0	0	3.49982	3.17949	3.69719e-05	10.3897	up
ONT.10229.2	0	0	63	56	0	0	5.76325	2.66521	0.00187508	8.3588	up
ONT.1023.32	0	0	126	146	0	0	6.69119	4.08576	0.000323194	9.37708	up
ONT.10240.3	0	0	208	295	0	0	5.55668	4.17191	6.49298e-05	10.1379	up
ONT.10246.12	0	0	1335	2604	0	0	38.3431	39.4907	3.11156e-08	12.729	up
ONT.10246.7	0	0	620	45	0	0	16.0347	0.610563	0.000115844	10.3038	up
ONT.10246.9	0	0	547	963	0	0	13.737	12.7679	1.88073e-06	11.507	up
ONT.10247.1	0	0	322	1036	0	0	28.8599	49.0199	5.10793e-06	11.2345	up
ONT.10247.2	0	0	99	74	0	0	13.5219	15.6325	0.0009125	8.82525	up
ONT.10247.3	0	0	8	560	0	0	1.8829	78.0231	0.000579148	9.50493	up
ONT.10256.5	4	0	111	169	0.114711	0	3.53956	2.85185	7.60741e-09	5.44698	up
ONT.10259.1	0	0	24	32	0	0	1.78346	1.29016	0.00686444	7.41152	up
ONT.1026.2	0	4	434	429	0	0.086825	12.2851	6.40061	1.12152e-13	7.13442	up
ONT.10262.2	0	0	12	135	0	0	0.53853	0.422109	0.0029533	8.19391	up
ONT.10266.15	0	0	136	25	0	0	9.01339	0.869441	0.00151387	8.67243	up
ONT.10268.1	0	0	32	19	0	0	0.940972	0.295704	0.00797293	7.33553	up
ONT.10269.1	0	0	62	137	0	0	0.56822	0.35543	0.000765424	8.90123	up
ONT.1027.37	0	0	131	232	0	0	3.88943	3.63386	0.000170252	9.69567	up
ONT.10275.1	0	0	396	585	0	0	2.7696	2.16143	8.13059e-06	10.9831	up
ONT.10275.11	0	1	9	20	0	0.00168	0.138436	0.169257	0.00729666	4.05401	up
ONT.10280.1	0	0	39	81	0	0	1.02792	1.12775	0.0020334	8.28838	up
ONT.10283.2	0	0	78	101	0	0	1.41741	0.967419	0.000825658	8.84432	up
ONT.10285.5	0	0	12	385	0	0	0.353743	0.158056	0.000793859	9.20599	up
ONT.10292.1	0	4	33	33	0	0.197792	2.11139	1.11323	0.00173863	3.47188	up
ONT.10292.4	0	0	226	327	0	0	19.1436	14.6744	4.97904e-05	10.256	up
ONT.10292.6	0	0	379	532	0	0	38.1756	28.3174	1.04074e-05	10.8941	up
ONT.1030.1	0	0	150	272	0	0	5.60252	5.36465	0.000115902	9.88156	up
ONT.10305.7	1	0	13	15	0.001642	0	1.14662	0.703304	0.00677235	4.06127	up
ONT.10306.2	0	0	57	86	0	0	2.44416	1.93779	0.00133204	8.55074	up
ONT.10308.4	0	0	135	302	0	0	7.84825	9.31954	0.000118957	9.88488	up
ONT.10312.1	0	0	68	66	0	0	4.05483	2.08017	0.00148203	8.50195	up
ONT.10317.5	0	0	503	521	0	0	16.0958	8.79604	7.09018e-06	11.061	up
ONT.10320.11	0	0	884	461	0	0	14.4189	3.96421	3.86433e-06	11.3992	up
ONT.10325.1	0	0	604	317	0	0	34.161	6.93294	1.34587e-05	10.9218	up
ONT.10326.1	12	2	271	789	0.482138	0.069142	10.4684	16.107	9.032e-08	5.43421	up
ONT.10326.2	3	9	108	41	0.163587	0.411567	5.32271	1.0481	0.00385078	3.19753	up
ONT.10340.1	0	0	128	159	0	0	5.64991	3.70842	0.000285516	9.44003	up
ONT.10341.10	0	0	45	55	0	0	0.918389	0.596972	0.00256686	8.12767	up
ONT.10345.3	0	0	32	164	0	0	0.613372	3.44887	0.00122102	8.70146	up
ONT.10348.1	0	0	313	277	0	0	28.9091	13.5126	4.23982e-05	10.365	up
ONT.10352.45	19	35	491	597	3.3929	5.47631	82.9414	53.3188	1.46896e-15	3.78699	up
ONT.10352.49	48	33	716	828	2.23447	1.26057	30.2452	18.4469	4.82915e-15	3.69034	up
ONT.10352.9	0	1	64	48	0	0.012729	1.76799	0.696234	0.000117907	6.03984	up
ONT.10355.8	0	0	124	146	0	0	1.72519	1.06886	0.000328489	9.3668	up
ONT.10368.1	49	52	452	603	3.42008	3.04897	28.9458	20.3897	8.94154e-19	2.82214	up
ONT.10369.4	0	0	28	32	0	0	1.37101	0.850052	0.00609235	7.50684	up
ONT.10370.4	0	0	80	125	0	0	1.71974	1.41877	0.000633446	8.99513	up
ONT.10379.19	0	0	446	275	0	0	6.93826	2.2555	2.62871e-05	10.6182	up
ONT.10380.3	0	0	109	132	0	0	8.27554	5.29596	0.000428763	9.22187	up
ONT.10385.20	0	0	282	127	0	0	10.1503	2.40015	0.000145914	9.89401	up
ONT.10385.23	0	0	59	93	0	0	0.914978	0.755208	0.00119155	8.62136	up
ONT.10390.6	0	0	37	96	0	0	2.82815	3.94029	0.00183045	8.37276	up
ONT.10394.2	4	10	13	848	0.287322	0.68774	1.03437	36.6117	0.00300191	4.86741	up
ONT.10398.7	0	0	73	20	0	0	2.64508	0.381983	0.00349022	8.03946	up
ONT.1040.1	0	0	303	206	0	0	10.2558	3.67897	6.95668e-05	10.1798	up
ONT.10405.6	0	0	77	97	0	0	1.34593	0.898752	0.000872482	8.8111	up
ONT.10406.1	8	12	79	134	0.365246	0.465669	4.3436	3.91914	1.32288e-07	2.81347	up
ONT.10421.1	0	0	62	105	0	0	11.4359	10.2993	0.000998146	8.72877	up
ONT.10424.9	0	0	409	160	0	0	10.6487	0.469546	6.41768e-05	10.3008	up
ONT.10433.1	0	0	30	27	0	0	3.99799	1.92627	0.00659473	7.45802	up
ONT.10436.1	0	0	1165	1592	0	0	45.8526	33.0713	1.29383e-07	12.3205	up
ONT.10436.2	0	0	139	88	0	0	7.07829	2.37175	0.000529418	9.16464	up
ONT.10436.4	0	0	20	28	0	0	1.1774	0.84794	0.00879238	7.22054	up
ONT.10440.2	0	0	33	48	0	0	0.89656	0.67965	0.0037748	7.85426	up
ONT.10443.4	0	0	47	177	0	0	2.57418	2.94844	0.000789752	8.93387	up
ONT.10446.5	0	0	27	49	0	0	0.685012	0.657294	0.00435706	7.75099	up
ONT.10448.3	0	0	23	42	0	0	0.840234	0.829111	0.00564292	7.56014	up
ONT.10448.5	0	0	89	72	0	0	5.87968	2.50151	0.00104718	8.73479	up
ONT.10450.26	0	0	32810	21698	0	0	1352.57	472.102	5.20734e-15	16.2105	up
ONT.10453.2	0	0	58	160	0	0	1.76622	2.57067	0.000703944	8.96868	up
ONT.10461.2	0	0	19	66	0	0	0.870091	1.59017	0.00445573	7.77158	up
ONT.10464.1	0	0	180	307	0	0	3.30549	2.98429	7.55832e-05	10.0729	up
ONT.10467.13	0	0	733	1486	0	0	1.14246	1.22398	4.422e-07	11.9738	up
ONT.10472.2	368	452	4075	6518	36.2053	37.2244	361.248	305.015	4.49781e-69	3.10993	up
ONT.10473.5	0	0	140	207	0	0	9.09469	7.12236	0.000180783	9.66407	up
ONT.10480.1	0	0	165	222	0	0	3.44063	2.45015	0.000134073	9.81103	up
ONT.10480.39	0	0	24	50	0	0	1.98714	2.22805	0.00471986	7.69842	up
ONT.10482.1	0	0	148	69	0	0	1.97548	0.482066	0.00062852	9.1023	up
ONT.10492.1	1	1	119	300	0.008871	0.00234	4.74116	6.35214	2.87108e-09	6.88544	up
ONT.10493.1	1	1	22	25	0.008665	0.005038	1.63977	0.987957	0.0010303	3.90727	up
ONT.10497.15	0	0	34	42	0	0	1.46969	0.966324	0.00413138	7.79	up
ONT.10498.6	0	0	22	51	0	0	0.436838	0.547868	0.00496954	7.66455	up
ONT.10499.8	0	0	26	29	0	0	10.7918	6.52975	0.00698903	7.40258	up
ONT.105.10	0	0	162	818	0	0	4.05298	10.7982	2.35312e-05	10.7132	up
ONT.1050.9	0	0	73	129	0	0	3.01207	2.8291	0.000677069	8.95941	up
ONT.10512.1	0	0	28	51	0	0	2.17525	2.12717	0.00408679	7.79768	up
ONT.10517.10	0	0	419	662	0	0	51.087	42.6331	5.94091e-06	11.0981	up
ONT.10517.15	0	0	29	46	0	0	1.40115	1.19839	0.00434105	7.75122	up
ONT.10517.5	0	0	24	32	0	0	0.868388	0.626715	0.00686444	7.41152	up
ONT.10517.9	0	0	28	37	0	0	1.77092	0.691799	0.00539308	7.59371	up
ONT.10527.1	0	0	414	574	0	0	10.9234	8.00966	7.84515e-06	10.9986	up
ONT.10529.2	0	0	129	171	0	0	15.0777	10.5911	0.000257518	9.4909	up
ONT.10533.4	0	0	71	58	0	0	4.95221	2.13219	0.00161844	8.46069	up
ONT.10534.3	0	0	108	49	0	0	6.5357	1.56763	0.00122483	8.69984	up
ONT.10537.2	0	0	17	39	0	0	0.784981	0.981194	0.00755389	7.34706	up
ONT.10537.3	0	0	62	44	0	0	3.82064	1.4284	0.00235566	8.22206	up
ONT.10538.3	0	0	886	979	0	0	29.6162	17.2654	7.33237e-07	11.8257	up
ONT.10546.1	0	0	40	63	0	0	2.24082	1.84917	0.00249804	8.14089	up
ONT.10551.1	0	0	18	27	0	0	0.779818	0.634313	0.00977456	7.1365	up
ONT.10551.3	0	0	28	20	0	0	2.01438	0.772826	0.0086477	7.25869	up
ONT.10551.4	0	0	219	332	0	0	17.635	14.087	5.09178e-05	10.2461	up
ONT.10553.4	0	0	215	336	0	0	4.53569	3.73833	5.13339e-05	10.2423	up
ONT.10558.1	1	1	25	31	0.345423	0.317833	12.9351	8.34264	0.000451	4.14701	up
ONT.10565.1	0	0	62	164	0	0	4.9197	6.95631	0.000635745	9.02251	up
ONT.10569.1	0	0	63	267	0	0	1.61428	3.62434	0.000364123	9.38982	up
ONT.10570.11	0	0	115	13	0	0	8.30873	0.472892	0.00263044	8.34629	up
ONT.10570.7	0	0	8	163	0	0	0.381982	4.11179	0.00293178	8.26633	up
ONT.10571.8	0	0	104	145	0	0	3.35174	2.47514	0.000402796	9.25167	up
ONT.10574.1	1	0	199	272	0.011377	0	4.14741	2.98664	1.05095e-08	7.99145	up
ONT.10576.1	0	0	97	134	0	0	3.20484	2.33667	0.000476038	9.15818	up
ONT.10579.2	0	0	18	43	0	0	0.642218	0.7963	0.00668261	7.4432	up
ONT.10583.15	3	4	2928	4795	0.199828	0.326475	262.58	226.979	1.64606e-58	9.45658	up
ONT.1059.7	0	0	33	14	0	0	1.13344	0.250277	0.00934009	7.23737	up
ONT.10603.7	0	0	35	56	0	0	1.50276	1.27384	0.00313286	7.98697	up
ONT.10609.1	0	0	53	102	0	0	8.55371	8.71397	0.00121053	8.61646	up
ONT.10609.13	21	14	58	189	0.56908	0.320256	1.58352	2.73237	0.00339258	2.109	up
ONT.10610.1	0	0	59	92	0	0	3.56681	2.96132	0.00120325	8.61447	up
ONT.10616.1	0	0	57	59	0	0	3.78855	2.07657	0.00195209	8.32087	up
ONT.1062.7	0	0	41	60	0	0	0.654926	0.511935	0.00256419	8.12462	up
ONT.10620.3	0	0	179	255	0	0	12.2175	9.22576	9.88271e-05	9.95064	up
ONT.10624.8	0	0	25	27	0	0	0.99862	0.566103	0.00762235	7.33652	up
ONT.10626.1	0	0	44	78	0	0	1.21074	1.12553	0.00188314	8.33397	up
ONT.1064.2	0	0	121	128	0	0	2.35395	1.32106	0.000399627	9.2708	up
ONT.10646.1	1	0	929	126	0.019107	0	20.5352	1.46463	9.8652e-07	9.03965	up
ONT.10646.19	1	1	792	1088	0.008325	0.002961	404.003	293.258	1.49013e-18	9.11575	up
ONT.10657.2	0	0	37	50	0	0	0.620115	0.446415	0.00330779	7.9486	up
ONT.10669.1	0	0	16	51	0	0	1.78927	3.0708	0.00631747	7.50356	up
ONT.10672.1	27	21	93	101	1.7252	1.11328	5.3675	3.10644	0.0042372	1.46996	up
ONT.10678.4	0	0	333	2016	0	0	13.6197	43.6257	1.5731e-06	11.7721	up
ONT.10678.6	458	506	2297	3926	24.0673	22.2793	108.819	98.1733	1.01447e-30	2.09688	up
ONT.10678.7	253	314	3270	4114	10.9808	11.4332	128.09	85.0574	8.67902e-39	3.15638	up
ONT.1068.1	0	0	31	34	0	0	5.14373	2.96902	0.00534377	7.60702	up
ONT.10692.1	0	0	19	44	0	0	0.287965	0.365754	0.00630465	7.48691	up
ONT.10693.5	0	0	56	30	0	0	4.15288	1.15905	0.00350709	7.96786	up
ONT.107.1	0	0	61	116	0	0	4.23606	4.28093	0.000917639	8.7829	up
ONT.107.3	0	0	26	51	0	0	1.13138	1.19576	0.00434105	7.7559	up
ONT.10704.1	0	0	138	228	0	0	0.485668	0.422227	0.000161913	9.71702	up
ONT.10710.2	1	1	128	214	0.004486	0.00441	3.09853	2.72899	9.66366e-10	6.67563	up
ONT.10714.14	13	16	54	102	0.527516	0.534446	1.99269	1.97428	0.000413444	1.81877	up
ONT.10714.20	0	1	17	23	0	0.000194	0.483011	0.341741	0.00235921	4.55367	up
ONT.10714.23	0	1	11	20	0	8e-06	0.55322	0.510742	0.00540493	4.16921	up
ONT.10714.9	13	16	41	95	0.367523	0.372351	1.03217	1.28976	0.00509246	1.59422	up
ONT.10725.1	0	0	49	83	0	0	4.31313	7.03136	0.00160011	8.43749	up
ONT.10729.1	0	0	18	32	0	0	2.7571	2.60068	0.00850542	7.24616	up
ONT.1073.7	0	0	33	54	0	0	1.19891	1.02428	0.00340383	7.92924	up
ONT.10735.49	1	1	11	30	0.006179	0.007993	0.994359	1.43673	0.00327342	3.6117	up
ONT.10740.18	0	0	34	93	0	0	3.61777	5.20007	0.00203495	8.30576	up
ONT.10740.19	0	0	181	218	0	0	22.2185	14.1642	0.000122922	9.85794	up
ONT.10742.1	0	0	185	499	0	0	3.69479	5.27184	3.84811e-05	10.4089	up
ONT.10748.2	0	0	108	180	0	0	4.78517	4.21011	0.000296505	9.41354	up
ONT.10748.3	0	0	115	122	0	0	5.45695	3.04762	0.000446248	9.20859	up
ONT.10748.4	0	0	103	126	0	0	6.23293	4.02003	0.000480985	9.15696	up
ONT.1075.1	10	9	77	71	0.269982	0.195356	1.87668	0.92044	0.000264928	2.43209	up
ONT.10756.1	0	0	39	43	0	0	0.695944	0.41489	0.0036199	7.89075	up
ONT.10780.22	1	1	9	18	1.4e-05	0.000228	0.804819	0.837715	0.00956483	3.06762	up
ONT.10787.2	0	0	336	160	0	0	17.6468	4.44327	8.55074e-05	10.1384	up
ONT.108.6	0	0	421	599	0	0	9.36541	7.0247	7.03071e-06	11.0367	up
ONT.10817.22	12	12	4036	143	0.046896	0.038727	91.4995	0.280199	1.09806e-05	6.8712	up
ONT.1082.12	0	0	157	188	0	0	4.73935	2.99821	0.000180041	9.67477	up
ONT.10821.1	0	0	79	174	0	0	1.96465	2.29891	0.000452229	9.20153	up
ONT.10831.4	0	0	289	556	0	0	19.1017	19.4242	1.54249e-05	10.7504	up
ONT.10831.5	12	16	182	211	2.79805	3.10903	38.1865	23.3819	4.74671e-11	3.26292	up
ONT.1084.6	0	0	25	50	0	0	1.02833	1.08859	0.00456293	7.72102	up
ONT.10851.3	0	0	25	28	0	0	0.476143	0.28479	0.0074112	7.35732	up
ONT.10854.10	0	0	70	33	0	0	3.39419	0.82887	0.0026306	8.1853	up
ONT.10854.9	0	0	31	72	0	0	1.90247	2.34168	0.00278706	8.08206	up
ONT.10856.1	0	0	152	185	0	0	6.40274	4.11662	0.000190833	9.64403	up
ONT.10856.6	0	0	266	327	0	0	10.7066	6.95875	3.98594e-05	10.3584	up
ONT.10856.8	0	0	298	413	0	0	7.28085	5.31419	2.31732e-05	10.5796	up
ONT.10865.1	0	0	30	42	0	0	3.02307	2.26341	0.00457645	7.71368	up
ONT.10868.20	4	0	3960	1639	0.230178	0	263.672	57.5778	2.79478e-15	9.72501	up
ONT.1087.3	0	0	51	57	0	0	1.58378	0.940076	0.00222757	8.22834	up
ONT.1087.33	133	154	5233	3736	7.98411	7.75712	284.475	107.182	1.44414e-17	4.48231	up
ONT.1087.34	9	0	891	1007	0.656483	0	62.0355	37.0374	3.55899e-07	6.89579	up
ONT.1087.36	359	477	1836	7297	60.3643	67.3137	278.55	584.492	1.81357e-05	2.73272	up
ONT.10877.4	0	0	569	698	0	0	28.0207	18.132	3.26252e-06	11.3248	up
ONT.10879.5	12	21	125	217	0.374012	0.587012	3.7433	3.44164	1.09538e-08	2.77683	up
ONT.10881.2	0	0	32	46	0	0	1.59457	1.19154	0.0040114	7.80916	up
ONT.10882.1	0	0	13	92	0	0	1.06423	4.10893	0.00418977	7.88198	up
ONT.10891.1	0	0	161	245	0	0	3.13405	2.52265	0.000120327	9.85901	up
ONT.10892.3	0	0	32	93	0	0	0.365234	0.575391	0.00215222	8.27409	up
ONT.10900.10	0	0	50	30	0	0	2.34597	0.7343	0.00389688	7.88015	up
ONT.10900.6	0	0	65	127	0	0	2.19265	2.2699	0.000785185	8.87935	up
ONT.10900.8	0	0	39	42	0	0	1.93403	1.08236	0.0036989	7.8771	up
ONT.10901.5	0	0	29	62	0	0	1.37815	1.5705	0.00336117	7.94544	up
ONT.10908.1	0	0	115	30	0	0	1.90781	0.557852	0.00164972	8.57353	up
ONT.10909.3	0	0	106	25	0	0	2.06221	0.25645	0.00203495	8.44272	up
ONT.10915.3	0	0	54	90	0	0	2.86175	2.53338	0.0013407	8.54723	up
ONT.1092.1	75	76	1778	2562	8.3109	7.06868	177.902	135.346	6.01804e-78	4.27165	up
ONT.1092.4	0	0	15	67	0	0	1.79531	4.44479	0.00519367	7.67829	up
ONT.10924.15	4	1	103	136	0.321406	0.050247	8.14393	5.67344	2.60996e-09	4.95113	up
ONT.10929.1	0	0	20	30	0	0	6.92661	5.60924	0.00829721	7.26385	up
ONT.10930.8	0	0	113	215	0	0	4.92234	4.9549	0.000228262	9.55551	up
ONT.10938.2	0	0	135	283	0	0	2.57877	2.85373	0.000128779	9.84231	up
ONT.10950.35	2	1	71	33	0.050289	0.036762	3.05109	0.733762	0.0003493	4.55482	up
ONT.10950.36	0	1	50	34	0	4.7e-05	1.90324	0.66751	0.000386587	5.64687	up
ONT.10955.1	0	0	126	267	0	0	5.66795	6.32499	0.000152507	9.7625	up
ONT.10964.13	0	0	18	160	0	0	0.66298	3.18294	0.00192347	8.46923	up
ONT.10964.14	0	0	66	18	0	0	7.56911	1.07172	0.00410907	7.91693	up
ONT.10964.7	0	0	48	154	0	0	25.8765	43.8278	0.000890791	8.84137	up
ONT.10966.1	0	0	31	56	0	0	3.15471	3.03755	0.00346989	7.91658	up
ONT.10973.3	1	1	369	897	0.066988	0.055259	41.2371	52.9524	3.44076e-14	8.45165	up
ONT.10974.3	0	0	118	268	0	0	7.31573	8.74366	0.000165705	9.72561	up
ONT.10975.13	0	0	23	37	0	0	1.79282	1.51484	0.00630025	7.47793	up
ONT.10975.8	1	1	46	79	0.029952	0.026438	2.30086	2.10887	5.24016e-06	5.24569	up
ONT.10977.2	0	0	19	33	0	0	0.58243	0.524453	0.00797218	7.29617	up
ONT.10978.11	0	0	35	57	0	0	1.01851	0.882645	0.00308825	7.99831	up
ONT.10980.2	0	0	30	140	0	0	1.87963	4.67333	0.00152183	8.54795	up
ONT.11.1	753	1963	6593	8749	135.82	296.696	1071.05	750.173	0.000853478	1.96006	up
ONT.11002.1	0	0	24	79	0	0	2.53534	4.40247	0.00317558	8.01384	up
ONT.11009.16	1	1	36	187	0.01408	0.031297	1.36328	3.7484	2.48453e-05	5.85748	up
ONT.11014.1	1	1	52	22	0.024584	0.054649	3.45254	0.761619	0.000994582	4.62698	up
ONT.11014.2	1	1	30	11	0.039458	0.05794	3.13348	0.592959	0.00701536	3.80676	up
ONT.11019.3	0	0	11	43	0	0	0.238128	0.501973	0.00936055	7.20903	up
ONT.11022.3	0	0	31	21	0	0	1.42888	0.495949	0.00767815	7.35664	up
ONT.11022.5	0	0	139	11	0	0	6.66523	0.268684	0.00227101	8.49549	up
ONT.11029.3	0	0	55	67	0	0	1.92554	1.23932	0.001777	8.37307	up
ONT.1103.1	0	0	346	21	0	0	1.57146	0.551716	0.00047203	9.55159	up
ONT.11031.17	0	0	91	123	0	0	1.22183	1.4418	0.000565181	9.06417	up
ONT.11032.2	0	0	44	38	0	0	0.822195	0.380458	0.0036296	7.90291	up
ONT.11046.2	49	31	2168	257	2.60101	1.38284	105.694	6.60991	0.000526998	4.47429	up
ONT.11046.3	1	3	834	103	0.043223	0.111358	49.1533	3.19664	2.10669e-06	7.27155	up
ONT.11057.5	1	0	504	648	0.015773	0	11.25	7.6406	1.15398e-11	9.246	up
ONT.11061.1	0	0	34	199	0	0	0.48227	1.49305	0.000930675	8.88512	up
ONT.11069.5	0	2	87	177	0	0.044953	3.83593	4.1098	4.90609e-08	6.27807	up
ONT.11075.12	0	0	187	97	0	0	7.89429	1.88706	0.000335853	9.44213	up
ONT.11077.1	0	0	144	240	0	0	4.0102	3.52739	0.000143878	9.77629	up
ONT.11077.3	1	1	172	382	0.010971	0.019544	5.69029	6.70144	6.35303e-11	7.3055	up
ONT.11078.1	6	3	775	671	1.48411	0.49864	175.598	80.3291	5.24727e-19	6.75186	up
ONT.11078.2	0	0	692	1659	0	0	104.27	131.907	4.2246e-07	12.0098	up
ONT.11078.3	0	0	37	110	0	0	2.39165	3.82912	0.00161092	8.46719	up
ONT.1108.1	0	0	35	60	0	0	2.00257	1.84315	0.00294591	8.03127	up
ONT.11081.5	0	0	13	249	0	0	0.231317	2.43859	0.00136728	8.79041	up
ONT.11086.10	0	0	17	39	0	0	1.49782	1.79726	0.00755389	7.34706	up
ONT.11088.12	0	0	327	435	0	0	13.7717	9.69146	1.84384e-05	10.6714	up
ONT.11088.24	0	0	9	52	0	0	0.731465	2.30392	0.00890185	7.2786	up
ONT.11088.8	13	11	167	163	0.695545	0.520121	8.64119	4.44041	4.4268e-08	3.2444	up
ONT.11090.1	0	2	119	205	0	0.069372	5.30653	4.8306	2.63208e-09	6.59669	up
ONT.11092.10	0	0	82	143	0	0	2.50924	2.30482	0.000532805	9.09641	up
ONT.11094.1	1	0	82	127	0.045412	0	7.64337	6.21786	2.18587e-06	6.83832	up
ONT.11098.2	0	0	86	126	0	0	0.664642	0.514241	0.000581626	9.0446	up
ONT.11104.1	0	0	332	416	0	0	26.7756	17.7134	1.959e-05	10.6522	up
ONT.1111.17	0	0	67	104	0	0	1.80669	1.47214	0.000930379	8.76956	up
ONT.11114.2	0	0	44	74	0	0	1.89033	1.70353	0.00197702	8.30017	up
ONT.11117.18	0	0	81	123	0	0	1.87628	1.52158	0.000635745	8.99242	up
ONT.11121.4	0	0	59	112	0	0	2.09444	2.10702	0.000985781	8.74041	up
ONT.11130.10	0	0	112	116	0	0	2.9701	1.61963	0.000487326	9.16111	up
ONT.11130.12	1	0	32	75	2e-06	0	1.69497	2.10519	0.000118074	5.83545	up
ONT.11132.23	0	0	20	32	0	0	3.34974	2.9092	0.00787884	7.30504	up
ONT.11133.11	0	0	30	73	0	0	0.636526	0.814705	0.00283235	8.0735	up
ONT.11133.16	0	0	74	42	0	0	2.29356	0.686628	0.00206543	8.33307	up
ONT.11133.6	61	46	140	219	1.33286	0.842047	2.78899	2.29822	0.00411299	1.15355	up
ONT.11141.1	0	0	62	64	0	0	2.19449	1.2033	0.00166661	8.42305	up
ONT.11143.2	0	0	37	29	0	0	0.825257	0.337595	0.00522943	7.64151	up
ONT.11151.1	0	0	59	71	0	0	1.39912	0.892277	0.00157207	8.45244	up
ONT.11161.1	0	0	59	69	0	0	1.62335	1.00885	0.00161916	8.43517	up
ONT.1117.1	0	0	100	128	0	0	2.82165	1.91319	0.000487158	9.14815	up
ONT.11172.1	1	1	32	29	0.028793	0.025172	1.77491	0.872865	0.000455355	4.29949	up
ONT.11175.21	0	0	245	355	0	0	4.93376	3.78002	3.89428e-05	10.3594	up
ONT.11187.1	0	0	213	259	0	0	16.6936	10.6937	7.73513e-05	10.0698	up
ONT.11188.4	0	0	6	122	0	0	0.538939	5.82892	0.00457325	7.92516	up
ONT.11189.6	0	0	23	30	0	0	1.40085	0.970803	0.00748537	7.3464	up
ONT.11190.12	0	0	27	114	0	0	0.700668	1.59176	0.00204743	8.34194	up
ONT.11190.14	0	0	34	28	0	0	2.12584	0.905579	0.00576771	7.56383	up
ONT.11190.15	0	0	30	46	0	0	1.23308	1.01573	0.00422177	7.77101	up
ONT.11192.8	0	1	227	295	0	0.031474	16.547	11.3403	5.54703e-09	8.14494	up
ONT.11197.1	0	0	49	103	0	0	7.42531	8.36015	0.0013	8.57712	up
ONT.11199.1	0	0	49	112	0	0	0.990187	1.19303	0.00119916	8.6324	up
ONT.11204.2	0	0	71	43	0	0	1.6946	0.534533	0.00211121	8.3121	up
ONT.11205.10	0	0	47	160	0	0	0.922176	1.67667	0.000875335	8.85857	up
ONT.11205.14	0	0	122	154	0	0	2.68306	1.78857	0.000312501	9.38956	up
ONT.11205.15	0	0	139	151	0	0	3.31353	1.9018	0.000278759	9.46137	up
ONT.11205.19	0	0	102	119	0	0	2.94014	1.81113	0.000521579	9.11557	up
ONT.11205.2	0	0	125	179	0	0	2.13635	1.62105	0.000251363	9.50052	up
ONT.11205.20	0	0	79	89	0	0	2.59368	1.53609	0.000937544	8.77493	up
ONT.11205.21	0	0	428	670	0	0	14.9534	12.3515	5.59594e-06	11.1193	up
ONT.11205.26	0	0	139	126	0	0	6.41175	3.06488	0.000349647	9.35496	up
ONT.11205.6	0	0	195	107	0	0	3.47347	1.0101	0.000287325	9.52054	up
ONT.11205.9	0	0	158	149	0	0	2.94801	1.47055	0.000246059	9.5389	up
ONT.11207.1	0	0	25	46	0	0	2.34439	2.29806	0.00490172	7.66634	up
ONT.1122.2	0	0	44	85	0	0	2.02688	2.07625	0.00173692	8.3894	up
ONT.11232.1	0	0	59	65	0	0	2.73226	1.58287	0.00171942	8.39973	up
ONT.11232.4	0	0	70	122	0	0	1.14582	1.06062	0.000752405	8.89818	up
ONT.11233.1	0	0	32	44	0	0	0.985389	0.723765	0.00416643	7.7814	up
ONT.11237.1	0	0	26	30	0	0	3.96745	2.42874	0.0068004	7.42225	up
ONT.1124.14	1	1	52	113	0.004117	0.002632	8.36206	9.57261	1.87453e-06	5.59897	up
ONT.11242.1	0	0	38	73	0	0	2.82787	2.88238	0.0022908	8.20571	up
ONT.11242.3	0	0	44	62	0	0	4.73984	3.55729	0.00233491	8.18775	up
ONT.11255.1	5	6	1082	2108	0.098333	0.109766	21.3378	21.9396	8.62664e-42	7.52352	up
ONT.11255.3	0	0	35	19	0	0	0.12685	0.035116	0.00738042	7.40503	up
ONT.11256.3	61	64	1575	1342	2.00975	1.77214	47.216	21.2359	1.05166e-16	4.03709	up
ONT.1126.3	0	0	104	194	0	0	2.94299	2.90799	0.000286404	9.43822	up
ONT.11263.4	0	0	465	1515	0	0	8.75446	15.066	1.29847e-06	11.7119	up
ONT.11270.31	1	1	15	21	3.4e-05	0.003495	1.44687	1.09464	0.00286251	3.50887	up
ONT.11275.6	0	0	12	81	0	0	1.17539	4.2905	0.00498682	7.74677	up
ONT.11292.1	0	0	112	49	0	0	5.6172	0.93919	0.00118001	8.72964	up
ONT.11292.2	0	0	268	548	0	0	14.1982	15.3285	1.79978e-05	10.6937	up
ONT.11310.1	0	0	72	177	0	0	12.6846	16.5471	0.000495263	9.15898	up
ONT.11310.2	0	0	30	56	0	0	4.09093	4.01142	0.00356446	7.89783	up
ONT.11312.8	0	0	42	61	0	0	2.66522	2.03591	0.0024677	8.1495	up
ONT.11319.26	0	0	72	21	0	0	2.42161	0.365914	0.00344714	8.04307	up
ONT.11320.2	34	41	384	415	3.26654	3.27608	33.5009	19.1178	1.69824e-11	2.88075	up
ONT.11320.4	0	0	414	584	0	0	48.6839	36.2164	7.59808e-06	11.0098	up
ONT.11322.1	0	0	15	34	0	0	1.22113	1.44248	0.00925088	7.18914	up
ONT.11331.3	0	0	35	60	0	0	1.83657	1.64147	0.00294591	8.03127	up
ONT.11332.3	0	0	37	51	0	0	0.606986	0.448812	0.00325339	7.9609	up
ONT.11339.9	0	0	52	75	0	0	2.9905	2.31005	0.00166928	8.40856	up
ONT.11342.14	0	0	127	191	0	0	1.96482	1.56762	0.000226744	9.55199	up
ONT.11346.11	0	0	64	112	0	0	1.94348	1.81413	0.000902331	8.78923	up
ONT.11347.6	0	0	43	56	0	0	1.51165	1.04695	0.00262259	8.11046	up
ONT.11352.1	0	0	131	331	0	0	8.56761	11.4277	0.0001108	9.92866	up
ONT.11352.2	0	0	81	255	0	0	6.35461	10.5528	0.000288663	9.47989	up
ONT.11352.3	0	0	40	136	0	0	2.17255	3.9548	0.0012151	8.65907	up
ONT.11356.3	0	0	694	100	0	0	14.8779	1.12485	4.75071e-05	10.6173	up
ONT.1137.51	0	0	563	280	0	0	33.9492	8.9141	1.81531e-05	10.8081	up
ONT.1137.54	0	0	380	786	0	0	44.7589	48.8602	5.50057e-06	11.1447	up
ONT.11373.4	0	0	34	94	0	0	1.90183	2.83224	0.00201606	8.31316	up
ONT.11374.2	0	0	83	64	0	0	1.77566	0.725371	0.00126429	8.62307	up
ONT.11375.14	0	0	1804	1370	0	0	73.7503	29.5524	8.50819e-08	12.5215	up
ONT.11379.5	0	0	24	135	0	0	0.942695	2.8669	0.001894	8.42681	up
ONT.11381.4	0	0	41	41	0	0	0.703319	0.371924	0.0036178	7.89642	up
ONT.11389.10	0	0	556	699	0	0	19.4188	12.8698	3.37807e-06	11.3112	up
ONT.1139.3	0	0	82	126	0	0	4.76341	3.85663	0.000612192	9.01535	up
ONT.11393.39	0	0	217	714	0	0	4.28708	7.46733	1.80751e-05	10.7521	up
ONT.11393.9	0	0	10	4972	0	0	0.128047	35.0118	0.00123154	9.91995	up
ONT.11400.1	2	0	257	406	0.122855	0	25.0236	20.8807	9.10038e-13	7.61603	up
ONT.11404.2	0	2	271	78	0	0.021136	2.1646	0.328571	1.25957e-05	6.79935	up
ONT.1141.1	0	0	659	869	0	0	58.6365	40.7997	1.60595e-06	11.5597	up
ONT.11415.1	0	0	110	103	0	0	2.48694	1.22461	0.000572619	9.07973	up
ONT.11420.1	1	1	283	300	0.010753	0.008592	29.0945	16.3284	1.70087e-11	7.48257	up
ONT.11420.2	0	0	366	166	0	0	7.76628	1.85905	7.20166e-05	10.2243	up
ONT.11422.9	0	0	48	77	0	0	1.84728	1.56089	0.00175441	8.37721	up
ONT.11428.1	0	0	72	80	0	0	1.89897	1.12137	0.00115547	8.65134	up
ONT.11436.1	0	0	113	74	0	0	2.11056	0.733362	0.000796518	8.9227	up
ONT.11442.3	0	0	100	102	0	0	3.19779	1.71417	0.000635745	9.01005	up
ONT.11443.5	10	25	141	190	1.11625	2.41901	14.6413	10.4457	1.02291e-05	2.68496	up
ONT.1145.2	0	0	28	46	0	0	0.948506	0.836886	0.0044693	7.73091	up
ONT.11455.3	1	1	52	31	0.025268	0.07548	8.21017	2.55497	0.000319056	4.76897	up
ONT.11455.4	9	11	32	52	0.987576	1.01253	3.40518	2.92747	0.0069838	1.48081	up
ONT.11455.7	1	1	7	65	0.012616	0.03622	0.445921	2.23916	0.00514945	4.2079	up
ONT.11455.8	1	1	20	88	0.016601	0.055853	1.54465	3.72266	0.000313145	4.87803	up
ONT.11464.19	0	0	12	65	0	0	0.770156	2.26701	0.00615744	7.56551	up
ONT.11466.15	0	0	16	54	0	0	0.22307	0.420094	0.00601286	7.54484	up
ONT.11469.5	0	0	121	215	0	0	4.22273	3.94694	0.000207563	9.5977	up
ONT.11469.8	0	0	18	76	0	0	0.440896	0.990347	0.00407754	7.85297	up
ONT.1147.20	0	0	56	111	0	0	4.36087	4.60406	0.00105194	8.70368	up
ONT.11471.1	0	0	37	83	0	0	1.56311	1.88441	0.00208779	8.2749	up
ONT.11472.6	0	0	43	83	0	0	0.622109	0.643059	0.0018131	8.36059	up
ONT.11476.2	0	0	631	712	0	0	29.2288	17.428	2.66204e-06	11.4033	up
ONT.11476.3	2	0	452	917	0.056808	0	21.2832	22.8014	2.03604e-15	8.5912	up
ONT.11478.7	0	0	57	101	0	0	6.65409	6.27509	0.00113585	8.65342	up
ONT.1148.1	14	19	130	164	0.947988	1.02812	7.92439	5.24905	2.77605e-08	2.59891	up
ONT.1148.5	0	0	271	216	0	0	30.2481	12.7123	7.54257e-05	10.1239	up
ONT.11482.2	0	1	236	782	0	0.03111	10.8124	18.9601	1.97138e-09	8.8985	up
ONT.11487.6	0	0	72	46	0	0	4.79054	1.60441	0.00197061	8.35434	up
ONT.11488.4	0	0	160	91	0	0	2.92867	0.875463	0.000434067	9.28931	up
ONT.11490.1	0	0	285	1052	0	0	4.40944	8.58902	6.27353e-06	11.1808	up
ONT.11503.1	0	2	157	327	0	0.054883	6.40169	7.06295	2.09996e-10	7.13084	up
ONT.11503.2	0	0	35	92	0	0	2.34501	3.24458	0.00200327	8.31377	up
ONT.11503.4	0	0	38	16	0	0	2.75876	0.623033	0.00759201	7.40328	up
ONT.11503.6	0	0	24	27	0	0	1.59927	0.976537	0.00787235	7.31035	up
ONT.11520.12	0	0	94	119	0	0	16.9126	11.3511	0.000568599	9.06357	up
ONT.11520.5	0	0	50	72	0	0	21.6688	16.3816	0.00180219	8.35908	up
ONT.11520.6	0	0	398	746	0	0	20.9637	20.7396	5.41482e-06	11.1408	up
ONT.11522.2	0	0	63	94	0	0	2.37749	1.87142	0.00110334	8.66785	up
ONT.11537.3	23	27	93	254	1.85465	1.85901	6.95549	10.0815	0.000232414	2.12988	up
ONT.11537.7	1	1	19	11	1e-05	1.6e-05	2.44299	0.694091	0.00995461	3.33431	up
ONT.11538.2	1	1	10	18	0.00905	0.011209	2.95595	2.82078	0.00788895	3.12952	up
ONT.11557.4	0	0	57	15	0	0	10.1868	1.36052	0.00528532	7.73023	up
ONT.11561.25	1	1	475	336	7.9e-05	0.000314	31.9525	11.9434	3.23662e-11	7.9721	up
ONT.11568.1	3	0	258	263	0.048759	0	5.32874	2.86739	3.45251e-11	6.77377	up
ONT.11573.11	1	5	11	258	0.002582	0.170351	0.449902	6.07698	0.00436391	4.48069	up
ONT.11577.1	0	0	21	54	0	0	1.0798	1.48672	0.00491045	7.67902	up
ONT.11577.3	0	0	66	62	0	0	3.75134	1.85532	0.00162434	8.44668	up
ONT.11579.6	0	0	5583	7916	0	0	380.012	284.381	2.56174e-11	14.3907	up
ONT.11583.4	0	0	16	89	0	0	0.240115	1.03239	0.00380846	7.92968	up
ONT.11586.3	0	0	61	111	0	0	1.37395	1.31923	0.000959137	8.75459	up
ONT.11589.3	0	0	121	124	0	0	6.35475	3.4408	0.000414903	9.25189	up
ONT.11592.2	1	2	101	183	0.046781	0.06522	6.16862	5.93998	8.34157e-10	5.86724	up
ONT.11593.5	0	0	64	71	0	0	2.5939	1.52767	0.00145718	8.50443	up
ONT.11593.9	0	0	212	342	0	0	9.99048	8.50935	5.11487e-05	10.2447	up
ONT.116.3	0	0	46	76	0	0	1.59732	1.40686	0.00184919	8.34356	up
ONT.1160.4	0	0	46	55	0	0	1.16391	0.73344	0.0025151	8.14146	up
ONT.11602.23	0	0	43	49	0	0	2.13321	1.28032	0.00297349	8.02989	up
ONT.11602.3	0	0	285	405	0	0	4.28932	3.21773	2.53076e-05	10.5391	up
ONT.11603.17	0	0	29	69	0	0	3.54785	4.51607	0.00306826	8.01711	up
ONT.11613.21	0	0	18	92	0	0	0.318271	1.21491	0.00341646	8.00259	up
ONT.11615.1	0	0	34	228	0	0	0.817069	2.92914	0.000793859	9.00058	up
ONT.11625.1	0	0	33	71	0	0	0.933388	1.05239	0.00266408	8.10732	up
ONT.11625.2	0	0	27	21	0	0	0.863749	0.35045	0.00862685	7.2559	up
ONT.11628.4	0	0	49	55	0	0	1.43136	0.841538	0.00237783	8.18158	up
ONT.1163.2	0	0	219	304	0	0	7.87018	5.77743	5.8052e-05	10.1894	up
ONT.11631.12	0	0	7	187	0	0	0.433308	6.16506	0.00264944	8.36957	up
ONT.11643.3	0	0	5229	9059	0	0	56.9781	52.1004	2.12134e-11	14.4351	up
ONT.11648.4	22	35	113	135	0.597826	0.802468	2.81688	1.78046	0.000916527	1.58142	up
ONT.11648.5	118	198	1318	2108	2.53893	3.57131	25.6566	21.6649	1.06922e-15	2.86221	up
ONT.11660.3	0	0	52	62	0	0	1.66183	1.04818	0.00201606	8.29084	up
ONT.11672.1	0	0	40	40	0	0	3.70983	1.93622	0.00377556	7.86617	up
ONT.1169.1	0	0	58	42	0	0	1.27338	0.425292	0.00260981	8.15042	up
ONT.11692.1	0	0	186	239	0	0	4.3041	2.93005	0.000103533	9.9331	up
ONT.11699.2	0	0	141	160	0	0	3.63613	2.17901	0.00025447	9.50595	up
ONT.1171.1	0	0	222	315	0	0	20.7317	15.5151	5.38278e-05	10.2208	up
ONT.1171.5	0	0	17	53	0	0	0.984225	1.61485	0.00585232	7.56011	up
ONT.1173.2	0	0	81	256	0	0	4.24282	7.10728	0.000287645	9.48273	up
ONT.11732.1	0	0	31	36	0	0	3.97926	2.49258	0.00509053	7.64029	up
ONT.11736.5	0	0	45	90	0	0	2.19904	2.32683	0.00160999	8.43953	up
ONT.1174.10	0	0	239	303	0	0	3.71005	2.48892	5.21927e-05	10.2421	up
ONT.11740.1	0	0	69	88	0	0	15.3826	10.2702	0.00108317	8.68223	up
ONT.11741.1	0	0	25	55	0	0	3.26702	3.83134	0.00420268	7.78402	up
ONT.11743.4	4	4	66	109	0.105584	0.085636	1.73138	1.50578	2.86541e-08	3.83185	up
ONT.11743.5	0	0	443	1066	0	0	12.541	15.9455	2.54021e-06	11.4388	up
ONT.11756.1	0	0	17	29	0	0	0.776183	0.702527	0.00961537	7.15031	up
ONT.11759.1	0	0	68	18	0	0	2.67507	0.372224	0.00398763	7.94343	up
ONT.11759.2	0	0	175	251	0	0	9.75963	7.36485	0.000103998	9.92642	up
ONT.11759.5	0	0	33	13	0	0	1.30665	0.26055	0.00971973	7.21055	up
ONT.11759.7	0	0	65	300	0	0	2.50523	6.12999	0.000305884	9.49632	up
ONT.11759.8	0	0	175	144	0	0	8.54321	3.71859	0.000228322	9.59052	up
ONT.11760.39	0	0	103	27	0	0	6.09907	0.591088	0.00200472	8.44107	up
ONT.11761.1	103	120	483	682	8.48749	8.28102	35.872	26.7302	2.13556e-11	1.81949	up
ONT.11761.5	0	0	156	709	0	0	24.3216	58.2936	3.07947e-05	10.5815	up
ONT.11765.3	0	0	26	39	0	0	0.723379	0.579444	0.00546461	7.58243	up
ONT.11767.2	0	0	24	37	0	0	1.1408	0.937052	0.00609084	7.50243	up
ONT.11768.4	0	0	56	95	0	0	3.918	3.50649	0.00122675	8.6036	up
ONT.11775.6	0	0	104	128	0	0	3.23342	2.09579	0.000468109	9.17287	up
ONT.11780.1	0	0	28	44	0	0	2.64697	2.19889	0.0046476	7.7024	up
ONT.11781.4	0	0	68	104	0	0	3.04631	2.45497	0.00091596	8.77856	up
ONT.11784.2	0	0	31	103	0	0	1.72521	3.0106	0.0020111	8.33087	up
ONT.11790.1	0	0	64	97	0	0	2.29808	1.8516	0.00105016	8.69738	up
ONT.11796.11	1	1	19	36	0.003104	0.004164	1.029	1.0512	0.000579893	4.07409	up
ONT.11799.10	2	3	21	19	0.099364	0.124601	0.99041	0.494676	0.00733534	2.44838	up
ONT.11804.4	0	0	38	29	0	0	2.77042	1.10919	0.00510789	7.6606	up
ONT.11820.1	0	0	58	78	0	0	1.48563	1.05826	0.00144984	8.49978	up
ONT.11828.6	0	0	96	159	0	0	3.25435	2.8541	0.000395251	9.26127	up
ONT.11830.1	1	0	67	57	0.074501	0	5.88374	2.65991	6.10855e-05	6.15966	up
ONT.11837.1	0	0	37	31	0	0	1.95109	0.857817	0.00496784	7.67556	up
ONT.11839.6	0	0	55	91	0	0	1.95079	1.70324	0.0013035	8.56528	up
ONT.11845.12	0	0	41	27	0	0	1.44003	0.423023	0.0050436	7.68182	up
ONT.11853.16	0	0	49	64	0	0	5.14414	3.57666	0.00205891	8.2732	up
ONT.11853.17	1	0	294	705	0.054561	0	19.3547	24.5127	2.49658e-10	8.93685	up
ONT.11853.20	0	0	29	21	0	0	1.42906	0.558578	0.0081117	7.30755	up
ONT.11856.1	1	1	199	194	0.009942	0.042102	10.2836	5.30239	1.47757e-09	6.93097	up
ONT.11866.10	0	0	63	110	0	0	2.83585	2.64286	0.000935769	8.7682	up
ONT.11866.12	0	0	25	77	0	0	0.702293	1.14002	0.00314688	8.01551	up
ONT.11869.1	0	0	751	760	0	0	25.6927	13.7327	1.76836e-06	11.5576	up
ONT.11869.2	0	0	41	36	0	0	1.79765	0.836699	0.00403077	7.82537	up
ONT.11869.4	0	0	99	282	0	0	6.40858	9.68912	0.000198542	9.65993	up
ONT.11869.6	0	0	55	27	0	0	4.24618	1.07423	0.00383842	7.90916	up
ONT.11869.8	0	0	58	79	0	0	7.00193	4.99969	0.00143015	8.50774	up
ONT.11871.1	0	2	21	36	0	0.053423	0.853647	0.800656	0.000539962	4.14079	up
ONT.11876.11	0	0	18	34	0	0	0.408007	0.079081	0.00808688	7.28605	up
ONT.11876.9	0	0	35	60	0	0	2.60201	2.36576	0.00294591	8.03127	up
ONT.11877.3	0	0	56	27	0	0	1.25112	0.310291	0.00377821	7.9236	up
ONT.11878.2	0	0	201	285	0	0	5.54578	4.15692	7.1684e-05	10.0944	up
ONT.11881.1	3	3	43	60	0.078061	0.054315	1.12924	0.837602	9.23672e-06	3.49777	up
ONT.11881.3	0	0	337	493	0	0	6.61307	5.1096	1.42413e-05	10.7713	up
ONT.11882.6	0	0	8	81	0	0	0.124593	0.756748	0.00619056	7.61904	up
ONT.11882.8	0	0	43	17	0	0	0.70581	0.143862	0.00653338	7.52827	up
ONT.11883.3	0	0	17	30	0	0	0.63697	0.612721	0.00936055	7.17247	up
ONT.11883.6	0	0	23	40	0	0	1.54025	1.46311	0.00589412	7.52834	up
ONT.11887.2	0	0	108	131	0	0	9.72256	6.25373	0.00043735	9.21128	up
ONT.11893.1	91	95	199	576	2.35768	2.08379	8.23954	7.1593	0.0083572	1.38582	up
ONT.11897.3	0	0	15	31	0	0	1.43034	1.51839	0.00995461	7.12695	up
ONT.11898.1	3	3	50	83	0.161904	0.133931	3.49657	3.06885	7.26435e-07	3.84231	up
ONT.11912.3	0	0	220	294	0	0	10.0214	7.05696	6.07789e-05	10.1707	up
ONT.1192.1	0	5	95	134	0	0.375353	8.0922	6.03829	6.08959e-07	4.89185	up
ONT.11923.5	0	0	115	19	0	0	5.00437	0.424054	0.00217442	8.43981	up
ONT.11927.12	0	1	13	26	0	0.001057	0.311727	0.334531	0.00296275	4.47584	up
ONT.11927.22	0	0	435	800	0	0	9.01936	8.76493	4.11335e-06	11.2419	up
ONT.11927.8	0	0	59	79	0	0	2.14765	1.51622	0.00140717	8.51822	up
ONT.1193.1	0	0	21	33	0	0	3.06532	2.56606	0.0074112	7.35256	up
ONT.11932.1	0	0	139	339	0	0	3.24651	4.17326	9.88271e-05	9.97928	up
ONT.11932.2	0	0	121	316	0	0	4.70926	6.50215	0.000131898	9.8514	up
ONT.11940.20	140	146	441	516	36.3689	31.9908	103.841	64.1204	0.000535375	1.20109	up
ONT.11942.14	0	0	9	80	0	0	0.33662	1.59547	0.00591015	7.64276	up
ONT.11945.4	0	0	59	189	0	0	2.5536	4.35877	0.000579857	9.09636	up
ONT.11949.16	0	0	24	40	0	0	0.753701	0.682612	0.00569426	7.55245	up
ONT.11949.4	0	0	145	209	0	0	9.09383	6.93842	0.000170446	9.69202	up
ONT.11949.5	0	0	356	1001	0	0	14.6366	21.7213	4.43012e-06	11.2665	up
ONT.11949.6	0	0	583	141	0	0	22.5819	2.87479	4.33269e-05	10.5635	up
ONT.11949.7	0	0	87	284	0	0	2.96539	5.1085	0.000233226	9.59583	up
ONT.11952.1	0	0	21	26	0	0	0.509888	0.339306	0.0089956	7.20471	up
ONT.11953.10	0	0	472	718	0	0	21.7157	17.4697	4.19817e-06	11.2257	up
ONT.11961.2	0	0	163	201	0	0	3.97061	2.58376	0.00015649	9.74039	up
ONT.11972.30	0	0	40	42	0	0	5.50059	3.02271	0.0036178	7.89372	up
ONT.11975.1	4	2	64	65	0.970903	0.332531	14.9528	8.0507	7.99425e-06	3.8476	up
ONT.11977.1	0	0	43	63	0	0	0.967349	0.75501	0.00234643	8.18397	up
ONT.11987.5	0	0	48	167	0	0	1.24519	2.32326	0.000821614	8.90067	up
ONT.11988.1	0	0	65	85	0	0	1.18757	0.817695	0.00119155	8.62361	up
ONT.11992.3	0	0	37	29	0	0	0.440112	0.179184	0.00522943	7.64151	up
ONT.11999.4	0	0	123	95	0	0	1.84161	0.752431	0.000557631	9.11329	up
ONT.1200.12	1	0	20	33	0.277638	0	5.7344	5.04644	0.000993093	4.91644	up
ONT.12010.6	0	0	48	68	0	0	2.03092	1.35779	0.0019817	8.2984	up
ONT.12011.1	0	0	43	91	0	0	0.855693	0.957062	0.00166358	8.42072	up
ONT.12015.3	4	5	38	37	0.386802	0.415988	3.80288	1.91703	0.00104718	2.51472	up
ONT.12016.4	0	0	24	44	0	0	1.22424	1.21345	0.00525633	7.61438	up
ONT.12017.9	0	0	19	59	0	0	1.05289	1.8055	0.00491564	7.69055	up
ONT.12019.1	33	31	714	295	0.815103	0.634363	15.9261	3.47326	6.31765e-05	3.53287	up
ONT.12019.2	0	0	26	61	0	0	0.051192	0.064714	0.00373087	7.87497	up
ONT.1202.7	0	0	42	58	0	0	7.70048	5.61383	0.00259036	8.11785	up
ONT.12020.2	0	0	21	24	0	0	0.513726	0.314715	0.00956483	7.1577	up
ONT.12020.4	0	0	59	78	0	0	3.42911	2.38704	0.00142663	8.51028	up
ONT.12028.1	0	0	17	38	0	0	1.7889	2.10736	0.00770884	7.32955	up
ONT.12037.6	0	0	951	640	0	0	14.3579	5.098	1.76852e-06	11.623	up
ONT.12040.35	0	0	24	95	0	0	0.591811	1.28102	0.0026793	8.15017	up
ONT.12051.1	0	0	285	404	0	0	6.87992	5.14062	2.54172e-05	10.5375	up
ONT.12052.8	4	4	149	412	0.11201	0.088313	4.89971	7.18107	4.04051e-12	5.41142	up
ONT.12057.10	0	0	22	24	0	0	0.738724	0.435965	0.00924481	7.18731	up
ONT.12057.2	0	0	196	213	0	0	9.75365	5.61365	0.000115584	9.89492	up
ONT.12060.1	0	0	31	77	0	0	1.09916	1.45918	0.00261984	8.12729	up
ONT.12060.3	0	0	83	168	0	0	3.72324	4.00852	0.000442764	9.20795	up
ONT.12060.4	0	0	73	48	0	0	3.99356	1.38304	0.00187569	8.38503	up
ONT.12065.1	4	7	22	75	0.125941	0.173631	0.620609	1.15178	0.00413471	2.44079	up
ONT.12070.10	0	0	8128	11556	0	0	531.625	398.955	2.30994e-12	14.884	up
ONT.12075.3	0	0	6	103	0	0	0.743891	7.39764	0.00547718	7.76522	up
ONT.12076.14	0	0	14	37	0	0	1.23026	1.74598	0.0090523	7.21233	up
ONT.12078.1	0	0	84	143	0	0	3.25046	2.93517	0.000518702	9.11117	up
ONT.1208.1	0	0	119	190	0	0	16.8365	14.238	0.000247219	9.50828	up
ONT.12084.2	0	0	114	178	0	0	5.64428	4.64681	0.000282739	9.43985	up
ONT.12094.3	1	0	403	1441	0.018915	0	9.44286	7.70538	5.11341e-11	9.68584	up
ONT.12094.5	0	0	524	764	0	0	12.8899	9.91627	3.09235e-06	11.3318	up
ONT.12098.1	0	0	21	38	0	0	5.72685	5.527	0.00659473	7.44396	up
ONT.12099.2	0	0	64	89	0	0	2.07747	1.52354	0.00115397	8.64286	up
ONT.12099.4	0	0	134	233	0	0	5.48593	5.02412	0.000163995	9.71253	up
ONT.1210.1	15	8	185	256	2.49745	1.15026	29.1927	21.3085	2.11665e-11	3.66696	up
ONT.12107.1	0	0	21	30	0	0	1.53634	1.17122	0.00800104	7.29222	up
ONT.12112.1	295	207	1509	2892	6.08897	3.58102	28.1099	28.4475	5.19189e-10	2.50033	up
ONT.12114.1	0	0	27	17	0	0	1.251	0.408976	0.0099414	7.15705	up
ONT.12114.6	0	0	608	595	0	0	48.3222	24.9262	4.15635e-06	11.2674	up
ONT.12120.5	0	0	249	291	0	0	3.66065	2.26085	5.27037e-05	10.2427	up
ONT.12126.1	0	0	130	299	0	0	5.16899	6.29891	0.000127278	9.85576	up
ONT.12127.3	0	0	116	194	0	0	3.60828	3.20205	0.000248823	9.50579	up
ONT.12128.4	0	0	62	101	0	0	2.78352	2.39102	0.00103937	8.70395	up
ONT.12129.10	0	0	36	173	0	0	1.0827	2.77355	0.00103888	8.79432	up
ONT.12136.1	0	0	105	200	0	0	8.27938	8.31498	0.000273332	9.46379	up
ONT.12139.1	0	0	48	60	0	0	4.2418	2.78583	0.00223606	8.22079	up
ONT.12139.2	0	0	72	154	0	0	5.27956	5.95315	0.000573665	9.06612	up
ONT.12145.7	0	0	30	25	0	0	1.49121	0.665758	0.00697664	7.41798	up
ONT.12148.1	19	14	212	686	0.981987	0.608924	10.1141	17.2643	4.00608e-09	4.04259	up
ONT.1215.1	0	0	50	81	0	0	5.23766	4.44562	0.00160714	8.4339	up
ONT.12162.13	0	0	62	69	0	0	3.58698	2.09176	0.00154432	8.46702	up
ONT.12164.1	0	0	22	96	0	0	0.127855	0.698959	0.00284256	8.11965	up
ONT.12165.2	0	0	33	111	0	0	1.28919	2.33339	0.00177266	8.41594	up
ONT.12165.4	0	0	137	144	0	0	6.17101	3.41826	0.000300233	9.42325	up
ONT.12170.1	0	0	89	128	0	0	2.34259	1.77835	0.000550922	9.07576	up
ONT.12179.4	0	0	68	519	0	0	0.970957	3.96611	0.000139385	9.97469	up
ONT.12179.56	461	440	1276	4839	45.0661	36.1071	112.48	225.281	0.000758982	2.04555	up
ONT.12183.5	0	0	20	40	0	0	0.589497	0.627346	0.00656683	7.45089	up
ONT.12193.12	6	5	241	106	0.104421	0.071253	3.76733	0.873779	6.20313e-06	4.49266	up
ONT.12200.1	0	0	23	28	0	0	1.33126	0.880196	0.00789996	7.30492	up
ONT.12201.1	0	0	392	1406	0	0	70.6361	133.727	2.135e-06	11.5639	up
ONT.12202.1	1	2	51	103	0.015643	0.215443	6.05543	6.46906	8.6596e-07	4.97933	up
ONT.12202.2	1	1	24	67	0.002562	0.059359	4.99064	7.42338	0.000149066	4.71941	up
ONT.12202.5	4	4	16	33	0.669169	0.491315	2.72991	2.99619	0.00848066	1.98482	up
ONT.12204.1	0	0	12	66	0	0	1.66373	4.97779	0.00606894	7.57783	up
ONT.12207.1	0	0	32	59	0	0	3.43443	3.40684	0.00322403	7.96864	up
ONT.1221.17	0	0	54	125	0	0	1.67363	2.0549	0.000971427	8.7608	up
ONT.1221.22	0	0	373	476	0	0	35.0789	23.6386	1.30548e-05	10.8122	up
ONT.12211.1	0	0	11	3823	0	0	0.275727	3.14157	0.00105711	9.96268	up
ONT.1222.6	54	78	282	422	2.40942	2.91759	11.3498	8.98153	7.66085e-08	1.84513	up
ONT.12226.21	0	0	126	148	0	0	20.282	12.6585	0.000317441	9.38548	up
ONT.12226.22	0	0	144	118	0	0	17.7073	7.6081	0.000364365	9.34303	up
ONT.12230.1	0	0	60	124	0	0	9.52527	10.3136	0.000872806	8.81656	up
ONT.12231.1	0	0	33	46	0	0	1.11647	0.832597	0.00391572	7.82759	up
ONT.12232.3	0	0	352	313	0	0	6.13516	2.87214	2.97413e-05	10.5166	up
ONT.1225.1	0	0	124	109	0	0	7.65497	3.55602	0.000471884	9.19415	up
ONT.12263.1	0	0	57	71	0	0	2.4785	1.64901	0.00162352	8.43081	up
ONT.12271.7	0	0	35	33	0	0	0.462803	0.234369	0.00495616	7.67054	up
ONT.12273.3	0	0	52	42	0	0	0.156306	0.304	0.00288605	8.0722	up
ONT.12285.10	0	0	82	134	0	0	1.68734	1.46817	0.000572619	9.05476	up
ONT.12286.6	0	0	23	49	0	0	0.45286	0.623399	0.0049671	7.66168	up
ONT.12292.3	0	0	28	40	0	0	3.27854	2.47909	0.00505081	7.64205	up
ONT.12294.10	0	0	46	56	0	0	3.20323	2.08279	0.0024716	8.15232	up
ONT.12298.12	0	0	66	113	0	0	1.29236	1.17409	0.000865771	8.81349	up
ONT.12314.2	0	0	32	51	0	0	0.60202	0.502539	0.00366658	7.87463	up
ONT.12315.1	0	0	34	65	0	0	3.3102	3.38079	0.00281545	8.06634	up
ONT.12315.5	0	0	19	44	0	0	1.18424	1.45733	0.00630465	7.48691	up
ONT.12315.7	0	0	179	1025	0	0	6.15227	18.6235	1.43625e-05	10.9406	up
ONT.12320.1	0	0	47	25	0	0	2.7326	0.756882	0.0047025	7.75228	up
ONT.12324.1	0	0	403	587	0	0	15.2253	11.7011	7.85245e-06	10.9963	up
ONT.1233.3	0	0	97	181	0	0	7.52075	7.42926	0.000336571	9.35075	up
ONT.12335.1	0	0	17	41	0	0	0.894732	1.16018	0.00723579	7.38112	up
ONT.12341.27	0	0	19	36	0	0	3.88094	3.90006	0.00742628	7.35326	up
ONT.12342.1	0	0	22	23	0	0	0.246598	0.138703	0.0095334	7.16334	up
ONT.12344.10	0	0	33	31	0	0	2.27491	1.12803	0.00546259	7.59684	up
ONT.12344.8	0	0	13	96	0	0	0.941227	3.70602	0.00401867	7.91824	up
ONT.12344.9	0	0	130	308	0	0	5.99115	7.50195	0.000122796	9.87555	up
ONT.12350.1	29	53	299	779	1.09231	1.69611	10.4328	14.3601	2.19503e-07	3.06129	up
ONT.12350.33	0	0	30	23	0	0	0.812259	0.328481	0.0074112	7.37617	up
ONT.12359.3	0	1	281	350	0	0.027067	14.7116	9.65624	1.51599e-09	8.41389	up
ONT.12360.12	0	0	100	210	0	0	10.508	11.7091	0.000275382	9.46595	up
ONT.12360.5	1	0	63	105	0.000505	0	3.82421	3.36093	7.81952e-06	6.52251	up
ONT.1237.1	0	0	37	55	0	0	1.832	1.4475	0.00304248	8.00833	up
ONT.12378.7	0	0	109	215	0	0	14.5014	15.0931	0.000239536	9.53353	up
ONT.12379.1	0	0	16	62	0	0	0.28582	0.59199	0.00533448	7.64689	up
ONT.1238.4	0	0	122	171	0	0	9.20928	6.81736	0.000274054	9.45615	up
ONT.12383.1	0	0	24	50	0	0	1.04356	1.1618	0.00471986	7.69842	up
ONT.12384.9	0	0	54	77	0	0	1.1869	0.895257	0.0015702	8.44803	up
ONT.12394.5	0	0	27	35	0	0	0.402196	0.278387	0.00582148	7.53763	up
ONT.12399.9	0	0	61	92	0	0	0.954455	0.754204	0.00116665	8.63462	up
ONT.12406.5	0	0	35	42	0	0	0.473168	0.294697	0.00403966	7.8081	up
ONT.12416.3	0	1	34	15	0	0.022443	1.18501	0.268588	0.00319775	4.92361	up
ONT.12418.1	0	0	28	30	0	0	9.56616	5.28533	0.00642985	7.46968	up
ONT.12422.1	0	0	138	334	0	0	3.20832	4.10083	0.000101779	9.96504	up
ONT.12422.2	0	0	157	124	0	0	3.70137	1.54479	0.000311408	9.43161	up
ONT.12422.3	0	0	58	38	0	0	1.39216	0.479845	0.00283898	8.10175	up
ONT.12423.2	0	0	206	439	0	0	14.4993	16.3612	3.82037e-05	10.3867	up
ONT.12425.1	0	0	27	27	0	0	4.19415	2.21139	0.00717709	7.38681	up
ONT.12426.9	0	0	35	34	0	0	1.06595	0.542685	0.0048322	7.68685	up
ONT.12442.1	0	0	28	108	0	0	1.53267	3.16495	0.00209454	8.31733	up
ONT.12443.1	0	0	22	63	0	0	0.804844	1.20938	0.00414338	7.80966	up
ONT.12448.4	0	0	40	51	0	0	1.00234	0.662178	0.00305245	8.00854	up
ONT.12450.1	25	59	1059	1649	2.31446	1.46376	88.9027	73.0639	2.15851e-17	4.43053	up
ONT.12458.1	0	1	192	345	0	0.034845	25.8824	24.5772	5.70909e-09	8.13975	up
ONT.12459.18	0	0	77	143	0	0	5.41669	5.34517	0.000573665	9.05799	up
ONT.12481.2	0	0	57	114	0	0	2.79448	2.97574	0.00100344	8.73147	up
ONT.12490.6	0	0	42	85	0	0	0.997344	1.07857	0.00181396	8.36239	up
ONT.12491.16	0	0	103	132	0	0	2.8692	1.94553	0.000455259	9.18605	up
ONT.12493.3	0	0	33	41	0	0	0.866198	0.580392	0.00432452	7.75693	up
ONT.12498.10	0	0	25	573	0	0	1.1843	14.8603	0.000286695	9.76858	up
ONT.12498.8	0	0	111	108	0	0	6.80327	3.4999	0.000535257	9.11317	up
ONT.12499.2	0	0	241	414	0	0	7.38209	6.68952	3.19341e-05	10.4474	up
ONT.125.1	2	2	22	27	0.070937	0.053976	1.07909	0.698531	0.00124547	3.01424	up
ONT.125.5	2	2	17	29	0.163289	0.122694	1.83555	1.69969	0.00182952	2.88976	up
ONT.125.6	2	2	34	51	0.053649	0.041334	1.26327	1.0074	3.25542e-05	3.77956	up
ONT.12502.8	0	0	44	32	0	0	1.17129	0.443066	0.00416069	7.81521	up
ONT.12505.1	2	2	84	102	0.525123	0.311104	22.1052	14.0928	3.23155e-08	4.92269	up
ONT.12505.2	13	13	55	80	2.0692	1.63515	7.82929	6.05038	0.000394131	1.79676	up
ONT.12508.1	0	0	59	208	0	0	0.977903	1.82294	0.000522412	9.16696	up
ONT.12514.4	0	0	6	4406	0	0	0.093984	0.609645	0.00217694	9.51194	up
ONT.12515.1	144	104	293	1011	4.22315	2.55133	7.73535	14.0971	0.00991042	1.67964	up
ONT.12515.6	1	1	12	43	0.066079	0.059625	0.806487	1.51178	0.00204749	3.97661	up
ONT.12520.7	0	0	61	76	0	0	2.10126	1.37787	0.00142063	8.5149	up
ONT.12522.1	75	94	223	296	8.78415	9.28817	23.7933	16.6527	0.000975829	1.06345	up
ONT.12524.10	0	0	383	166	0	0	10.8894	2.48135	6.74578e-05	10.2616	up
ONT.12527.18	0	0	25	40	0	0	1.88064	1.58304	0.00551267	7.57583	up
ONT.12537.2	0	0	83	85	0	0	3.73829	2.03276	0.000939457	8.77993	up
ONT.12538.3	0	1	42	68	0	0.000902	1.33056	1.14124	5.80694e-05	5.94296	up
ONT.12538.4	0	0	437	515	0	0	22.1879	13.8246	8.9079e-06	10.9628	up
ONT.12541.3	0	0	105	239	0	0	4.2169	5.09505	0.00022316	9.58038	up
ONT.12546.3	30	36	179	221	1.37461	1.38142	7.51645	4.8946	3.01301e-07	2.04899	up
ONT.12547.12	4	3	378	547	0.06517	0.051185	7.19975	5.49293	1.71553e-23	6.42468	up
ONT.12549.7	0	0	57	109	0	0	1.27579	1.30647	0.00105109	8.70239	up
ONT.12553.1	5	0	50	97	0.316652	0	3.40516	3.51664	0.000455638	4.12427	up
ONT.12554.8	0	0	78	140	0	0	2.49399	2.37033	0.000577635	9.05225	up
ONT.1256.2	0	0	42	48	0	0	1.30622	0.781956	0.00309389	8.00272	up
ONT.12562.5	0	0	39	83	0	0	1.80485	2.01707	0.00198995	8.30456	up
ONT.12567.14	0	0	25	35	0	0	1.12216	0.846941	0.00618726	7.49133	up
ONT.12567.17	0	0	29	23	0	0	1.24057	0.529105	0.00762125	7.35194	up
ONT.12577.1	0	0	116	156	0	0	2.79497	1.97689	0.000324875	9.36616	up
ONT.12582.3	0	0	86	45	0	0	7.54927	2.07119	0.00167685	8.48098	up
ONT.12585.1	0	0	25	32	0	0	7.13082	4.88415	0.00665723	7.43627	up
ONT.12586.2	0	0	37	46	0	0	2.06018	1.34052	0.00356496	7.89749	up
ONT.1259.12	0	0	36	17	0	0	8.11801	1.95899	0.00769398	7.38227	up
ONT.1259.6	0	1	42	79	0	0.012166	0.606349	0.609544	4.57508e-05	6.05387	up
ONT.12604.1	7	6	404	505	3.71661	2.53669	195.777	129.007	3.4673e-24	5.54704	up
ONT.12606.2	63	59	373	438	1.776	1.38188	9.49463	5.88588	1.06167e-08	2.18502	up
ONT.12614.5	0	0	52	161	0	0	2.23945	3.70886	0.000787139	8.91479	up
ONT.12616.8	0	0	355	555	0	0	8.93016	7.38666	1.07524e-05	10.8803	up
ONT.1262.11	0	0	83	29	0	0	5.85641	1.08598	0.00241667	8.27686	up
ONT.1262.7	0	0	94	138	0	0	5.07125	3.95242	0.000475763	9.15753	up
ONT.1262.9	0	0	138	142	0	0	7.8751	4.28224	0.000303583	9.4197	up
ONT.12629.3	0	0	21	23	0	0	4.34828	2.50203	0.00988043	7.1333	up
ONT.12636.11	0	0	98	160	0	0	5.53214	4.76322	0.00038236	9.278	up
ONT.12636.5	0	0	129	54	0	0	5.94157	1.29849	0.000919758	8.88633	up
ONT.12636.61	0	0	40	452	0	0	1.73803	10.4652	0.000282643	9.6704	up
ONT.12645.10	14	12	65	113	0.968924	0.685907	4.12273	3.80973	2.55683e-05	2.16901	up
ONT.12645.15	0	0	50	208	0	0	8.21216	2.15719	0.000619931	9.08705	up
ONT.12651.17	1	2	32	30	0.045191	0.070332	1.59467	0.78957	0.000446999	3.77905	up
ONT.12656.1	0	0	72	53	0	0	1.10624	0.426368	0.00173759	8.42392	up
ONT.12657.7	0	0	39	39	0	0	1.02382	0.536187	0.00393916	7.83518	up
ONT.12664.3	0	0	70	55	0	0	31.9131	13.0888	0.00172544	8.42276	up
ONT.12671.4	0	0	72	251	0	0	3.04901	5.62168	0.00033692	9.40742	up
ONT.12672.2	0	0	812	913	0	0	21.4892	12.7632	1.00182e-06	11.7244	up
ONT.12673.4	0	0	373	769	0	0	27.2043	29.6315	5.89867e-06	11.1189	up
ONT.12674.2	0	0	480	584	0	0	21.1099	13.5529	6.06027e-06	11.1026	up
ONT.12675.4	0	0	28	70	0	0	0.650127	0.88107	0.00311829	8.00792	up
ONT.12679.5	0	0	88	151	0	0	6.80088	6.14661	0.00046234	9.17461	up
ONT.12683.5	0	0	43	126	0	0	1.6121	3.20495	0.00122195	8.64121	up
ONT.12684.1	0	3	214	207	0	0.080147	8.70708	4.43374	4.76951e-10	6.50377	up
ONT.12685.2	0	0	25	29	0	0	0.730716	0.454738	0.00720487	7.3777	up
ONT.12693.11	21	16	383	513	1.27547	0.793078	21.1494	14.934	1.32989e-21	4.02125	up
ONT.12693.12	56	119	1475	4412	3.80716	6.84516	91.3416	144.215	6.8151e-13	4.39271	up
ONT.12693.14	95	154	1559	5011	8.00821	10.875	118.876	201.747	1.05123e-12	4.03167	up
ONT.12693.15	0	0	822	2448	0	0	77.7891	122.287	1.33383e-07	12.3855	up
ONT.12693.17	0	0	38772	46418	0	0	5811.97	3672.52	4.77758e-17	16.8185	up
ONT.12693.18	0	0	2448	3988	0	0	966.399	831.02	2.00521e-09	13.4051	up
ONT.12694.1	48	44	345	430	2.6754	2.06421	17.4569	11.4947	1.0647e-11	2.51711	up
ONT.12694.12	0	0	58	49	0	0	2.49724	1.10687	0.00228514	8.22972	up
ONT.12694.14	0	0	56	52	0	0	2.84505	1.38753	0.00223344	8.23783	up
ONT.12695.4	2	0	43	48	0.374502	0	11.1357	6.52047	6.30658e-05	4.83215	up
ONT.12696.4	0	0	200	286	0	0	4.86308	3.67274	7.17736e-05	10.0935	up
ONT.12696.6	0	0	20	30	0	0	0.31088	0.249705	0.00829721	7.26385	up
ONT.12697.3	0	0	9	51	0	0	0.784023	2.40148	0.00906466	7.26285	up
ONT.1270.11	0	0	4469	1526	0	0	272.25	49.0689	8.79664e-09	13.3098	up
ONT.1270.55	0	0	237	367	0	0	14.2283	11.6339	3.88556e-05	10.36	up
ONT.12703.4	0	0	587	1355	0	0	12.6055	15.3679	9.01803e-07	11.7718	up
ONT.12705.72	0	0	41	181	0	0	0.75167	1.77296	0.000875418	8.88746	up
ONT.12722.1	0	0	42	65	0	0	4.54883	3.7533	0.00232697	8.18974	up
ONT.12729.8	0	0	77	17	0	0	2.67895	0.312433	0.00361293	8.03807	up
ONT.12730.1	0	0	30	27	0	0	0.576181	0.266366	0.00659473	7.45802	up
ONT.12734.2	154	124	1734	1331	27.5898	18.5948	280.64	113.696	1.25459e-07	2.96293	up
ONT.12737.2	0	0	20	40	0	0	0.83618	0.892975	0.00656683	7.45089	up
ONT.12752.2	0	0	15	36	0	0	0.781551	1.04107	0.00882172	7.22792	up
ONT.12764.7	0	0	23	24	0	0	3.43791	1.9375	0.00891916	7.21607	up
ONT.1277.3	0	0	851	1336	0	0	1.16285	0.963621	3.75763e-07	12.0037	up
ONT.12771.14	0	0	199	342	0	0	5.61933	5.09326	5.60023e-05	10.2048	up
ONT.12771.20	0	0	689	863	0	0	26.735	17.6905	1.5161e-06	11.5832	up
ONT.12771.24	1	0	16	14	6.8e-05	0	0.935184	0.437195	0.00618726	4.18052	up
ONT.12773.1	0	0	127	188	0	0	3.78578	2.96553	0.000231336	9.54183	up
ONT.12774.2	13	38	2310	1070	0.706232	1.77732	117.617	28.7537	7.18935e-10	5.59007	up
ONT.12777.17	0	0	42	19	0	0	1.2947	0.259593	0.00624738	7.55071	up
ONT.12777.2	0	0	255	287	0	0	53.6898	31.9551	5.2391e-05	10.2494	up
ONT.12777.23	0	0	188	224	0	0	9.3337	5.86201	0.000112469	9.89912	up
ONT.12777.3	0	0	83	92	0	0	5.48102	3.21539	0.000859968	8.82669	up
ONT.12781.7	0	0	10	60	0	0	0.351871	1.18855	0.00736942	7.43322	up
ONT.12784.54	0	0	72	93	0	0	2.6286	1.80777	0.00097638	8.74306	up
ONT.12784.55	0	0	20	108	0	0	1.20957	3.56966	0.00271061	8.1734	up
ONT.12784.56	0	0	679	552	0	0	46.5555	19.9761	4.10972e-06	11.2985	up
ONT.12784.57	0	0	233	24	0	0	20.4508	1.09898	0.000764473	9.1853	up
ONT.12784.6	0	0	116	454	0	0	1.73777	3.59639	8.78154e-05	10.0922	up
ONT.12785.10	0	0	113	208	0	0	6.7408	6.5698	0.000237432	9.53412	up
ONT.12800.1	0	0	126	122	0	0	32.5941	16.5718	0.000405787	9.26946	up
ONT.12805.1	0	0	64	88	0	0	1.08509	0.786557	0.00116665	8.63576	up
ONT.12805.17	0	0	20	36	0	0	0.771028	0.751454	0.00716284	7.38149	up
ONT.12805.30	0	0	51	114	0	0	4.975	5.91412	0.00113302	8.66696	up
ONT.12807.1	7	21	79	255	0.786655	2.04397	8.37	14.2318	0.000620023	2.88808	up
ONT.12807.2	0	0	83	143	0	0	5.11537	4.6864	0.000525978	9.10383	up
ONT.12809.6	0	0	69	102	0	0	2.13673	1.66098	0.000920989	8.77509	up
ONT.12819.3	0	0	210	122	0	0	6.5422	2.00068	0.000225069	9.64043	up
ONT.1282.2	0	0	29	56	0	0	1.07619	1.09007	0.00366668	7.87859	up
ONT.12820.7	0	0	33	49	0	0	0.59847	0.473414	0.00370367	7.86728	up
ONT.1283.4	0	3	228	387	0	0.135185	16.1342	14.4495	6.54058e-14	6.97858	up
ONT.12832.2	0	0	17	51	0	0	1.51669	2.38292	0.0060447	7.53275	up
ONT.12837.4	0	0	28	55	0	0	0.562608	0.58125	0.0038307	7.847	up
ONT.12846.3	0	0	342	803	0	0	27.7552	34.4605	6.57773e-06	11.0934	up
ONT.12847.1	46	156	3119	3160	2.72092	5.22354	169.62	90.7131	5.04126e-10	4.43821	up
ONT.12850.1	0	0	153	131	0	0	6.66512	3.01584	0.00029961	9.44351	up
ONT.12850.12	0	0	64	66	0	0	5.99521	3.27229	0.0015702	8.46171	up
ONT.12855.56	0	0	26	45	0	0	3.23087	3.00623	0.0048379	7.67424	up
ONT.12857.1	0	0	191	179	0	0	4.68326	2.31191	0.000153441	9.77418	up
ONT.12858.5	0	0	207	332	0	0	7.45202	6.32773	5.50059e-05	10.2108	up
ONT.12860.1	0	0	179	302	0	0	3.5692	3.1788	7.80295e-05	10.059	up
ONT.12862.1	0	0	29	43	0	0	0.857784	0.677301	0.00460705	7.70832	up
ONT.12862.2	0	0	50	44	0	0	1.54537	0.72398	0.00287141	8.06942	up
ONT.12862.6	0	0	38	106	0	0	2.5284	3.73153	0.00162546	8.45522	up
ONT.12863.1	0	0	26	48	0	0	0.665518	0.645504	0.00457502	7.71622	up
ONT.12868.10	0	0	289	344	0	0	2.4981	1.57079	3.29073e-05	10.4432	up
ONT.12868.32	0	0	42	105	0	0	3.26404	4.35365	0.00148649	8.5028	up
ONT.12868.4	0	0	308	296	0	0	2.66442	1.35167	3.88142e-05	10.3928	up
ONT.12871.11	0	0	81	82	0	0	1.82187	0.967112	0.00100082	8.74291	up
ONT.12871.14	0	0	20	114	0	0	3.25871	10.081	0.00256825	8.21738	up
ONT.12871.16	0	0	102	186	0	0	3.62501	3.49118	0.000307301	9.39918	up
ONT.12871.19	0	0	40	23	0	0	3.97653	1.17683	0.00576732	7.5907	up
ONT.12872.2	0	0	18	27	0	0	1.14022	0.910526	0.00977456	7.1365	up
ONT.12873.7	0	0	97	136	0	0	3.80593	2.81623	0.000468129	9.16761	up
ONT.12879.4	0	0	117	178	0	0	4.15041	3.33154	0.000273728	9.45593	up
ONT.12899.9	0	0	50	68	0	0	2.94965	2.11735	0.00191107	8.32322	up
ONT.1290.1	1	0	22	138	0.025079	0	2.94676	9.78168	0.00031074	6.1824	up
ONT.1290.2	0	0	42	87	0	0	4.2715	4.63034	0.00177563	8.37762	up
ONT.12902.8	0	0	81	127	0	0	3.32326	2.74936	0.000614916	9.01289	up
ONT.12904.3	0	0	58	56	0	0	0.878951	0.445009	0.00201606	8.30275	up
ONT.12905.5	0	0	107	203	0	0	4.47484	4.50297	0.000262506	9.48496	up
ONT.12909.1	0	0	37	98	0	0	1.75432	2.49544	0.0017938	8.38687	up
ONT.12918.5	0	0	34	77	0	0	1.60856	1.91996	0.00241007	8.17786	up
ONT.12920.3	0	0	29	44	0	0	2.77656	2.2246	0.00451704	7.72288	up
ONT.12923.1	0	0	70	84	0	0	19.8259	12.6169	0.00112529	8.66262	up
ONT.12923.2	0	0	22	43	0	0	7.82035	8.02976	0.00573375	7.5509	up
ONT.12925.90	0	1	458	43	0	0.001014	23.4565	1.143	3.72181e-05	8.04603	up
ONT.12934.18	0	0	26	58	0	0	0.661437	0.776112	0.00389387	7.84104	up
ONT.12935.14	0	0	110	131	0	0	5.30763	3.33353	0.000428763	9.223	up
ONT.12938.14	0	0	132	172	0	0	35.5287	24.5689	0.000248584	9.50898	up
ONT.12938.4	0	0	1567	2205	0	0	30.3709	22.5533	2.97702e-08	12.7265	up
ONT.12946.2	0	0	836	816	0	0	57.0993	29.4252	1.25471e-06	11.6728	up
ONT.12947.3	0	0	18	38	0	0	0.638252	0.711376	0.00740168	7.3599	up
ONT.12952.6	0	0	159	207	0	0	4.82523	3.31998	0.000154847	9.74326	up
ONT.12957.4	0	0	19	56	0	0	0.911853	1.4634	0.00514255	7.65351	up
ONT.12961.1	4	1	40	75	0.862437	0.147631	9.06391	8.88055	1.73839e-05	3.85418	up
ONT.12965.100	0	0	204	90	0	0	4.50797	1.04085	0.000325503	9.48008	up
ONT.12965.11	1	1	82	89	0.000986	0.021271	2.42745	1.40007	8.56125e-07	5.74222	up
ONT.12969.8	1	0	16	30	0.035428	0	0.632103	0.635226	0.00171299	4.7035	up
ONT.12980.1	0	0	24	33	0	0	1.81776	1.49379	0.00669558	7.4305	up
ONT.12985.2	0	0	50	32	0	0	2.30622	0.759469	0.00371762	7.90977	up
ONT.12986.1	0	0	25	30	0	0	0.988712	0.643589	0.00701536	7.39763	up
ONT.12991.5	0	0	34	49	0	0	2.37962	1.79268	0.00361554	7.88504	up
ONT.12993.8	21	34	788	1673	2.18395	3.0173	76.4332	85.6569	7.56072e-27	4.85009	up
ONT.12993.9	235	296	1271	1343	22.063	23.2691	107.539	59.9549	1.69562e-06	1.77908	up
ONT.13004.12	1	1	9	80	0.002258	0.000602	0.410841	1.94588	0.00279197	4.50384	up
ONT.13004.14	0	0	62	683	0	0	3.93689	22.966	0.000101369	10.1902	up
ONT.13004.3	0	0	167	7272	0	0	6.91009	159.3	1.44286e-05	11.9649	up
ONT.13008.1	0	0	435	590	0	0	49.1622	35.2462	6.87467e-06	11.0474	up
ONT.13008.2	21	17	57	91	1.44067	0.983364	3.64389	3.08027	0.00380784	1.36854	up
ONT.13012.5	0	0	36	66	0	0	1.98767	1.92136	0.00263044	8.10914	up
ONT.13015.2	0	0	201	269	0	0	3.24792	2.28688	7.85551e-05	10.0572	up
ONT.13015.5	0	0	7	53	0	0	0.102107	0.462144	0.00995461	7.20968	up
ONT.13021.2	0	0	121	420	0	0	1.92216	3.53026	9.18559e-05	10.0547	up
ONT.13027.16	0	0	10	82	0	0	0.236451	1.11326	0.0054514	7.69689	up
ONT.13037.5	0	0	75	116	0	0	2.99746	2.46663	0.000737576	8.9079	up
ONT.13052.3	3	6	169	160	0.052098	0.078985	2.74478	1.36894	6.41598e-10	4.6455	up
ONT.13058.32	1	1	100	230	0.001706	0.00147	18.4078	22.3524	1.08222e-08	6.56696	up
ONT.13063.1	1	0	50	76	0.013905	0	0.637662	0.507825	3.00777e-05	6.13364	up
ONT.13063.17	0	0	12	40	0	0	0.344064	0.606335	0.00941026	7.1942	up
ONT.13063.30	0	0	36	38	0	0	4.11376	2.28865	0.00429561	7.76772	up
ONT.13063.6	0	0	29	23	0	0	0.534792	0.219616	0.00762125	7.35194	up
ONT.13064.3	0	0	20	58	0	0	1.59817	2.48392	0.00479906	7.70373	up
ONT.13067.1	0	0	19	28	0	0	1.64141	1.26402	0.00914484	7.19063	up
ONT.13068.18	0	0	61	114	0	0	0.857065	0.842441	0.000934277	8.77171	up
ONT.13068.2	0	0	28	48	0	0	1.73072	1.58161	0.00430517	7.75835	up
ONT.13077.1	0	0	122	65	0	0	7.11095	2.00646	0.000829067	8.92045	up
ONT.13084.1	0	0	24	38	0	0	1.94132	1.63647	0.00595728	7.51947	up
ONT.13085.1	0	0	22	29	0	0	2.90173	2.05493	0.00794384	7.2989	up
ONT.13088.41	0	0	51	31	0	0	5.20668	1.68984	0.00373781	7.91012	up
ONT.13088.42	0	0	61	245	0	0	2.66881	5.72574	0.000417883	9.3077	up
ONT.1309.11	0	0	40	47	0	0	9.94365	6.21728	0.0032785	7.95927	up
ONT.13091.1	54	21	215	218	6.38391	2.04363	22.8939	12.2465	0.00764976	1.96339	up
ONT.13092.1	0	0	142	89	0	0	4.84677	1.60113	0.000511078	9.18644	up
ONT.1310.11	0	0	46	79	0	0	3.17785	2.90101	0.0017802	8.36836	up
ONT.1310.2	0	0	36	65	0	0	1.96251	1.88442	0.00266688	8.09928	up
ONT.13108.1	0	0	24	51	0	0	1.09856	1.24859	0.00463534	7.71153	up
ONT.13109.1	0	0	25	79	0	0	2.23763	3.73769	0.00308379	8.03381	up
ONT.13109.3	0	0	16	33	0	0	1.34939	1.47637	0.00904993	7.20291	up
ONT.13110.1	0	0	136	220	0	0	2.95687	2.52705	0.000173114	9.68511	up
ONT.13111.1	0	0	35	83	0	0	1.03679	1.31985	0.00219871	8.24406	up
ONT.13116.2	0	0	32	32	0	0	0.96103	0.499943	0.00546259	7.59357	up
ONT.13124.5	0	0	321	892	0	0	3.58225	5.25319	6.4008e-06	11.1271	up
ONT.13124.65	0	0	33	61	0	0	3.66867	3.57916	0.00305715	8.00794	up
ONT.13127.7	0	0	79	23	0	0	4.23225	0.636744	0.00296275	8.15424	up
ONT.13129.2	1	0	11	143	0.023075	0	0.585923	4.14146	0.0012233	6.00074	up
ONT.1313.1	0	0	32	61	0	0	6.11679	6.31639	0.00313485	7.99033	up
ONT.13130.2	0	0	25	44	0	0	0.734492	0.678542	0.00509036	7.63739	up
ONT.13131.3	0	0	27	53	0	0	1.05589	1.10859	0.00407402	7.80228	up
ONT.13132.13	0	0	25	26	0	0	0.736257	0.414353	0.00784975	7.31523	up
ONT.13133.5	0	0	211	303	0	0	2.66251	2.02037	6.12957e-05	10.1641	up
ONT.1314.12	0	0	17	169	0	0	0.733396	3.97892	0.00187573	8.50001	up
ONT.1314.14	0	0	100	196	0	0	6.19794	6.42703	0.000296505	9.42101	up
ONT.1314.6	0	0	162	126	0	0	6.26782	2.5775	0.000294566	9.46275	up
ONT.13140.2	0	1	18	34	0	0.114279	2.72168	2.82714	0.00116124	4.8814	up
ONT.13141.1	0	0	97	34	0	0	0.605209	0.11184	0.00183455	8.46757	up
ONT.13141.4	0	0	64	154	0	0	1.45193	1.87044	0.000654445	8.99755	up
ONT.13159.1	0	0	230	344	0	0	2.16753	1.71228	4.49683e-05	10.2996	up
ONT.13161.2	0	0	112	153	0	0	5.52655	4.00976	0.000346157	9.33195	up
ONT.13161.6	0	0	194	368	0	0	9.89901	9.93709	5.30716e-05	10.2356	up
ONT.13170.3	1	1	110	152	0.000198	8.4e-05	4.12997	3.00285	1.10194e-08	6.32294	up
ONT.13170.4	37	47	252	163	2.24769	2.3891	13.8135	4.70901	0.00537149	1.84289	up
ONT.13170.5	2	2	151	29	0.115248	0.090226	13.7645	1.36384	0.000460054	4.97616	up
ONT.13170.6	1	1	27	32	0.000695	0.000295	5.16118	3.18927	0.000366236	4.22561	up
ONT.13171.10	0	0	21	70	0	0	0.207949	0.922884	0.00392778	7.86187	up
ONT.13176.1	0	0	19	41	0	0	0.886229	1.04338	0.00667689	7.43959	up
ONT.13182.3	0	0	64	95	0	0	1.7248	1.36222	0.00107391	8.68414	up
ONT.13190.13	1	0	75	198	0.015426	0	1.98748	2.77428	2.11749e-06	7.10933	up
ONT.13190.9	0	0	89	89	0	0	4.78453	2.51232	0.0008339	8.85295	up
ONT.13193.25	0	0	41	12	0	0	3.65357	0.529524	0.00821313	7.37012	up
ONT.13196.1	0	0	44	51	0	0	1.99317	1.22215	0.00281545	8.06823	up
ONT.13203.1	0	0	15	52	0	0	0.979131	1.89638	0.00650422	7.48745	up
ONT.13203.3	0	0	162	363	0	0	6.07529	10.0064	7.16024e-05	10.1158	up
ONT.13204.2	0	0	61	108	0	0	6.25238	5.89408	0.00098665	8.73702	up
ONT.13208.1	0	0	261	403	0	0	11.9526	9.73048	2.92269e-05	10.4807	up
ONT.13209.1	0	0	35	70	0	0	0.568842	0.613087	0.00256304	8.13119	up
ONT.13212.2	0	0	54	66	0	0	2.30321	1.50776	0.00183496	8.35242	up
ONT.13219.5	0	0	70	97	0	0	1.18555	0.870586	0.000959137	8.75205	up
ONT.13226.4	0	0	160	146	0	0	2.07913	1.00073	0.000248763	9.53581	up
ONT.13226.5	0	0	158	68	0	0	1.96443	0.445647	0.000589531	9.15014	up
ONT.13226.61	0	0	31	17	0	0	1.7986	1.15534	0.00881308	7.26341	up
ONT.1323.4	0	0	10	196	0	0	1.03869	11.3079	0.0021191	8.49519	up
ONT.13239.1	13	5	165	247	0.947859	0.293199	11.4387	9.04572	2.12207e-09	3.89528	up
ONT.13243.10	0	0	101	130	0	0	1.21079	0.82795	0.000473172	9.16414	up
ONT.13246.1	1772	2124	4812	7375	187.045	187.884	457.527	370.111	8.64132e-11	1.07118	up
ONT.13268.11	0	0	25	42	0	0	0.84265	0.735095	0.00529762	7.60723	up
ONT.13269.10	4	7	30	92	0.264396	0.364067	1.83885	2.98074	0.000799391	2.78052	up
ONT.1327.6	0	0	42	35	0	0	1.90154	0.828651	0.00403966	7.8273	up
ONT.1327.8	0	0	265	576	0	0	11.5066	13.2054	1.71697e-05	10.719	up
ONT.13270.1	3	1	108	151	0.178424	0.066611	8.07156	5.98868	4.68034e-10	5.37339	up
ONT.13276.1	0	0	40	37	0	0	1.36201	0.674501	0.00402328	7.82319	up
ONT.13280.1	0	0	328	453	0	0	6.80367	4.95889	1.71697e-05	10.6995	up
ONT.13298.1	0	0	78	137	0	0	6.54596	6.09161	0.00059059	9.03836	up
ONT.13299.3	0	0	81	113	0	0	2.38326	1.75217	0.000701113	8.93841	up
ONT.133.1	0	1	61	559	0	0.00058	1.44772	7.04664	4.71296e-06	8.00202	up
ONT.133.4	0	0	34	80	0	0	0.4939	0.613	0.00233222	8.20343	up
ONT.133.49	0	0	62	72	0	0	5.13096	3.15634	0.00147959	8.49229	up
ONT.1330.12	0	0	37	39	0	0	0.804869	0.450315	0.00410907	7.80043	up
ONT.13301.11	0	0	61	99	0	0	4.61869	3.97905	0.00107975	8.68137	up
ONT.13310.4	0	0	69	124	0	0	1.65042	1.56493	0.000751631	8.89988	up
ONT.13312.1	1	1	55	114	0.130591	0.125272	8.1457	8.9052	1.25084e-06	5.64117	up
ONT.13320.1	0	0	32	46	0	0	2.0146	1.55157	0.0040114	7.80916	up
ONT.13320.3	0	0	49	65	0	0	8.83401	6.15503	0.00202974	8.28279	up
ONT.13321.1	0	0	48	37	0	0	2.44015	0.993762	0.00344425	7.95038	up
ONT.13333.16	0	0	24	43	0	0	0.938503	0.904831	0.00535485	7.59937	up
ONT.13334.2	0	0	148	180	0	0	10.6327	6.81794	0.000204184	9.60993	up
ONT.13334.3	0	0	215	279	0	0	20.3212	13.9083	6.78056e-05	10.1228	up
ONT.13339.1	0	0	22	34	0	0	0.775519	0.651018	0.00698138	7.39831	up
ONT.1334.25	1	2	33	31	0.482213	0.564542	15.2452	7.50313	0.000381145	3.82411	up
ONT.13340.1	0	0	206	345	0	0	9.19001	8.12012	5.27037e-05	10.2322	up
ONT.13343.1	0	0	49	55	0	0	7.76701	4.58835	0.00237783	8.18158	up
ONT.13346.1	0	0	47	58	0	0	1.48791	0.963398	0.00234807	8.18703	up
ONT.13346.13	1	0	60	25	0.01352	0	1.57028	0.334289	0.000813461	5.65559	up
ONT.13346.7	0	0	44	28	0	0	1.99061	0.661884	0.00460499	7.75166	up
ONT.13353.5	0	0	27	31	0	0	2.67564	1.63484	0.0064443	7.46526	up
ONT.13356.11	0	0	490	20	0	0	33.1292	0.576032	0.000290812	9.89384	up
ONT.13356.13	0	0	1683	111	0	0	65.1645	2.01857	8.696e-06	11.508	up
ONT.13356.9	0	0	45	14	0	0	2.97863	0.407389	0.00694608	7.50043	up
ONT.13369.1	0	0	54	224	0	0	1.00179	2.19218	0.000526998	9.18066	up
ONT.1337.2	0	0	75	101	0	0	2.55675	1.80281	0.000856462	8.82001	up
ONT.13374.1	0	0	33	48	0	0	1.10203	0.838546	0.0037748	7.85426	up
ONT.13375.2	0	0	588	772	0	0	24.4837	16.9772	2.5003e-06	11.4108	up
ONT.13379.1	0	0	30	23	0	0	1.01274	0.408425	0.0074112	7.37617	up
ONT.13384.10	0	0	389	397	0	0	27.1195	14.6125	1.71605e-05	10.7253	up
ONT.13384.17	2	2	54	37	0.276079	0.129907	7.18593	2.594	0.000208979	3.95913	up
ONT.13384.7	0	0	64	362	0	0	2.37982	7.12559	0.000245397	9.64294	up
ONT.13384.8	0	0	1049	1758	0	0	44.3188	39.2263	1.30029e-07	12.3175	up
ONT.13384.9	0	0	57	101	0	0	3.34543	3.14038	0.00113585	8.65342	up
ONT.13388.2	0	0	7153	2788	0	0	365.546	75.1868	5.63346e-10	13.9728	up
ONT.13388.4	0	0	710	7177	0	0	36.717	195.917	1.7859e-08	13.22	up
ONT.13391.1	0	0	165	432	0	0	6.67974	9.25197	5.58129e-05	10.2438	up
ONT.13391.2	0	0	117	685	0	0	5.36725	16.6609	4.84362e-05	10.426	up
ONT.1340.2	29	26	91	287	3.33928	2.48675	9.59432	16.0512	0.00110175	2.08649	up
ONT.13400.4	0	0	504	188	0	0	44.3984	8.75182	3.81279e-05	10.5437	up
ONT.13400.5	0	0	325	1048	0	0	33.268	56.7472	4.92866e-06	11.2479	up
ONT.13400.6	0	0	163	22	0	0	27.0471	1.91937	0.00130254	8.81161	up
ONT.13400.8	0	0	72	45	0	0	6.18795	2.03719	0.00200612	8.34394	up
ONT.13401.9	0	0	13	489	0	0	2.30728	48.6393	0.000542155	9.46324	up
ONT.13411.1	0	0	23	40	0	0	0.896629	0.836287	0.00589412	7.52834	up
ONT.13413.1	0	0	294	462	0	0	3.47176	2.88893	1.9629e-05	10.6435	up
ONT.13413.7	33	20	835	1891	1.14754	0.560993	26.2828	31.4228	4.5485e-21	5.00932	up
ONT.13415.9	0	0	90	213	0	0	7.52324	9.36771	0.000309827	9.41284	up
ONT.13418.1	0	1	169	183	0	0.021967	5.87744	3.35399	1.31051e-07	7.61076	up
ONT.13435.10	2	1	39	62	0.07965	0.019765	2.73689	2.2977	1.10962e-05	4.40897	up
ONT.13435.27	1	1	18	31	0.011099	0.009189	1.44843	1.34847	0.000867046	3.92298	up
ONT.13435.5	0	1	36	32	0	2e-06	2.8639	1.35157	0.000534438	5.33354	up
ONT.13449.16	0	1	38	367	0	0.000385	9.95082	51.2619	3.10495e-05	7.40966	up
ONT.13449.17	0	0	15	206	0	0	4.86484	37.2228	0.00160124	8.64572	up
ONT.13449.8	0	0	135	221	0	0	3.12726	2.69319	0.000173707	9.68342	up
ONT.13450.1	0	0	54	82	0	0	1.64234	1.33179	0.00147326	8.48787	up
ONT.13461.2	0	0	31	51	0	0	2.12507	1.84828	0.00376676	7.85615	up
ONT.13473.1	0	0	52	28	0	0	8.75563	2.4551	0.00395302	7.88008	up
ONT.13480.16	0	0	47	79	0	0	8.57217	7.59391	0.00174538	8.38111	up
ONT.13480.4	0	0	459	762	0	0	14.5311	12.745	4.00212e-06	11.2458	up
ONT.13489.1	154	198	1318	1641	7.71403	8.31747	59.5452	39.1406	1.9178e-18	2.52679	up
ONT.13491.1	19	29	249	370	1.17504	1.5453	14.3555	11.2634	1.63015e-15	3.11395	up
ONT.13492.1	0	0	31	22	0	0	1.33022	0.507728	0.00743455	7.37849	up
ONT.13495.1	9	13	211	496	0.51443	0.607475	10.9724	13.6297	2.51349e-14	4.34833	up
ONT.13505.4	0	0	126	25	0	0	4.58651	0.471721	0.00166412	8.60112	up
ONT.13506.11	0	0	285	114	0	0	5.21534	1.09707	0.000162067	9.85726	up
ONT.13512.3	0	0	354	421	0	0	0.853457	0.535143	1.75449e-05	10.7006	up
ONT.13519.18	1	1	71	88	0.000527	0.000544	3.07743	2.01561	9.47158e-07	5.626	up
ONT.1353.4	0	0	6	249	0	0	0.107088	2.35774	0.00199989	8.62268	up
ONT.13531.65	0	0	162	982	0	0	2.67646	8.60487	1.78224e-05	10.8628	up
ONT.13536.6	0	0	134	162	0	0	22.8302	14.556	0.000264928	9.48086	up
ONT.13545.10	0	0	35	41	0	0	1.23247	0.769022	0.00411867	7.79377	up
ONT.13549.5	0	0	40	107	0	0	3.31572	4.70354	0.00153077	8.48909	up
ONT.13556.3	0	0	19	43	0	0	1.32597	1.61133	0.00643171	7.47148	up
ONT.13557.1	0	0	54	89	0	0	2.09511	1.82033	0.00135594	8.54009	up
ONT.1356.11	0	0	27	40	0	0	1.6577	1.27085	0.00519678	7.62057	up
ONT.1356.12	0	0	46	44	0	0	3.13239	1.57719	0.00309336	8.0127	up
ONT.13562.1	0	0	79	36	0	0	5.62337	1.33638	0.00218571	8.31869	up
ONT.13562.2	15	19	88	113	1.42108	1.55411	7.65961	5.22569	2.71612e-05	2.00474	up
ONT.13564.1	0	0	128	315	0	0	6.63861	8.64075	0.000122201	9.8816	up
ONT.13564.6	0	0	43	12	0	0	1.60137	0.228922	0.00784975	7.41206	up
ONT.13564.8	0	0	165	143	0	0	7.75664	3.56041	0.000247062	9.54532	up
ONT.13569.3	0	0	61	145	0	0	2.72511	3.47348	0.000736085	8.92961	up
ONT.1357.1	0	0	37	48	0	0	0.767088	0.526135	0.00343634	7.92342	up
ONT.13578.11	0	0	296	414	0	0	4.53925	3.35574	2.32881e-05	10.577	up
ONT.1358.1	0	0	16	33	0	0	0.759962	0.838755	0.00904993	7.20291	up
ONT.1358.4	0	0	44	37	0	0	1.95125	0.856569	0.00371441	7.88886	up
ONT.1358.6	0	0	49	40	0	0	2.3835	1.03331	0.00316573	8.00499	up
ONT.1358.8	0	0	46	55	0	0	1.73276	1.11589	0.0025151	8.14146	up
ONT.13583.7	0	0	20	27	0	0	0.916317	0.653534	0.00905649	7.19806	up
ONT.13585.1	0	0	25	19	0	0	0.317107	0.121599	0.00985604	7.15178	up
ONT.13585.2	0	0	14	36	0	0	0.226872	0.30437	0.00926127	7.19329	up
ONT.13586.2	0	0	87	115	0	0	2.58217	1.80604	0.000637138	8.99373	up
ONT.13590.12	0	0	25	80	0	0	1.18472	2.02261	0.00304978	8.04283	up
ONT.13594.4	0	0	15	84	0	0	0.755699	2.32287	0.0041951	7.85799	up
ONT.13596.3	0	0	18	89	0	0	0.538889	1.47624	0.00352174	7.97619	up
ONT.136.5	0	0	87	78	0	0	1.98078	0.94388	0.000984561	8.7626	up
ONT.13601.1	0	0	45	72	0	0	10.0866	8.46265	0.00198822	8.29594	up
ONT.13601.2	0	0	252	382	0	0	92.8534	74.4121	3.35167e-05	10.4243	up
ONT.13607.1	0	0	840	1243	0	0	111.561	87.1466	4.51505e-07	11.9483	up
ONT.1361.9	0	0	28	39	0	0	0.698938	0.506509	0.00515979	7.62623	up
ONT.13610.7	0	0	39	203	0	0	0.963604	2.67833	0.000809038	8.95764	up
ONT.13613.12	0	0	1205	1736	0	0	20.35	15.4761	9.69925e-08	12.3996	up
ONT.13613.47	1	1	7	38	0.014214	0.002132	0.144418	0.465249	0.00780504	3.63677	up
ONT.13617.4	0	0	85	137	0	0	5.43497	4.66279	0.000535375	9.09096	up
ONT.1362.12	0	0	64	78	0	0	16.3812	10.64	0.00132246	8.5609	up
ONT.13626.37	0	0	32	38	0	0	1.49616	0.93823	0.00473784	7.69225	up
ONT.13631.11	0	0	63	86	0	0	1.32308	0.947917	0.00121102	8.61166	up
ONT.13637.1	0	0	48	198	0	0	0.669947	1.47702	0.000681955	9.02974	up
ONT.13638.9	0	0	20	88	0	0	0.351893	0.842851	0.00330623	8.01129	up
ONT.13639.1	0	0	38	51	0	0	0.894505	0.629273	0.00317558	7.97709	up
ONT.13645.2	0	0	214	367	0	0	5.98864	5.41486	4.5677e-05	10.2956	up
ONT.1365.10	9	9	170	567	0.403033	0.319162	7.12056	12.5907	1.95439e-10	4.62697	up
ONT.1365.11	14	13	58	1398	0.762538	0.597929	2.82574	36.5271	0.000560322	4.75915	up
ONT.1365.34	4	4	80	112	0.10624	0.087197	2.14861	1.57901	5.50245e-09	3.98623	up
ONT.1365.4	0	0	104	105	0	0	6.5721	3.51052	0.000592249	9.05313	up
ONT.13650.3	0	0	30	89	0	0	5.27554	8.41338	0.00236397	8.21003	up
ONT.13651.1	0	0	41	116	0	0	6.638	9.99476	0.001387	8.55819	up
ONT.13671.15	0	0	87	86	0	0	1.37352	0.723781	0.000884405	8.81795	up
ONT.13673.1	0	0	70	121	0	0	0.70533	0.646644	0.00075931	8.89291	up
ONT.13680.10	0	0	29	74	0	0	0.540129	0.750486	0.0028808	8.06448	up
ONT.13680.17	5	9	121	91	0.455414	0.77222	12.3266	4.88021	1.70751e-05	3.41827	up
ONT.13686.2	23	94	1111	949	1.22226	4.29745	55.0224	24.8078	3.78614e-05	3.63872	up
ONT.13686.4	4	1	471	1188	0.18638	0.007724	25.523	33.9636	2.2449e-18	7.60172	up
ONT.13688.1	0	0	207	159	0	0	1.89522	2.15633	0.000163338	9.76426	up
ONT.13694.7	0	0	13	99	0	0	0.41112	1.72647	0.00389717	7.94456	up
ONT.13696.21	0	0	428	449	0	0	10.688	5.91819	1.19713e-05	10.8636	up
ONT.13707.2	0	0	67	114	0	0	1.62416	1.4569	0.000843895	8.82821	up
ONT.13708.15	1	1	42	57	0.000118	0.000282	2.16108	1.54028	2.02288e-05	4.94496	up
ONT.13708.47	0	0	588	823	0	0	60.6443	44.7743	2.18436e-06	11.4526	up
ONT.13708.48	0	0	61	116	0	0	9.31021	9.45872	0.000917639	8.7829	up
ONT.13710.3	34	28	145	268	2.52888	1.786	9.96811	9.75875	6.92744e-07	2.1205	up
ONT.13710.5	0	0	33	59	0	0	6.42535	6.10467	0.0031435	7.98634	up
ONT.13718.2	0	0	58	69	0	0	1.60219	1.00529	0.00164408	8.42434	up
ONT.13719.6	1	0	86	128	0.032918	0	4.35665	3.42823	1.87453e-06	6.87661	up
ONT.13722.8	0	0	160	313	0	0	1.48658	1.53768	8.79598e-05	10.0118	up
ONT.13726.1	0	0	21	75	0	0	0.74802	1.42481	0.00369616	7.91232	up
ONT.13727.3	0	0	28	24	0	0	4.34977	1.98291	0.00761002	7.34885	up
ONT.13735.2	0	0	178	346	0	0	2.92515	2.99815	6.55945e-05	10.1424	up
ONT.13737.10	1	1	14	20	0.021809	0.018817	0.539267	0.414399	0.00356546	3.42603	up
ONT.13737.12	17	19	170	248	0.724404	0.688646	6.71795	5.1823	1.78857e-13	2.95919	up
ONT.13737.13	21	24	229	347	0.843289	0.795856	8.46525	6.7792	2.51634e-17	3.09616	up
ONT.13766.4	0	0	21	132	0	0	0.247534	0.833103	0.00213307	8.3571	up
ONT.13770.1	0	0	140	274	0	0	6.73111	6.9366	0.000127089	9.84364	up
ONT.13774.11	0	0	31	26	0	0	1.56233	0.697973	0.00659493	7.46104	up
ONT.13778.4	1	1	33	45	0.004854	0.003788	20.1083	14.5617	8.04502e-05	4.60668	up
ONT.1378.1	0	0	22	28	0	0	1.01324	0.678359	0.00816196	7.27762	up
ONT.13784.20	0	0	14	205	0	0	1.98931	16.4978	0.00167509	8.62252	up
ONT.13786.5	0	0	67	154	0	0	1.72761	2.10276	0.00062256	9.02396	up
ONT.13788.4	4	6	21	54	0.303389	0.351161	1.40933	1.97365	0.00340383	2.24918	up
ONT.1379.1	0	0	35	22	0	0	0.838211	0.11431	0.00669558	7.46889	up
ONT.13790.12	0	0	32	64	0	0	1.91338	2.05925	0.00300771	8.02167	up
ONT.13790.2	0	0	15	2316	0	0	0.349385	8.03774	4.36854e-05	11.053	up
ONT.13790.8	0	0	79	36	0	0	5.76131	1.36067	0.00218571	8.31869	up
ONT.13792.1	0	0	25	36	0	0	0.608092	0.477983	0.00603971	7.50893	up
ONT.13792.4	0	0	39	71	0	0	1.72397	1.65085	0.00229213	8.2028	up
ONT.13793.18	0	1	6	93	0	0.136124	1.16923	10.7734	0.00394224	5.42639	up
ONT.13796.8	0	0	18	28	0	0	1.06114	0.880798	0.00950937	7.15965	up
ONT.13799.1	0	0	22	59	0	0	3.46733	4.93602	0.00438539	7.76403	up
ONT.1380.9	0	0	24	37	0	0	3.36231	2.71802	0.00609084	7.50243	up
ONT.13813.2	0	0	50	78	0	0	2.68823	2.22699	0.00166602	8.40984	up
ONT.13815.15	0	0	7	114	0	0	0.110471	1.04594	0.00460355	7.8968	up
ONT.13815.5	0	0	49	143	0	0	0.895595	1.38705	0.0009421	8.79922	up
ONT.13819.5	0	0	34	64	0	0	0.613964	0.6111	0.00285031	8.05626	up
ONT.1382.1	0	0	5229	7896	0	0	455.048	362.712	3.12085e-11	14.347	up
ONT.13825.2	1	1	11	27	0.000423	0.000378	1.52174	1.94468	0.00361782	3.52089	up
ONT.13825.3	6	6	44	65	0.254765	0.249091	1.98863	1.53348	4.34249e-05	2.59218	up
ONT.1383.1	0	0	346	515	0	0	15.1254	11.8867	1.26767e-05	10.816	up
ONT.13833.2	0	0	35	15	0	0	3.64787	0.794619	0.00848809	7.31145	up
ONT.13834.6	6	10	118	150	0.166293	0.235447	3.23603	2.1732	6.69182e-10	3.50042	up
ONT.13835.21	0	0	31	56	0	0	4.67489	4.50477	0.00346989	7.91658	up
ONT.13835.6	124	173	394	588	4.66344	5.44449	13.3664	10.5469	0.000260898	1.15771	up
ONT.13842.11	0	0	61	112	0	0	1.46339	1.42931	0.000950916	8.76035	up
ONT.13850.3	0	0	144	369	0	0	4.65236	6.29532	8.41423e-05	10.0574	up
ONT.13854.3	0	0	24	56	0	0	0.871753	1.06402	0.00427578	7.77421	up
ONT.13857.11	0	0	85	113	0	0	3.64336	2.56017	0.000666387	8.96823	up
ONT.13867.1	1	1	40	50	0.082747	0.046594	3.15629	2.07919	3.82058e-05	4.81877	up
ONT.13867.2	1	1	54	105	0.00592	0.004478	9.66256	9.95897	1.46332e-06	5.56613	up
ONT.1387.4	0	0	44	52	0	0	0.834328	0.513002	0.002762	8.07981	up
ONT.13875.1	0	0	31	63	0	0	2.28446	2.44616	0.00313286	7.99339	up
ONT.13887.3	0	0	52	94	0	0	0.569134	0.542494	0.00133482	8.5526	up
ONT.13888.1	0	0	48	79	0	0	1.80905	1.60036	0.00171128	8.39361	up
ONT.13896.1	0	0	40	79	0	0	5.35007	5.55477	0.00203154	8.28662	up
ONT.1390.1	0	0	57	82	0	0	2.36617	1.79134	0.0013997	8.52057	up
ONT.13904.3	0	0	33	14	0	0	4.31083	0.93431	0.00934009	7.23737	up
ONT.13906.1	9	9	86	119	1.13334	0.862606	9.73453	7.17862	4.47722e-08	2.9304	up
ONT.13906.5	0	0	22	34	0	0	1.03453	0.849099	0.00698138	7.39831	up
ONT.1391.14	0	0	542	660	0	0	34.8607	22.4155	3.97761e-06	11.258	up
ONT.13912.1	0	0	92	128	0	0	1.69282	1.24424	0.000532061	9.09625	up
ONT.13915.11	6	11	38	439	0.204737	0.333812	1.27944	7.80972	0.00119759	3.92932	up
ONT.13915.15	0	0	498	324	0	0	23.4473	8.06206	1.72635e-05	10.785	up
ONT.13916.1	0	2	61	85	0	0.262506	14.716	10.9592	2.08626e-06	5.49563	up
ONT.13919.1	0	0	10	91	0	0	0.889615	4.36	0.00491045	7.78795	up
ONT.13919.2	0	0	10	90	0	0	0.671713	3.33587	0.004968	7.77822	up
ONT.13920.17	0	5	115	52	0	0.714527	20.6772	4.92103	0.00149035	4.52572	up
ONT.13920.7	339	399	1414	1243	63.2868	62.4308	238.308	110.57	0.00234794	1.35265	up
ONT.13927.3	0	0	40	63	0	0	0.865049	0.711358	0.00249804	8.14089	up
ONT.13933.3	2	1	386	237	0.126734	0.046463	39.2982	12.7614	3.31813e-10	7.07521	up
ONT.13945.3	0	0	165	108	0	0	4.83409	1.66889	0.000346157	9.39619	up
ONT.13946.16	0	0	160	111	0	0	8.89647	3.26913	0.00034735	9.38705	up
ONT.13949.1	20	15	62	101	1.17661	0.74249	3.3186	2.85024	0.00110506	1.62078	up
ONT.13963.5	0	0	21	42	0	0	0.384443	0.396968	0.00606894	7.50982	up
ONT.13964.4	0	0	218	29	0	0	7.11958	2.40971	0.000745496	9.16626	up
ONT.13964.8	0	0	37	21	0	0	7.12355	2.15905	0.00659029	7.49092	up
ONT.13969.3	0	0	69	237	0	0	3.60726	6.59214	0.00037862	9.34313	up
ONT.1397.17	48	63	298	2044	2.85547	3.14191	16.016	58.1083	0.000125602	3.59378	up
ONT.1397.18	64	81	1636	1547	4.22324	4.44283	97.5485	48.6989	7.77901e-20	3.943	up
ONT.13970.1	0	0	109	139	0	0	2.10204	1.41185	0.00040289	9.25413	up
ONT.13971.1	15	65	633	917	0.829667	4.15637	43.6427	33.3872	1.2352e-05	3.70041	up
ONT.13978.1	0	0	24	44	0	0	0.552498	0.545956	0.00525633	7.61438	up
ONT.13992.22	0	0	91	228	0	0	3.68778	4.91333	0.000284112	9.46529	up
ONT.13992.36	0	0	46	112	0	0	1.25559	1.64261	0.00127953	8.59678	up
ONT.13992.37	0	0	10	104	0	0	0.30157	1.66817	0.00427318	7.90652	up
ONT.13992.38	0	0	28	36	0	0	0.951808	0.652519	0.00551372	7.57697	up
ONT.13992.57	0	0	34	57	0	0	3.49686	3.15477	0.0031568	7.98138	up
ONT.13992.62	0	0	17	35	0	0	1.26563	1.36864	0.00823245	7.27447	up
ONT.13994.1	0	0	51	73	0	0	1.41494	1.06908	0.00174731	8.37976	up
ONT.14006.5	1	1	9	28	0.010424	0.005173	0.261146	0.442326	0.00563477	3.4498	up
ONT.1403.1	0	0	30	27	0	0	1.03989	0.482304	0.00659473	7.45802	up
ONT.14043.3	0	0	69	133	0	0	9.59089	9.75925	0.000700195	8.94495	up
ONT.14044.5	0	0	90	36	0	0	0.470122	0.097835	0.00191036	8.42588	up
ONT.14044.8	0	0	202	709	0	0	3.43729	6.38054	2.05646e-05	10.7092	up
ONT.14051.1	0	0	23	41	0	0	1.19065	1.11343	0.00576732	7.5444	up
ONT.14052.1	0	0	24	54	0	0	0.491822	0.596186	0.0044129	7.74969	up
ONT.14053.2	0	0	595	445	0	0	74.7992	29.4981	7.55575e-06	11.0843	up
ONT.14053.4	0	0	77	45	0	0	24.4352	7.46546	0.00188089	8.39502	up
ONT.14054.8	0	0	38	50	0	0	7.47971	5.11976	0.0032366	7.96485	up
ONT.14065.6	0	0	576	33	0	0	8.32289	0.476777	0.000163344	10.161	up
ONT.14068.2	0	0	16	31	0	0	1.13108	1.17136	0.00951729	7.16125	up
ONT.14069.1	0	0	29	66	0	0	1.24054	1.49451	0.00317644	7.98723	up
ONT.14075.1	1	0	171	323	0.082647	0	17.3965	17.3641	1.21837e-08	8.00866	up
ONT.14076.5	0	0	56	29	0	0	2.92114	0.796686	0.00359565	7.95337	up
ONT.14082.5	0	0	105	191	0	0	2.01581	1.93103	0.000287645	9.43408	up
ONT.14084.2	11	12	68	84	0.773091	0.733742	4.65551	3.03091	6.49491e-05	2.16442	up
ONT.14091.1	0	0	24	76	0	0	0.834869	1.40838	0.00328918	7.98597	up
ONT.14098.1	0	0	241	352	0	0	4.1864	3.23025	4.05045e-05	10.3437	up
ONT.14102.5	0	0	51	65	0	0	3.22028	2.15705	0.00196241	8.30746	up
ONT.14102.6	0	0	20	31	0	0	1.37488	1.11017	0.00807694	7.2847	up
ONT.14104.14	0	0	21	39	0	0	2.76966	2.71769	0.00646227	7.46098	up
ONT.14104.17	0	0	17	79	0	0	2.69636	6.84332	0.00409391	7.85876	up
ONT.14108.3	0	0	67	98	0	0	1.13914	0.872801	0.000991652	8.73176	up
ONT.14109.9	0	0	18	107	0	0	1.17168	3.74759	0.00294825	8.1252	up
ONT.14120.13	0	0	69	93	0	0	5.07676	3.60435	0.00101926	8.71672	up
ONT.14120.28	0	0	49	167	0	0	3.55533	6.39751	0.00080554	8.91098	up
ONT.14120.6	0	0	27	52	0	0	0.884053	0.891121	0.00413736	7.7898	up
ONT.14122.1	0	0	512	565	0	0	49.4636	28.7877	5.88724e-06	11.1229	up
ONT.14127.10	0	0	21	65	0	0	0.381458	0.643729	0.00418249	7.80856	up
ONT.14134.37	0	0	11	158	0	0	0.617304	4.92989	0.00259152	8.31483	up
ONT.14134.76	0	0	533	803	0	0	55.2877	43.9299	2.72333e-06	11.3748	up
ONT.14142.4	0	0	144	153	0	0	7.35288	4.138	0.000263896	9.4925	up
ONT.14148.11	0	0	96	126	0	0	1.36733	0.948771	0.00051868	9.11269	up
ONT.1415.3	0	0	50	456	0	0	13.5881	66.1651	0.000228346	9.75083	up
ONT.14159.43	0	0	32	35	0	0	7.74446	4.45737	0.00508267	7.64416	up
ONT.14159.54	0	0	19	29	0	0	0.91962	0.763746	0.00887679	7.21286	up
ONT.14173.1	0	0	14	67	0	0	0.39296	1.43262	0.00542841	7.64997	up
ONT.14173.7	0	0	34	34	0	0	3.28204	1.70977	0.00495616	7.6675	up
ONT.14175.2	0	0	114	98	0	0	3.29631	1.49893	0.000582982	9.07633	up
ONT.14176.9	0	0	74	140	0	0	3.02892	3.02293	0.000613363	9.02023	up
ONT.14178.3	0	0	22	58	0	0	0.782107	1.10834	0.00445474	7.75224	up
ONT.14179.6	0	0	112	173	0	0	6.10538	4.965	0.000297444	9.41062	up
ONT.14180.1	0	0	88	45	0	0	11.6811	4.10454	0.00163843	8.49915	up
ONT.14180.5	0	0	114	196	0	0	9.30014	9.15228	0.000251608	9.50155	up
ONT.14187.4	0	0	42	36	0	0	0.894527	0.406516	0.00395347	7.84206	up
ONT.14217.1	0	0	785	1263	0	0	169.735	144.275	5.05415e-07	11.9149	up
ONT.14217.7	47	48	637	1672	15.6872	13.3425	193.981	268.824	1.30938e-15	3.93061	up
ONT.14219.6	0	0	11	44	0	0	0.186498	0.671832	0.00918926	7.22632	up
ONT.14222.48	0	0	60	35	0	0	4.26652	1.29387	0.00293429	8.08936	up
ONT.14222.78	0	0	165	176	0	0	7.56132	4.27025	0.000185719	9.66643	up
ONT.14225.1	10	0	894	1211	0.342836	0	29.1905	20.8763	7.76998e-07	6.85396	up
ONT.14225.4	0	0	338	265	0	0	12.5187	5.17008	4.11383e-05	10.3941	up
ONT.14225.5	0	0	180	263	0	0	7.00161	5.4112	9.37497e-05	9.97396	up
ONT.14229.22	1	1	37	46	0.00046	0.000218	6.086	3.98909	6.07789e-05	4.70458	up
ONT.14234.1	0	0	792	1284	0	0	83.902	71.7793	4.7981e-07	11.9313	up
ONT.14236.2	0	0	305	562	0	0	17.1296	16.6585	1.37807e-05	10.7914	up
ONT.14243.24	0	0	253	216	0	0	6.72927	3.03433	8.23158e-05	10.0754	up
ONT.14243.31	0	0	73	66	0	0	2.60185	1.23995	0.00138819	8.5499	up
ONT.14243.37	0	0	827	1879	0	0	29.6463	35.5775	2.11454e-07	12.2052	up
ONT.14244.1	0	0	577	62	0	0	23.2987	1.31628	0.000100142	10.3107	up
ONT.14249.2	0	0	12	45	0	0	0.739982	1.49951	0.00850542	7.28066	up
ONT.14257.10	0	0	71	138	0	0	1.72596	1.78033	0.000650458	8.98604	up
ONT.14257.17	0	0	176	452	0	0	5.74791	7.83172	4.76467e-05	10.3121	up
ONT.14257.19	0	0	216	182	0	0	8.08397	3.58225	0.00012913	9.8686	up
ONT.14257.21	0	0	12	58	0	0	0.512627	1.39494	0.00681774	7.47478	up
ONT.14257.22	0	0	41	25	0	0	2.04576	0.644469	0.0053317	7.64657	up
ONT.14257.3	0	0	73	438	0	0	1.2691	4.04125	0.000163682	9.85628	up
ONT.14257.4	0	0	824	1574	0	0	14.784	14.9116	2.9487e-07	12.0872	up
ONT.14257.6	0	0	19	35	0	0	0.352722	0.341219	0.00760639	7.33471	up
ONT.14257.7	0	0	1349	1454	0	0	26.9417	15.3271	1.25401e-07	12.3553	up
ONT.14257.8	0	0	25	100	0	0	0.515044	1.11276	0.00246849	8.20745	up
ONT.14257.9	0	0	1553	2629	0	0	37.0159	33.0789	1.97209e-08	12.8355	up
ONT.14264.11	6	6	72	169	0.450354	0.413279	5.37298	6.65919	8.65434e-08	3.66257	up
ONT.14264.12	11	12	69	51	1.18332	1.08103	7.1001	2.76649	0.00723364	1.88934	up
ONT.14264.4	0	0	323	538	0	0	4.52838	3.98559	1.32817e-05	10.8003	up
ONT.14266.1	0	0	21	98	0	0	0.57439	1.43586	0.00288354	8.11586	up
ONT.14267.1	0	0	40	52	0	0	0.266971	0.185306	0.00299602	8.02043	up
ONT.14274.3	0	0	393	998	0	0	12.8584	17.2335	3.64451e-06	11.3224	up
ONT.14280.9	0	0	26	45	0	0	0.720622	0.654972	0.0048379	7.67424	up
ONT.1429.4	0	0	30	46	0	0	0.508294	0.416449	0.00422177	7.77101	up
ONT.14294.2	0	0	93	216	0	0	1.39481	1.70888	0.000292306	9.4414	up
ONT.14294.5	0	0	46	28	0	0	2.12141	0.683072	0.00441886	7.78534	up
ONT.14295.5	0	0	425	489	0	0	48.5181	29.4134	1.03185e-05	10.9122	up
ONT.14296.1	0	0	230	364	0	0	5.29695	4.42142	4.12548e-05	10.3359	up
ONT.14297.6	0	0	21	66	0	0	1.20278	2.02119	0.00412518	7.81947	up
ONT.14306.16	0	0	65	104	0	0	3.65833	3.10205	0.000959137	8.7512	up
ONT.14306.21	0	0	77	216	0	0	5.7516	8.53004	0.000369431	9.33409	up
ONT.14306.22	0	0	46	111	0	0	3.66222	4.66819	0.00129073	8.59075	up
ONT.1431.4	0	1	35	38	0	2.8e-05	1.09434	0.631011	0.000339455	5.41449	up
ONT.14311.2	0	0	40	60	0	0	2.45743	1.92059	0.00261777	8.10986	up
ONT.14312.3	0	0	223	314	0	0	20.0938	14.942	5.38249e-05	10.2215	up
ONT.14314.4	0	0	18	55	0	0	0.509507	0.858026	0.00542875	7.6142	up
ONT.14316.7	0	0	447	781	0	0	6.75707	6.23071	4.03908e-06	11.2443	up
ONT.14317.1	9	12	143	291	0.946324	1.04758	13.7433	14.8044	1.51439e-12	3.73762	up
ONT.14319.1	4	5	190	866	0.063028	0.060735	0.227334	0.548441	6.53158e-11	6.06217	up
ONT.14339.5	0	0	125	208	0	0	3.14742	2.76774	0.000207075	9.59678	up
ONT.14361.14	0	0	42	39	0	0	4.19258	2.05956	0.0036989	7.88497	up
ONT.14371.2	1	1	37	75	0.037597	0.082655	3.3773	3.61209	1.66651e-05	5.06549	up
ONT.14371.3	0	0	31	46	0	0	0.037095	0.264047	0.00411129	7.79032	up
ONT.14377.1	0	0	16	31	0	0	3.93738	4.07903	0.00951729	7.16125	up
ONT.14378.4	0	0	24	30	0	0	0.814499	0.527453	0.00723364	7.37236	up
ONT.1438.1	0	0	89	135	0	0	0.256628	0.204622	0.00051868	9.1098	up
ONT.14380.3	0	0	38	55	0	0	3.22561	2.46195	0.0029696	8.02425	up
ONT.14382.8	0	0	184	42	0	0	7.73264	0.92705	0.000725992	9.10982	up
ONT.14388.1	0	0	50	80	0	0	7.58334	6.38663	0.00162509	8.42599	up
ONT.14389.6	0	0	1932	1100	0	0	257.423	77.3608	1.30029e-07	12.4543	up
ONT.14390.2	0	0	27	63	0	0	2.58452	3.20004	0.00351591	7.9171	up
ONT.14403.18	0	0	33	13	0	0	1.58982	0.321491	0.00971973	7.21055	up
ONT.14403.28	0	0	6	109	0	0	1.32779	13.0237	0.00516503	7.81849	up
ONT.14404.10	0	12	1095	1176	0	0.40607	40.5681	22.9901	8.12209e-07	6.85307	up
ONT.14406.26	0	12	1174	1916	0	0.409184	45.3556	39.0788	3.72133e-08	7.24373	up
ONT.14406.28	0	5	235	106	0	0.307336	16.2264	3.83584	7.13483e-05	5.53294	up
ONT.14406.29	0	2	200	61	0	0.144956	24.7517	3.92794	3.81949e-05	6.3952	up
ONT.14407.18	1	1	35	30	2e-05	1.8e-05	1.13933	0.520781	0.000386067	4.39472	up
ONT.14407.20	8	9	45	155	0.265804	0.255871	1.42231	2.59111	0.000305884	2.84428	up
ONT.14415.3	0	0	36	27	0	0	2.01007	0.801491	0.00564292	7.58631	up
ONT.14415.4	0	0	28	40	0	0	1.51817	1.16858	0.00505081	7.64205	up
ONT.14415.6	0	0	36	25	0	0	1.7252	0.618489	0.00598088	7.54911	up
ONT.1442.15	0	0	110	137	0	0	7.34214	4.82888	0.000406172	9.25078	up
ONT.14420.52	0	12	1122	2081	0	0.297874	30.6598	30.0264	3.49127e-08	7.2745	up
ONT.14420.58	0	0	750	462	0	0	27.6552	8.98613	4.9578e-06	11.2741	up
ONT.14420.73	0	1	35	20	0	0.002467	5.68501	1.72337	0.00176107	5.07039	up
ONT.14428.1	0	0	34	44	0	0	0.842246	0.570333	0.00397297	7.81825	up
ONT.14429.1	0	0	197	278	0	0	11.9961	8.9379	7.66387e-05	10.0658	up
ONT.14429.3	0	0	38	88	0	0	1.7903	2.2304	0.00193461	8.32873	up
ONT.14443.1	0	0	48	99	0	0	10.9208	12.1088	0.00137689	8.53915	up
ONT.14443.4	0	0	25	23	0	0	0.518146	0.251101	0.00861005	7.24861	up
ONT.14448.1	1	0	82	46	0.056191	0	4.25729	1.24557	0.000130022	6.21723	up
ONT.14448.3	0	0	61	21	0	0	5.55903	1.00402	0.00407484	7.89943	up
ONT.14448.9	13	27	183	1418	0.724406	1.27416	9.45196	38.6754	2.38682e-05	4.48781	up
ONT.14449.3	0	0	61	73	0	0	2.97959	1.90329	0.00148048	8.49032	up
ONT.14450.7	0	0	91	101	0	0	1.97807	1.16071	0.000708568	8.94233	up
ONT.14456.1	4	3	43	56	0.070976	0.040432	0.84528	0.582365	2.37361e-05	3.22947	up
ONT.14463.4	0	0	425	67	0	0	0.725666	0.547708	0.00015297	10.0362	up
ONT.14476.10	0	0	72	140	0	0	2.85225	2.94731	0.000631772	9.00377	up
ONT.14481.1	0	0	143	240	0	0	3.51009	3.11284	0.000145334	9.77194	up
ONT.14483.13	0	0	23	25	0	0	1.63871	0.954533	0.00863322	7.23907	up
ONT.14483.18	0	0	33	69	0	0	3.67795	4.14408	0.00273771	8.08835	up
ONT.14490.6	0	0	22	53	0	0	0.729304	0.935973	0.0048101	7.69062	up
ONT.14491.5	0	0	75	111	0	0	2.7472	2.14338	0.000775163	8.87979	up
ONT.14491.8	0	0	45	87	0	0	2.05951	2.10336	0.00166113	8.41756	up
ONT.14493.2	0	0	397	340	0	0	32.6927	14.7787	2.19019e-05	10.6476	up
ONT.14493.4	0	0	202	414	0	0	14.1104	15.3181	4.25469e-05	10.3365	up
ONT.14493.6	0	0	17	56	0	0	0.714881	2.55096	0.00557619	7.59968	up
ONT.14497.1	0	0	24	82	0	0	0.725915	1.35968	0.00308232	8.04089	up
ONT.14497.2	0	0	25	42	0	0	0.919036	0.813622	0.00529762	7.60723	up
ONT.14497.4	0	0	28	27	0	0	1.17675	0.600016	0.00696982	7.41118	up
ONT.14503.2	3	3	23	21	0.107005	0.105035	0.448737	0.21158	0.00698903	2.32452	up
ONT.14514.5	0	0	36	59	0	0	0.878601	0.758861	0.00292083	8.03691	up
ONT.14519.2	0	0	275	206	0	0	3.32596	1.3154	7.94924e-05	10.1086	up
ONT.14520.1	0	0	67	33	0	0	1.34237	0.345813	0.0027556	8.1502	up
ONT.14521.4	0	0	168	142	0	0	3.39052	1.51353	0.000244315	9.55401	up
ONT.14521.6	0	0	30	24	0	0	1.20345	0.513801	0.00718703	7.39731	up
ONT.14523.9	0	0	15	32	0	0	1.76571	2.0843	0.00970956	7.14827	up
ONT.14529.4	0	0	14	48	0	0	0.742696	1.42567	0.00728339	7.3973	up
ONT.14533.1	0	0	167	783	0	0	2.90961	7.21335	2.40015e-05	10.692	up
ONT.14535.14	0	0	27	45	0	0	0.290069	0.371906	0.00469823	7.69582	up
ONT.14542.2	0	0	28	66	0	0	1.26758	1.57245	0.0032785	7.96812	up
ONT.14542.3	0	0	21	58	0	0	1.01561	1.48361	0.00461721	7.72834	up
ONT.14551.20	0	0	101	123	0	0	5.76919	3.70057	0.000506589	9.12955	up
ONT.14551.4	0	0	154	253	0	0	14.2674	12.3663	0.000122433	9.85186	up
ONT.14552.3	70	73	1442	2068	8.51612	7.47662	159.221	120.586	1.8227e-64	4.04508	up
ONT.14553.4	0	0	44	74	0	0	1.83932	1.65693	0.00197702	8.30017	up
ONT.14555.1	0	0	54	86	0	0	3.22623	5.50081	0.00140454	8.5182	up
ONT.14558.1	0	0	27	64	0	0	5.43191	6.84286	0.0034712	7.9277	up
ONT.14564.1	0	0	86	127	0	0	7.08934	5.53429	0.000576999	9.04965	up
ONT.14566.3	0	0	40	47	0	0	1.0715	0.661663	0.0032785	7.95927	up
ONT.14568.4	0	0	50	114	0	0	1.8129	1.11595	0.00115719	8.65565	up
ONT.1457.1	0	0	85	119	0	0	4.60316	3.38585	0.00062856	9.00098	up
ONT.1457.5	0	0	48	60	0	0	3.05462	2.01277	0.00223606	8.22079	up
ONT.14570.1	0	0	140	210	0	0	5.90203	4.68391	0.000177117	9.6733	up
ONT.14571.4	0	0	145	55	0	0	3.12156	0.62825	0.000791095	8.99225	up
ONT.14576.1	0	0	46	141	0	0	4.3158	7.02151	0.00102021	8.7561	up
ONT.14576.3	0	0	63	103	0	0	3.2538	2.81577	0.00100122	8.72614	up
ONT.14578.6	0	0	23	62	0	0	2.85294	4.20399	0.00405957	7.82125	up
ONT.14599.1	32	29	447	727	2.05292	1.5976	26.4687	22.7529	1.0647e-26	3.66972	up
ONT.14599.5	0	0	32	91	0	0	0.665435	1.01407	0.00219433	8.25887	up
ONT.14600.1	0	0	21	32	0	0	2.07739	1.69066	0.00760639	7.33293	up
ONT.14601.2	0	0	34	44	0	0	3.5282	2.39148	0.00397297	7.81825	up
ONT.14601.3	0	0	23	29	0	0	9.73688	6.58555	0.00768366	7.32589	up
ONT.14602.1	0	0	14	54	0	0	0.540849	1.10255	0.00659473	7.48435	up
ONT.14603.2	0	0	121	201	0	0	2.6872	2.35975	0.000226104	9.55467	up
ONT.14609.1	0	0	21	36	0	0	2.98107	2.73858	0.0068898	7.40871	up
ONT.14611.3	0	1	166	84	0	0.009332	0.874595	1.02506	1.05756e-05	7.16899	up
ONT.14614.1	0	0	73	79	0	0	24.7027	14.0265	0.00115555	8.65283	up
ONT.14622.2	0	0	870	256	0	0	24.7672	3.84819	1.05146e-05	11.1324	up
ONT.14628.7	0	0	46	96	0	0	0.761326	0.84168	0.00147959	8.49452	up
ONT.14632.1	3	6	97	142	0.099103	0.195395	3.38277	2.61073	2.87117e-10	4.1335	up
ONT.14633.2	0	0	14	49	0	0	2.6027	4.92823	0.0071647	7.41239	up
ONT.14633.7	0	0	54	76	0	0	4.79396	3.53757	0.00159276	8.43981	up
ONT.14634.3	0	0	314	536	0	0	2.31794	2.08867	1.40022e-05	10.7799	up
ONT.14641.1	0	0	94	193	0	0	4.9466	5.35526	0.000325793	9.37346	up
ONT.14645.1	0	0	75	140	0	0	2.73963	2.72373	0.000604141	9.02836	up
ONT.14650.3	0	0	34	56	0	0	11.1514	9.66303	0.00320482	7.97	up
ONT.14650.7	0	0	28	46	0	0	1.27712	1.11373	0.0044693	7.73091	up
ONT.14650.8	8	3	43	72	0.439527	0.137886	2.21205	1.97654	0.000231195	2.75553	up
ONT.1466.4	0	0	17	29	0	0	0.571677	0.524702	0.00961537	7.15031	up
ONT.14662.1	0	0	97	153	0	0	6.31046	5.28069	0.000407031	9.243	up
ONT.14663.1	0	0	177	465	0	0	3.39133	4.70177	4.55455e-05	10.3348	up
ONT.14663.90	0	0	264	380	0	0	16.9097	12.8452	3.15702e-05	10.45	up
ONT.14663.91	3	1	1353	548	0.116404	0.014032	60.4956	12.9213	1.68976e-12	8.26372	up
ONT.14663.93	422	421	2499	4891	29.0835	24.3428	155.44	160.585	1.65544e-21	2.51304	up
ONT.14663.95	0	0	101	26	0	0	8.13489	1.08858	0.00209713	8.41151	up
ONT.14663.97	0	1	16	33	0	0.000593	2.22227	2.37305	0.00151468	4.78731	up
ONT.14669.3	1	0	17	43	0.191197	0	6.02714	7.98344	0.00103721	5.02304	up
ONT.14675.1	0	0	19	41	0	0	0.5173	0.595768	0.00667689	7.43959	up
ONT.14676.3	4	20	351	450	0.482764	2.00348	38.8023	26.2233	7.40736e-08	4.48904	up
ONT.14677.1	0	0	187	152	0	0	10.263	4.4046	0.00019603	9.66722	up
ONT.14677.3	7	2	87	733	0.304795	0.044473	3.52871	15.8034	1.07476e-05	5.54729	up
ONT.14678.1	0	0	86	143	0	0	4.66535	4.08788	0.000505034	9.12561	up
ONT.14680.6	0	0	27	44	0	0	1.26833	1.07884	0.00478686	7.68135	up
ONT.14685.10	0	0	23	37	0	0	1.02242	0.87891	0.00630025	7.47793	up
ONT.14685.12	0	0	77	94	0	0	3.14185	2.01811	0.000903665	8.79167	up
ONT.14685.13	0	0	60	112	0	0	2.73196	2.69419	0.000968157	8.75044	up
ONT.14685.14	0	0	54	84	0	0	3.11244	2.57417	0.00143743	8.5032	up
ONT.14685.9	0	0	43	67	0	0	2.1121	1.74474	0.00221734	8.22302	up
ONT.14687.1	0	0	13	353	0	0	0.07535	3.96242	0.000854007	9.13634	up
ONT.147.17	3	4	92	126	0.108398	0.124876	3.95406	2.8531	7.74061e-10	4.36104	up
ONT.147.19	4	16	63	184	0.274263	1.05496	4.72486	7.30591	0.00107959	2.94828	up
ONT.147.5	0	0	88	122	0	0	1.0311	0.758464	0.000589531	9.03823	up
ONT.14700.3	0	0	44	24	0	0	2.55137	0.742304	0.00513882	7.68316	up
ONT.1471.4	0	0	39	65	0	0	5.30459	4.70165	0.0024817	8.14597	up
ONT.14716.4	1	0	337	978	0.005712	0	4.21765	6.46168	1.25452e-10	9.2709	up
ONT.14720.3	872	945	11924	19989	77.4845	70.3875	954.912	844.949	3.18394e-86	3.54185	up
ONT.14721.1	0	0	13154	10597	0	0	279.508	118.844	1.08808e-12	15.1416	up
ONT.14721.2	0	0	20175	41409	0	0	408.545	442.584	1.15872e-15	16.3107	up
ONT.14721.5	0	0	72	20	0	0	3.49757	0.513984	0.00354481	8.02726	up
ONT.14721.6	0	0	157	605	0	0	6.89901	14.0413	3.82297e-05	10.4613	up
ONT.14721.9	0	0	368	404	0	0	20.4171	11.8171	1.79184e-05	10.6997	up
ONT.14723.15	0	0	22	30	0	0	2.52783	1.81766	0.00773507	7.31971	up
ONT.14723.18	0	0	77	116	0	0	10.9463	8.75003	0.000717158	8.92399	up
ONT.1473.1	0	0	25	40	0	0	2.12838	1.83434	0.00551267	7.57583	up
ONT.14738.1	0	0	26	31	0	0	4.78914	3.06525	0.00662716	7.44151	up
ONT.14740.4	0	0	34	28	0	0	0.505005	0.214052	0.00576771	7.56383	up
ONT.14741.7	0	0	60	104	0	0	2.64863	2.45416	0.00104367	8.70293	up
ONT.14746.1	0	0	44	45	0	0	7.71269	4.15609	0.00314381	7.99564	up
ONT.14748.9	0	0	38	38	0	0	2.20368	1.15478	0.00410901	7.80338	up
ONT.14751.23	0	0	315	491	0	0	6.59618	5.41775	1.59325e-05	10.7261	up
ONT.14763.103	5	14	215	247	0.460851	1.0625	18.1482	11.0075	4.16087e-10	4.05567	up
ONT.14764.2	0	0	74	102	0	0	4.95065	3.59023	0.000858436	8.81793	up
ONT.14774.2	0	0	32	53	0	0	1.56272	1.35509	0.00354481	7.89932	up
ONT.14780.4	0	0	72	104	0	0	3.32133	2.52649	0.000863937	8.81342	up
ONT.14782.8	2	10	90	114	0.038726	0.250507	2.62274	1.74329	2.45146e-05	3.52015	up
ONT.14786.2	1	1	26	198	0.003296	0.004136	1.82093	7.49914	9.75918e-05	5.79894	up
ONT.1479.4	0	0	78	118	0	0	3.79722	3.03556	0.00069437	8.9428	up
ONT.14791.1	0	0	43	43	0	0	4.27679	2.2593	0.00333601	7.95478	up
ONT.14791.2	0	0	115	187	0	0	16.8004	14.4805	0.000263624	9.47689	up
ONT.14793.1	0	0	72	119	0	0	46.7113	40.8616	0.000749196	8.89936	up
ONT.14796.1	0	0	573	719	0	0	3.91356	2.59213	3.02578e-06	11.3484	up
ONT.14799.7	0	0	130	207	0	0	7.61026	6.39865	0.00019821	9.61807	up
ONT.14800.10	15	19	156	228	1.65902	1.72289	15.5874	12.0399	2.15003e-12	2.92042	up
ONT.14800.6	0	0	130	126	0	0	13.4773	6.88059	0.000376581	9.30933	up
ONT.14803.6	1	0	13	15	0.039953	0	0.785708	0.513363	0.00677235	4.06127	up
ONT.14819.1	0	0	22	46	0	0	6.44477	7.23053	0.00541798	7.59548	up
ONT.14822.2	0	0	47	69	0	0	2.50114	1.957	0.00198995	8.29489	up
ONT.14822.9	0	0	22	33	0	0	1.03574	0.828514	0.00716284	7.37934	up
ONT.14823.8	0	0	26	46	0	0	1.48849	1.40011	0.00474516	7.68851	up
ONT.14829.1	0	0	49	74	0	0	1.46325	1.16075	0.00178737	8.36426	up
ONT.14831.1	0	0	65	367	0	0	2.3927	7.1487	0.000236949	9.66076	up
ONT.14831.2	1	0	38	235	0.027086	0	1.30344	4.359	4.50433e-05	6.91837	up
ONT.14831.3	0	0	41	223	0	0	1.55395	4.5166	0.000691792	9.05578	up
ONT.14831.4	0	0	99	250	0	0	4.17661	5.5873	0.000228942	9.5764	up
ONT.14831.5	0	0	803	311	0	0	38.8918	7.94102	8.84395e-06	11.1428	up
ONT.14839.1	0	0	6	99	0	0	0.236526	2.27684	0.00571759	7.72809	up
ONT.1484.14	3	2	9	78	0.158179	0.084033	0.612206	2.8178	0.00976751	3.24589	up
ONT.1484.15	2	1	20	69	0.162141	0.089287	2.30751	4.35534	0.000415544	4.10334	up
ONT.1484.4	0	0	28	262	0	0	1.22228	6.1918	0.000779614	9.05551	up
ONT.14863.27	0	0	64	120	0	0	1.68711	1.68321	0.000841641	8.83346	up
ONT.14873.5	1	1	18	75	0.009442	0.021239	0.556331	1.24891	0.000468997	4.6798	up
ONT.1488.1	0	0	68	114	0	0	3.59232	3.20614	0.000831528	8.8372	up
ONT.1488.2	0	0	18	41	0	0	1.02943	1.30386	0.00695287	7.41082	up
ONT.14880.1	12	15	76	74	2.03042	2.04088	11.5551	5.95578	0.00107853	1.94927	up
ONT.14882.1	1	1	18	421	0.009481	0.016282	1.75236	21.7451	0.00012913	6.57235	up
ONT.14883.1	0	0	45	19	0	0	1.23449	0.275579	0.0058491	7.60725	up
ONT.14887.1	0	0	41	48	0	0	7.30227	4.55177	0.00314976	7.98742	up
ONT.14887.2	0	1	38	61	0	0.308508	15.7489	13.5316	9.13976e-05	5.79737	up
ONT.14900.1	72	73	1328	664	6.96575	5.87854	116.413	30.7058	1.43818e-05	3.32835	up
ONT.14900.3	0	0	1037	3451	0	0	77.0415	135.429	3.63691e-08	12.771	up
ONT.14912.10	1	1	9	23	0.002085	0.000151	0.195291	0.283512	0.00682105	3.27596	up
ONT.14919.149	0	0	12	59	0	0	1.06593	2.87953	0.0067174	7.48825	up
ONT.14920.6	0	0	26	85	0	0	1.18546	2.04983	0.00279373	8.1057	up
ONT.14925.1	0	0	12	134	0	0	1.14411	3.04848	0.0029751	8.18717	up
ONT.14925.13	0	0	108	154	0	0	4.40615	3.32171	0.000357596	9.31353	up
ONT.14929.1	0	0	56	88	0	0	1.56097	1.30432	0.00132381	8.55471	up
ONT.14932.7	0	0	42	39	0	0	1.32658	0.657144	0.0036989	7.88497	up
ONT.14933.4	0	0	23	27	0	0	0.478062	0.29793	0.00812106	7.28347	up
ONT.14943.2	0	0	118	244	0	0	6.81522	7.42765	0.000184982	9.66402	up
ONT.14948.3	4	4	75	35	0.52295	0.470788	9.73614	2.37881	0.00132515	3.30155	up
ONT.14959.1	0	0	77	142	0	0	1.04353	4.32344	0.000577635	9.05349	up
ONT.14961.20	0	0	33	31	0	0	0.835888	0.418509	0.00546259	7.59684	up
ONT.14961.9	0	0	30	25	0	0	0.582126	0.256624	0.00697664	7.41798	up
ONT.14966.5	0	0	48	70	0	0	1.0366	0.796034	0.00192699	8.31665	up
ONT.14982.1	0	0	41	314	0	0	2.17085	9.79715	0.000451946	9.3489	up
ONT.14982.3	0	0	282	661	0	0	30.6426	37.9992	1.26674e-05	10.8476	up
ONT.14982.5	0	0	22	96	0	0	3.87441	9.18643	0.00284256	8.11965	up
ONT.14983.7	0	0	45	33	0	0	7.18431	2.82428	0.00398707	7.84669	up
ONT.14988.1	0	0	16	163	0	0	0.692195	2.45666	0.0020261	8.44895	up
ONT.14988.22	0	0	5127	6766	0	0	429.503	299.211	5.51459e-11	14.2309	up
ONT.14992.5	0	0	63	19	0	0	4.96318	0.759531	0.00418172	7.89341	up
ONT.14999.6	0	0	7	58	0	0	0.715761	3.59118	0.00915821	7.28687	up
ONT.1500.5	0	0	25	60	0	0	0.903161	1.15956	0.00390523	7.84271	up
ONT.15003.1	11	10	61	167	0.65556	0.477785	3.40256	4.92898	4.63919e-05	2.761	up
ONT.15003.2	11	10	149	311	0.858137	0.625426	10.8684	11.9816	1.09269e-12	3.81102	up
ONT.15006.11	0	0	15	55	0	0	2.66497	5.1159	0.00619204	7.52871	up
ONT.15016.2	0	0	233	433	0	0	3.30525	3.23938	3.17085e-05	10.4546	up
ONT.15022.1	0	0	55	45	0	0	14.176	6.17629	0.00258119	8.14764	up
ONT.15025.3	0	0	58	82	0	0	0.88884	1.15038	0.00137583	8.53114	up
ONT.15032.1	0	0	35	30	0	0	4.75013	2.11486	0.00534377	7.61975	up
ONT.15033.1	0	0	76	103	0	0	10.967	7.86173	0.000828441	8.84052	up
ONT.15034.1	0	1	9	16	0	0.126283	1.67888	1.61499	0.00971862	3.8735	up
ONT.15036.1	7	0	282	371	0.083211	0	3.19987	2.22376	2.28378e-06	5.7829	up
ONT.15036.19	89	103	475	371	4.21682	4.09958	37.0446	15.2781	0.00269421	1.65541	up
ONT.15038.2	0	0	108	159	0	0	3.21969	2.52101	0.00034372	9.334	up
ONT.15041.1	0	0	93	87	0	0	8.57323	2.70723	0.000820473	8.86943	up
ONT.15046.1	0	0	31	71	0	0	1.62425	2.00311	0.00282285	8.07268	up
ONT.15050.4	1	1	26	134	0.001731	0.001392	0.630728	1.74938	0.000108317	5.39658	up
ONT.15050.5	2	2	30	20	0.084714	0.090396	2.15987	0.748966	0.00327809	3.10769	up
ONT.15050.8	0	0	57	39	0	0	7.48867	2.68308	0.00282677	8.10132	up
ONT.15076.9	0	0	307	507	0	0	12.8133	11.1817	1.58274e-05	10.7302	up
ONT.15081.3	0	0	44	119	0	0	1.22222	1.74516	0.00126254	8.61363	up
ONT.15095.10	6	4	17	80	0.229924	0.133948	0.67419	1.68138	0.0092384	2.51069	up
ONT.15095.15	117	153	442	567	11.6553	12.8084	39.8912	26.9802	4.15805e-05	1.3538	up
ONT.15096.1	6	7	92	180	0.154809	0.164454	5.68091	5.89066	4.36596e-10	3.75416	up
ONT.15096.3	0	0	313	599	0	0	25.8137	26.1131	1.19713e-05	10.8485	up
ONT.15101.2	0	0	35	55	0	0	2.22824	1.87791	0.00317644	7.97545	up
ONT.15105.17	0	0	32	29	0	0	4.01354	1.90274	0.00591293	7.54012	up
ONT.15108.1	0	0	129	28	0	0	9.15249	1.03044	0.00150433	8.65627	up
ONT.15108.2	0	0	32	269	0	0	2.53113	11.3155	0.000677069	9.12408	up
ONT.15108.3	0	0	110	18	0	0	10.4567	0.885731	0.00235326	8.3837	up
ONT.15108.5	0	0	60	122	0	0	5.52152	5.99726	0.000886639	8.80595	up
ONT.15114.1	0	1	12	16	0	0.019536	0.498249	0.340067	0.00669415	4.05788	up
ONT.15114.6	0	0	73	110	0	0	6.22351	4.99043	0.000804442	8.85751	up
ONT.15118.29	14	1	368	282	4.2002	0.054894	105.281	42.5915	0.000150071	4.7734	up
ONT.15124.2	0	0	74	91	0	0	2.09714	1.3729	0.000974166	8.7467	up
ONT.15131.1	0	0	33	56	0	0	0.869367	0.770681	0.00328901	7.95264	up
ONT.15131.2	0	0	16	33	0	0	0.405347	0.449536	0.00904993	7.20291	up
ONT.15133.5	0	0	33	53	0	0	0.954641	0.828616	0.00345653	7.91725	up
ONT.15134.3	0	0	40	36	0	0	3.62543	1.74629	0.00411129	7.8084	up
ONT.15137.6	0	0	60	68	0	0	8.68566	5.21131	0.00161844	8.43718	up
ONT.15164.3	0	0	17	34	0	0	0.311673	0.326192	0.00843252	7.25517	up
ONT.15171.1	2	3	17	40	0.093743	0.186452	1.31808	1.62885	0.00165905	2.84621	up
ONT.15174.1	5	5	35	249	2.17376	2.20479	16.833	63.6127	0.000335853	3.98151	up
ONT.15180.1	0	0	82	62	0	0	10.9333	4.33308	0.00131856	8.59792	up
ONT.15181.1	0	0	64	32	0	0	1.1246	0.298967	0.00294849	8.10079	up
ONT.15187.17	13	15	100	91	1.13296	1.11149	8.3127	3.97786	0.000255101	2.25253	up
ONT.15188.5	0	0	15	35	0	0	1.42691	1.75342	0.00903357	7.20879	up
ONT.15189.6	0	0	23	32	0	0	2.72318	2.06277	0.0071063	7.3861	up
ONT.1519.6	0	0	19	27	0	0	0.593162	0.453504	0.00940955	7.1678	up
ONT.1519.7	0	0	47	85	0	0	1.60646	1.52637	0.00162583	8.42808	up
ONT.15194.1	0	0	28	88	0	0	1.4867	2.4749	0.00253863	8.16719	up
ONT.15195.2	0	0	50	56	0	0	6.18961	3.60794	0.00230186	8.20518	up
ONT.15199.2	0	0	120	12	0	0	12.4045	0.611601	0.00259753	8.36961	up
ONT.152.1	0	0	78	304	0	0	1.87312	3.88682	0.000245441	9.59192	up
ONT.152.7	0	0	107	38	0	0	7.8918	1.48362	0.00151224	8.59223	up
ONT.152.8	0	0	34	201	0	0	2.86505	9.04284	0.000919205	8.89349	up
ONT.152.9	0	0	10	152	0	0	0.950143	7.65548	0.00284832	8.25409	up
ONT.1520.5	0	0	32	47	0	0	0.589122	0.463316	0.00394165	7.8227	up
ONT.15200.8	0	0	28	49	0	0	0.627133	0.580725	0.00422573	7.77171	up
ONT.15207.15	0	0	193	161	0	0	8.61397	3.79851	0.000175154	9.72126	up
ONT.15213.1	0	0	20	33	0	0	0.828028	0.728501	0.00768187	7.32488	up
ONT.15250.1	0	0	60	128	0	0	1.95908	2.19635	0.000846421	8.83735	up
ONT.15274.3	0	0	29	48	0	0	1.99936	1.79419	0.00418294	7.77855	up
ONT.15276.4	0	0	28	29	0	0	1.02104	0.554113	0.00659473	7.45052	up
ONT.15284.43	0	0	89	152	0	0	6.82969	6.1709	0.000453715	9.18579	up
ONT.15288.1	0	0	41	57	0	0	1.35582	0.981115	0.00268752	8.09239	up
ONT.1529.15	0	0	105	197	0	0	8.54259	8.43155	0.000277837	9.45401	up
ONT.1529.16	0	0	13	107	0	0	0.71483	3.231	0.0036058	8.01173	up
ONT.1529.17	0	0	1505	2168	0	0	171.609	130.454	3.40058e-08	12.6895	up
ONT.1529.19	0	0	72	42	0	0	14.8986	4.5426	0.00212463	8.31197	up
ONT.15291.5	0	0	52	56	0	0	2.92491	1.67082	0.00222694	8.23063	up
ONT.153.2	1	0	25	25	0.010774	0	2.10539	1.11769	0.00130269	4.88344	up
ONT.1531.15	0	0	61	75	0	0	2.3358	1.51029	0.0014404	8.50678	up
ONT.15314.162	0	0	244	191	0	0	11.8968	4.91332	0.000103282	9.98159	up
ONT.15314.167	0	0	459	71	0	0	27.2858	2.20446	0.000128796	10.1262	up
ONT.15314.189	0	0	765	3207	0	0	34.575	76.4877	9.44399e-08	12.5518	up
ONT.15314.191	0	0	159	48	0	0	6.27501	0.984613	0.000790976	9.02189	up
ONT.15314.215	0	0	96	25	0	0	4.79088	0.646761	0.0022805	8.35368	up
ONT.15314.220	0	0	563	721	0	0	66.5964	44.9889	3.09235e-06	11.3391	up
ONT.15316.2	0	0	359	1023	0	0	8.53104	12.8488	4.22221e-06	11.2865	up
ONT.15326.1	0	0	28	102	0	0	0.349419	0.691144	0.00221502	8.27466	up
ONT.1533.1	4	1	1071	1864	0.184337	0.032693	44.6015	40.9684	7.56379e-32	8.50789	up
ONT.1533.4	0	0	349	286	0	0	32.4454	14.0555	3.48686e-05	10.4592	up
ONT.15331.1	2	0	109	197	0.069689	0	6.3956	6.10341	6.17083e-09	6.49557	up
ONT.15332.7	0	0	147	244	0	0	5.58483	4.89201	0.000136749	9.7997	up
ONT.15334.8	0	0	70	135	0	0	1.51452	1.53788	0.000677069	8.96325	up
ONT.15336.5	0	0	32	45	0	0	1.73157	1.29871	0.004088	7.7954	up
ONT.15341.2	0	0	44	45	0	0	4.35629	2.30709	0.00314381	7.99564	up
ONT.15346.7	0	0	98	147	0	0	2.8648	2.26717	0.000422025	9.22368	up
ONT.15354.16	1	1	11	15	0.003412	0.002867	0.554326	0.382088	0.00946283	3.05056	up
ONT.15355.1	2	0	51	77	0.086454	0	2.91782	2.32809	5.39447e-06	5.2853	up
ONT.15356.1	0	1	22	56	0	0.218628	8.25912	11.4328	0.000445014	5.39537	up
ONT.15366.35	0	1	46	59	0	0.023093	1.13236	0.77165	6.988e-05	5.90512	up
ONT.15366.39	0	1	14	17	0	0.001238	1.799	1.19269	0.00503827	4.20842	up
ONT.15367.7	0	0	42	107	0	0	3.63234	4.8841	0.00146272	8.51559	up
ONT.15369.4	0	0	12	45	0	0	0.923228	1.8171	0.00850542	7.28066	up
ONT.15373.3	308	368	1421	1617	19.5912	19.6228	81.4521	48.8993	1.73509e-07	1.63604	up
ONT.15376.1	4	4	25	51	0.083883	0.062861	0.483012	0.51381	0.000572505	2.6109	up
ONT.15390.3	0	0	10	109	0	0	0.252005	1.53709	0.00407233	7.94872	up
ONT.15391.3	0	0	85	124	0	0	1.31388	1.01643	0.000599785	9.02718	up
ONT.15391.4	0	0	14	54	0	0	0.854848	1.72281	0.00659473	7.48435	up
ONT.15394.6	29	31	492	1158	2.85541	2.53156	43.7578	54.3255	1.17996e-18	4.12598	up
ONT.15397.1	0	0	44	96	0	0	3.93577	4.55123	0.00154504	8.46908	up
ONT.1540.6	0	0	162	249	0	0	17.6233	14.3087	0.00011676	9.87325	up
ONT.15401.1	16	18	255	338	0.677069	0.653057	10.053	7.04453	5.19882e-18	3.5576	up
ONT.15407.11	0	0	27	37	0	0	4.43795	3.28104	0.00554526	7.57177	up
ONT.15420.2	0	0	125	292	0	0	3.11687	3.86065	0.000138558	9.81678	up
ONT.15423.1	0	0	94	152	0	0	2.54972	2.19252	0.000425797	9.21944	up
ONT.15426.1	0	0	39	58	0	0	7.39792	5.8878	0.00276577	8.0733	up
ONT.15429.6	1	2	235	386	0.029544	0.066202	12.9788	11.2422	1.31242e-14	6.99707	up
ONT.15432.1	0	0	24	65	0	0	0.648811	0.941875	0.0037748	7.87593	up
ONT.15434.7	0	0	94	157	0	0	3.44842	3.04867	0.000410061	9.24018	up
ONT.15436.10	0	0	105	124	0	0	5.97786	3.71789	0.000480749	9.15936	up
ONT.15437.19	0	0	37	75	0	0	2.53814	2.72499	0.0022908	8.20797	up
ONT.15439.1	0	3	10	93	0	0.126249	0.481968	2.51322	0.00779923	4.15915	up
ONT.15441.1	1	0	8	47	0.000325	0	0.361083	1.2472	0.00471541	4.7466	up
ONT.15443.2	0	0	3110	6336	0	0	147.162	158.286	3.20386e-10	13.8605	up
ONT.15443.24	0	0	31	62	0	0	2.19864	2.33906	0.00317171	7.98291	up
ONT.15443.38	0	1	24	109	0	1e-06	0.428309	1.04557	0.000264928	6.01986	up
ONT.15443.6	0	0	2773	1100	0	0	119.995	25.1236	5.98471e-08	12.7535	up
ONT.15447.14	1	1	274	495	0.000583	0.000382	26.8006	25.6034	2.52796e-13	7.80973	up
ONT.15447.3	0	0	44	72	0	0	1.37455	1.19476	0.00202693	8.28262	up
ONT.15447.4	0	0	76	102	0	0	2.15194	1.52583	0.000836713	8.83439	up
ONT.15448.5	0	0	138	243	0	0	2.21448	2.06354	0.000150071	9.75764	up
ONT.15449.3	0	0	111	168	0	0	10.2467	8.21214	0.000311408	9.38625	up
ONT.1545.3	0	0	36	43	0	0	1.19074	0.758674	0.00386456	7.83984	up
ONT.15452.24	0	0	45	32	0	0	2.57457	0.979396	0.00407885	7.83162	up
ONT.15461.4	0	0	158	269	0	0	2.8196	2.53476	0.000108678	9.90699	up
ONT.15461.7	0	0	283	242	0	0	4.72129	2.1314	5.99377e-05	10.2179	up
ONT.15477.12	0	0	49	68	0	0	4.67882	3.40455	0.00194641	8.31091	up
ONT.15477.16	0	0	50	31	0	0	8.30598	2.72114	0.00380299	7.89508	up
ONT.15477.32	0	0	16	100	0	0	1.22052	4.0267	0.00340808	8.02549	up
ONT.15477.39	0	0	91	66	0	0	7.6726	2.92609	0.00112037	8.70528	up
ONT.15477.40	0	0	39	61	0	0	1.05885	0.888332	0.00263311	8.10533	up
ONT.15477.8	0	0	65	159	0	0	1.54377	2.01481	0.000623966	9.02795	up
ONT.15477.9	0	0	51	53	0	0	5.67887	3.12719	0.00237754	8.18615	up
ONT.15483.18	1	0	21	51	0.007767	0	0.657132	0.836718	0.000537276	5.28163	up
ONT.15490.16	0	0	158	210	0	0	9.36316	6.549	0.000153012	9.74849	up
ONT.15491.2	0	0	259	344	0	0	7.39965	5.18348	3.81238e-05	10.3738	up
ONT.15497.1	0	0	38	52	0	0	3.14741	2.29387	0.00312769	7.98913	up
ONT.15498.2	0	0	35	40	0	0	3.41064	2.05534	0.00420783	7.77921	up
ONT.1551.11	0	0	54	33	0	0	0.55101	1.04936	0.00338837	7.98214	up
ONT.15510.1	0	0	409	553	0	0	23.0487	16.4808	8.59272e-06	10.9668	up
ONT.15510.2	0	0	161	181	0	0	9.87216	5.83049	0.000184003	9.66748	up
ONT.15510.3	0	0	159	176	0	0	11.2951	6.6293	0.00019403	9.64224	up
ONT.1552.4	0	0	430	974	0	0	14.5218	17.3727	3.10245e-06	11.3608	up
ONT.15525.3	0	0	32	67	0	0	1.62612	1.81307	0.002887	8.05168	up
ONT.15526.11	0	0	183	286	0	0	4.30552	3.56012	8.14854e-05	10.0381	up
ONT.1553.1	0	0	371	602	0	0	13.271	11.3556	8.67709e-06	10.9601	up
ONT.15542.6	0	1	22	32	0	0.001032	0.457657	0.355257	0.000892258	4.9645	up
ONT.15546.43	10	7	67	65	0.859372	0.500537	5.30544	2.73102	0.000415718	2.41454	up
ONT.15548.1	0	0	51	57	0	0	2.89509	1.70013	0.00222757	8.22834	up
ONT.15550.4	0	0	42	49	0	0	2.19176	1.34472	0.00303779	8.01494	up
ONT.15552.1	0	0	36	29	0	0	3.53047	1.50282	0.00534834	7.62205	up
ONT.15558.47	6	0	88	114	0.915325	0	13.8701	9.50068	0.000459475	4.35179	up
ONT.15558.57	1	0	113	11	0.047753	0	17.4496	0.827786	0.0019184	6.10748	up
ONT.15567.5	0	0	25	30	0	0	0.900714	0.557109	0.00701536	7.39763	up
ONT.15567.6	0	0	14	43	0	0	0.491502	0.843819	0.00797832	7.31801	up
ONT.15570.1	0	0	109	29	0	0	3.99848	0.459631	0.0017938	8.51465	up
ONT.15570.2	0	0	21	190	0	0	0.598217	2.94105	0.00142227	8.67175	up
ONT.15572.5	0	0	26	42	0	0	1.41427	1.19912	0.00513582	7.62972	up
ONT.1558.1	0	0	125	224	0	0	4.73557	4.48095	0.000189291	9.64411	up
ONT.15589.1	0	0	24	49	0	0	0.436251	0.47176	0.00479906	7.68508	up
ONT.15589.12	0	0	56	42	0	0	2.23363	0.892446	0.00269414	8.12503	up
ONT.15589.14	0	0	38	93	0	0	1.62479	2.10998	0.00183654	8.36579	up
ONT.15589.17	0	0	38	123	0	0	2.48212	4.3025	0.00140786	8.56048	up
ONT.15589.19	0	0	13	74	0	0	1.17446	3.76715	0.00518888	7.70073	up
ONT.15589.2	0	0	38	31	0	0	0.740671	0.311768	0.00485092	7.69428	up
ONT.15589.21	3	0	78	34	0.488159	0	12.6079	2.84549	0.00131265	4.60011	up
ONT.15589.3	0	0	36	69	0	0	0.756583	0.759506	0.00252813	8.13797	up
ONT.15589.4	0	0	59	51	0	0	1.46982	0.664779	0.00216838	8.26297	up
ONT.15597.1	0	0	132	146	0	0	21.0679	12.3373	0.000307777	9.4072	up
ONT.15607.2	0	0	23	36	0	0	2.7932	2.31705	0.00644534	7.46037	up
ONT.1561.5	0	1	65	122	0	0.028863	2.6918	2.68376	5.52794e-06	6.65954	up
ONT.15613.1	0	0	161	250	0	0	17.2167	14.132	0.00011707	9.87196	up
ONT.15616.7	0	0	158	25	0	0	14.2708	1.17868	0.00125587	8.81485	up
ONT.1564.1	18	45	418	663	0.786202	1.68071	17.0533	14.2952	1.35418e-09	3.52007	up
ONT.15655.4	0	0	368	485	0	0	8.91312	6.20662	1.2846e-05	10.8158	up
ONT.15662.2	0	0	110	278	0	0	6.68649	8.92619	0.000175438	9.70924	up
ONT.15666.3	0	0	75	155	0	0	1.53767	1.68338	0.000542423	9.09461	up
ONT.15668.5	0	0	296	140	0	0	0.519196	1.74378	0.000121086	9.97624	up
ONT.1567.59	0	1	11	28	0	0.034233	1.17418	1.66845	0.00368433	4.44264	up
ONT.15671.1	0	0	80	90	0	0	2.80995	1.67514	0.000914211	8.78974	up
ONT.15674.9	0	0	70	146	0	0	1.18259	1.29924	0.000625418	9.01442	up
ONT.15681.1	0	0	29	20	0	0	2.67378	0.941839	0.00838886	7.28451	up
ONT.15689.41	0	0	52	14	0	0	1.40828	0.192354	0.00601286	7.62753	up
ONT.15689.46	0	0	21	25	0	0	3.07802	1.95604	0.00927494	7.18149	up
ONT.15691.18	0	0	25	42	0	0	1.62036	1.43888	0.00529762	7.60723	up
ONT.15691.20	0	0	264	434	0	0	14.8184	12.8875	2.55454e-05	10.5353	up
ONT.15697.1	11	13	174	506	0.257421	0.346571	5.14937	7.93424	1.27116e-10	4.13039	up
ONT.15699.1	0	0	17	36	0	0	0.180763	0.208936	0.00805325	7.2933	up
ONT.15705.2	0	0	50	83	0	0	2.12112	1.85458	0.00156726	8.4495	up
ONT.15709.7	0	0	79	88	0	0	2.08294	1.22083	0.000948644	8.76815	up
ONT.15717.6	0	0	109	145	0	0	1.80287	1.76717	0.000381823	9.28087	up
ONT.15722.2	0	0	31	51	0	0	0.332132	0.330368	0.00376676	7.85615	up
ONT.15722.9	0	1	14	18	0	0.03422	0.817763	0.551709	0.00457524	4.24741	up
ONT.15725.1	0	0	1090	1803	0	0	35.8076	31.2654	1.12536e-07	12.359	up
ONT.1573.2	0	0	89	14	0	0	4.27877	0.34761	0.00340808	8.11964	up
ONT.15733.3	0	0	17	32	0	0	1.4965	1.52584	0.00887854	7.21496	up
ONT.15738.2	0	0	57	84	0	0	1.19745	0.929736	0.00136413	8.53581	up
ONT.15742.1	0	0	46	60	0	0	1.2053	0.830981	0.00231813	8.19445	up
ONT.15749.4	0	0	21	30	0	0	0.415418	0.324551	0.00800104	7.29222	up
ONT.15751.3	0	0	95	158	0	0	2.20548	1.94602	0.00040289	9.25077	up
ONT.15758.5	0	0	50	143	0	0	1.94323	2.94516	0.000922157	8.80998	up
ONT.15759.13	0	0	106	294	0	0	0.940944	2.48471	0.000172723	9.72693	up
ONT.1576.7	0	0	136	111	0	0	19.4245	8.36177	0.000417883	9.26903	up
ONT.15762.1	1	1	17	14	0.023784	0.012133	1.22648	0.508967	0.00634891	3.34779	up
ONT.15766.3	0	0	648	805	0	0	13.3454	8.75144	1.95792e-06	11.4992	up
ONT.15766.34	0	0	36	49	0	0	0.701763	0.508768	0.00344792	7.91943	up
ONT.15777.4	0	0	54	68	0	0	2.12508	1.41864	0.00177991	8.37065	up
ONT.15779.1	0	0	79	475	0	0	2.46751	7.90681	0.000134094	9.95665	up
ONT.15779.18	0	0	78	233	0	0	6.0532	9.59219	0.000334208	9.39481	up
ONT.15779.20	0	0	247	13	0	0	24.5465	0.637261	0.00097638	9.1126	up
ONT.15782.1	0	2	43	75	0	0.025381	1.28164	1.17947	1.08431e-05	5.16516	up
ONT.15793.14	0	0	40	18	0	0	1.03534	0.235883	0.00674536	7.49001	up
ONT.15793.28	0	0	188	333	0	0	8.22445	7.7176	6.33546e-05	10.152	up
ONT.15793.3	0	0	74	62	0	0	1.69479	0.752601	0.00145718	8.52522	up
ONT.15793.37	0	0	26	70	0	0	1.85581	2.60419	0.00331275	7.96873	up
ONT.15793.7	0	0	35	58	0	0	0.84152	0.735335	0.00303995	8.00945	up
ONT.15794.5	0	0	96	143	0	0	3.41876	2.6957	0.000445996	9.19329	up
ONT.15806.11	0	0	6	108	0	0	0.110756	1.11588	0.00521727	7.8098	up
ONT.15809.18	0	0	20	40	0	0	1.54215	1.69287	0.00656683	7.45089	up
ONT.15814.1	0	1	42	63	0	0.013623	0.893216	0.714756	6.83145e-05	5.88773	up
ONT.15814.2	0	0	43	52	0	0	1.31434	0.845342	0.0028185	8.06534	up
ONT.15824.1	0	0	43	55	0	0	2.60584	1.75684	0.00266688	8.0994	up
ONT.15824.14	0	0	51	12	0	0	3.49222	0.425735	0.00661917	7.5645	up
ONT.15824.6	0	0	338	501	0	0	10.688	8.34871	1.37906e-05	10.7835	up
ONT.15829.2	0	0	69	97	0	0	1.79811	1.34005	0.000972509	8.74324	up
ONT.15830.3	0	0	48	39	0	0	3.46752	1.47536	0.00329429	7.97733	up
ONT.15830.7	0	0	37	50	0	0	2.41044	1.71398	0.00330779	7.9486	up
ONT.15832.1	0	0	14	36	0	0	0.317889	0.231026	0.00926127	7.19329	up
ONT.15835.8	0	0	54	89	0	0	2.06706	1.80883	0.00135594	8.54009	up
ONT.1584.5	0	0	50	55	0	0	1.43558	0.812177	0.00234063	8.19469	up
ONT.15845.4	0	0	21	33	0	0	1.19231	1.00052	0.0074112	7.35256	up
ONT.15846.2	2	1	376	77	0.033911	0.003391	7.78031	0.831084	5.32542e-06	6.63035	up
ONT.15847.2	1	0	83	123	0.036384	0	3.85065	3.02834	2.32474e-06	6.82377	up
ONT.1585.24	0	0	142	361	0	0	6.99881	9.44527	8.82582e-05	10.0344	up
ONT.1585.33	0	0	16	109	0	0	1.47015	5.37846	0.00312471	8.0977	up
ONT.15859.4	0	0	188	202	0	0	7.01236	3.97798	0.000131293	9.8354	up
ONT.15861.10	0	0	40	26	0	0	1.682	0.583284	0.00529762	7.6458	up
ONT.15869.4	1	1	114	148	0.013773	0.027358	5.58347	3.84655	1.27166e-08	6.32991	up
ONT.1587.2	0	0	161	128	0	0	10.4896	4.40983	0.000291287	9.46682	up
ONT.15872.3	0	0	15	41	0	0	0.904222	1.55389	0.0079086	7.31794	up
ONT.15872.7	0	0	117	148	0	0	12.6315	8.42593	0.00034395	9.33817	up
ONT.15875.4	0	0	339	687	0	0	22.5232	24.1502	8.42379e-06	10.9864	up
ONT.15906.1	0	0	9851	11298	0	0	973.623	589.34	1.55386e-12	14.9902	up
ONT.15906.3	0	0	92	186	0	0	5.81214	6.24152	0.000348618	9.33637	up
ONT.15906.35	0	0	113	343	0	0	9.64068	15.4962	0.000131293	9.87099	up
ONT.15906.36	0	0	13	65	0	0	2.30481	6.5263	0.00585633	7.59645	up
ONT.1591.1	0	0	1400	10875	0	0	250.86	1028.52	1.2229e-09	13.8543	up
ONT.15913.1	0	0	73	63	0	0	3.44472	1.55811	0.00145349	8.5244	up
ONT.15915.1	0	0	35	29	0	0	1.08721	0.474073	0.00547436	7.6022	up
ONT.15923.1	0	0	38	65	0	0	1.05316	0.966416	0.0025442	8.13074	up
ONT.1593.1	0	0	36	58	0	0	0.977235	0.841822	0.00296275	8.02596	up
ONT.1593.6	0	0	15	43	0	0	0.672281	1.02081	0.00761679	7.35126	up
ONT.15946.3	0	0	193	227	0	0	7.57342	4.69437	0.000106837	9.9242	up
ONT.15947.2	3071	3986	8636	25867	337.37	366.952	854.523	1350.93	0.0017453	1.61701	up
ONT.15950.15	1	1	141	104	0.001726	0.001982	5.66059	2.19407	4.11973e-07	6.28139	up
ONT.15950.16	1	1	30	181	0.002071	0.000687	1.45782	4.69651	5.75139e-05	5.75423	up
ONT.15954.1	0	0	24	34	0	0	1.01392	0.753185	0.00654611	7.44906	up
ONT.15958.8	0	0	70	177	0	0	2.87918	3.87424	0.000513006	9.14294	up
ONT.15965.6	0	0	20	72	0	0	0.821184	2.3681	0.00397297	7.85949	up
ONT.15965.7	0	0	308	408	0	0	15.8334	11.0661	2.25194e-05	10.5924	up
ONT.15965.8	0	0	33	259	0	0	1.85035	7.73588	0.00069437	9.10107	up
ONT.15969.3	1	1	26	66	0.0398	0.006117	8.72483	11.9658	0.000102788	4.7513	up
ONT.15982.2	0	0	49	53	0	0	1.2262	0.700962	0.00246564	8.16002	up
ONT.15984.17	1	0	21	23	6.4e-05	0	1.4521	0.834825	0.00184397	4.69736	up
ONT.16000.12	1	1	11	31	1e-06	1.3e-05	0.563657	0.84394	0.00317669	3.64033	up
ONT.16000.15	0	0	46	454	0	0	2.73545	14.4713	0.000248264	9.71904	up
ONT.16000.17	3	10	42	288	0.099509	0.2951	1.35641	4.99928	0.000822787	3.8464	up
ONT.16000.20	1	1	47	77	0.01522	0.040576	3.56615	3.11314	5.09126e-06	5.24085	up
ONT.16000.21	0	0	57	32	0	0	4.89245	1.41121	0.00328977	8.00981	up
ONT.16000.22	0	0	407	777	0	0	35.5805	35.8979	4.88699e-06	11.1809	up
ONT.16000.3	0	0	649	431	0	0	1.66437	0.58278	7.01862e-06	11.1302	up
ONT.16004.1	0	0	55	75	0	0	9.42158	6.76355	0.00158618	8.4427	up
ONT.16005.2	0	0	50	115	0	0	2.20438	2.67494	0.00114754	8.66145	up
ONT.16008.1	0	0	200	341	0	0	9.18425	8.26366	5.58471e-05	10.2061	up
ONT.16013.3	0	0	219	288	0	0	2.83256	1.9615	6.30658e-05	10.1546	up
ONT.16016.25	1	0	24	23	3.7e-05	0	0.672812	0.333666	0.00162846	4.80044	up
ONT.1602.2	0	0	124	149	0	0	11.0569	7.01358	0.000320486	9.37933	up
ONT.1602.3	0	0	208	385	0	0	27.0488	26.4559	4.47765e-05	10.3081	up
ONT.16028.2	0	0	253	478	0	0	10.6564	10.6196	2.4027e-05	10.5698	up
ONT.16032.10	0	0	60	92	0	0	2.34727	1.92149	0.00118581	8.62462	up
ONT.16036.27	0	0	18	41	0	0	0.623851	0.784015	0.00695287	7.41082	up
ONT.16042.7	0	0	22	51	0	0	0.740401	0.91803	0.00496954	7.66455	up
ONT.16055.5	0	0	443	885	0	0	17.0868	18.0431	3.37948e-06	11.3177	up
ONT.16058.3	0	0	62	103	0	0	7.20254	6.32592	0.00101808	8.71649	up
ONT.16065.1	0	0	541	910	0	0	12.1838	10.8343	2.11749e-06	11.4641	up
ONT.16070.1	0	0	76	73	0	0	1.77253	0.896841	0.00120501	8.63367	up
ONT.16073.1	0	2	631	1301	0	0.477935	290.589	316.426	3.35445e-17	9.08725	up
ONT.1608.1	1	1	44	48	0.018118	0.012653	5.48714	3.18215	4.23982e-05	4.86381	up
ONT.1608.2	1	1	181	413	0.0143	0.027608	8.46209	10.1959	4.23074e-11	7.39838	up
ONT.1608.4	0	0	20	227	0	0	5.42901	32.507	0.00118705	8.81854	up
ONT.16085.4	0	0	25	86	0	0	0.97588	1.82881	0.00285074	8.09521	up
ONT.16095.8	0	0	58	80	0	0	0.823959	0.599518	0.0014119	8.51562	up
ONT.16096.2	0	0	27	41	0	0	0.996482	0.815037	0.00508902	7.63621	up
ONT.16104.6	5	3	62	145	0.606837	0.288736	7.6443	9.5225	3.05216e-07	4.00912	up
ONT.16116.12	0	0	65	310	0	0	5.18153	13.1254	0.000293314	9.52265	up
ONT.16116.16	0	0	526	529	0	0	55.5888	29.4808	6.45057e-06	11.0997	up
ONT.16116.17	0	0	161	119	0	0	19.9275	7.81509	0.000317917	9.42783	up
ONT.16116.22	0	0	58	76	0	0	7.04676	4.90829	0.00148649	8.4836	up
ONT.16134.1	0	0	41	70	0	0	1.39872	1.28013	0.00222193	8.2229	up
ONT.16137.6	0	0	17	44	0	0	0.681248	0.93063	0.00682402	7.42965	up
ONT.16139.4	0	0	71	171	0	0	4.35185	5.56734	0.000522835	9.12764	up
ONT.16140.1	2	0	105	108	0.036228	0	3.1435	1.69788	3.5483e-07	6.04342	up
ONT.16142.6	0	0	287	153	0	0	20.7926	5.85207	0.000112768	9.99183	up
ONT.16144.11	0	0	41	126	0	0	2.51252	5.78616	0.00128031	8.61644	up
ONT.16144.2	0	0	116	74	0	0	7.64269	2.56027	0.000775094	8.94245	up
ONT.16145.12	0	0	330	372	0	0	0.461639	0.274117	2.4027e-05	10.5776	up
ONT.16145.21	0	0	471	984	0	0	24.7116	27.2648	2.51001e-06	11.4245	up
ONT.16145.8	0	0	143	77	0	0	2.59596	0.979886	0.000588427	9.12329	up
ONT.16148.1	0	0	28	111	0	0	3.43972	7.32047	0.00203883	8.338	up
ONT.16150.13	0	0	1240	1785	0	0	19.7616	15.0064	8.53072e-08	12.4364	up
ONT.16150.79	1	1	34	66	0.001248	3.3e-05	3.97694	4.0976	2.84872e-05	4.91272	up
ONT.16162.1	0	0	232	222	0	0	5.87752	2.96515	8.79936e-05	10.0317	up
ONT.16168.3	48	53	122	263	5.16599	4.76584	11.809	13.5291	0.00191412	1.30417	up
ONT.16172.1	106	107	232	781	7.06208	5.97752	13.9704	24.8375	0.00930869	1.55278	up
ONT.16172.10	0	0	320	726	0	0	32.4286	38.8605	8.696e-06	10.9864	up
ONT.16172.11	0	0	110	188	0	0	13.7505	12.3926	0.000276317	9.45274	up
ONT.16172.12	0	0	28	47	0	0	4.83905	4.34415	0.00438539	7.74477	up
ONT.16172.3	0	0	106	107	0	0	4.56121	2.41783	0.00056996	9.07688	up
ONT.16172.5	0	0	158	732	0	0	6.76602	16.5714	2.88241e-05	10.6128	up
ONT.16172.6	0	0	111	82	0	0	5.02432	1.96236	0.000728675	8.96156	up
ONT.16172.8	0	0	3593	3738	0	0	191.899	105.367	9.94427e-10	13.6111	up
ONT.16172.9	0	0	31	16	0	0	1.84712	0.474209	0.00915749	7.23843	up
ONT.16178.1	0	0	124	193	0	0	12.1037	9.95194	0.000230302	9.54385	up
ONT.1618.3	0	0	472	638	0	0	27.3852	19.5376	5.22105e-06	11.1492	up
ONT.16180.2	10	2	152	427	4.37329	0.508167	61.6008	91.4889	5.67841e-07	4.81726	up
ONT.16182.1	1	2	30	63	0.040491	0.067868	1.20681	1.33019	4.13357e-05	4.25934	up
ONT.16187.2	0	0	32	96	0	0	2.82161	4.46226	0.00208779	8.29643	up
ONT.16189.1	1	0	202	204	0.000712	0	6.17071	3.29588	6.43622e-08	7.80666	up
ONT.16189.27	0	1	21	23	0	0.002462	1.14084	0.665949	0.0018401	4.7071	up
ONT.16189.4	1	1	245	883	2.6e-05	0.051548	18.8276	35.9345	1.75595e-11	8.20266	up
ONT.16189.7	23	125	801	2677	1.86699	8.50165	58.6996	103.592	0.000120154	3.84763	up
ONT.16189.8	0	0	120	161	0	0	2.23363	1.58503	0.000300656	9.40739	up
ONT.1619.1	0	0	292	384	0	0	24.7511	17.2105	2.68078e-05	10.5199	up
ONT.16190.1	2	6	19	36	0.268035	0.823084	3.07882	2.77945	0.00623092	2.16651	up
ONT.16191.7	0	0	215	321	0	0	6.15481	4.85855	5.47241e-05	10.2129	up
ONT.16191.9	0	0	32	36	0	0	1.23222	0.7181	0.00496647	7.66047	up
ONT.16192.2	0	0	32	22	0	0	2.04595	0.73199	0.00723364	7.40186	up
ONT.16196.1	0	0	38	58	0	0	1.34906	1.08559	0.00282982	8.05785	up
ONT.16197.5	0	0	21	23	0	0	1.10571	0.627016	0.00988043	7.1333	up
ONT.16199.1	0	0	43	39	0	0	1.71037	0.817969	0.00362265	7.90098	up
ONT.16199.2	0	0	27	28	0	0	1.5124	0.827275	0.00697664	7.40705	up
ONT.16199.5	0	0	28	75	0	0	2.34919	3.4413	0.0029357	8.05508	up
ONT.16209.1	0	0	24	30	0	0	3.33002	2.26473	0.00723364	7.37236	up
ONT.16210.1	0	0	29	21	0	0	1.79608	0.667888	0.0081117	7.30755	up
ONT.16214.1	0	0	22	45	0	0	0.23739	0.258292	0.00551335	7.58093	up
ONT.16223.1	0	0	47	105	0	0	1.84857	2.19479	0.00132944	8.56588	up
ONT.16225.1	0	2	24	36	0	0.039196	0.790158	0.632868	0.000388452	4.22903	up
ONT.16225.10	0	0	33	45	0	0	1.26127	0.904177	0.00398878	7.81392	up
ONT.16225.21	0	0	246	310	0	0	4.99355	3.32688	4.83466e-05	10.2748	up
ONT.16225.3	0	0	77	310	0	0	3.02419	6.40894	0.000243578	9.60072	up
ONT.16239.3	0	0	21	24	0	0	0.873056	0.529046	0.00956483	7.1577	up
ONT.16239.4	0	1	68	98	0	0.000342	2.70811	2.07509	7.66979e-06	6.53126	up
ONT.16239.5	0	1	61	98	0	0.000325	6.59523	5.67015	1.01555e-05	6.45729	up
ONT.16242.69	0	0	26	67	0	0	1.15585	1.62414	0.00344502	7.93865	up
ONT.16248.3	0	0	46	74	0	0	1.35986	1.17232	0.00189906	8.3265	up
ONT.16259.1	0	0	1014	1567	0	0	93.3842	76.1769	1.77135e-07	12.2211	up
ONT.16275.35	0	0	15	31	0	0	0.800079	0.849769	0.00995461	7.12695	up
ONT.16275.36	1	1	68	135	0.029352	0.024598	2.64562	2.77422	2.46507e-07	5.90757	up
ONT.16275.5	19	21	470	576	0.128229	0.113965	25.6001	16.5459	4.88294e-24	4.1519	up
ONT.16278.1	0	0	9554	13067	0	0	801.989	578.969	9.18401e-13	15.0693	up
ONT.16308.4	0	0	30	25	0	0	0.629109	0.276496	0.00697664	7.41798	up
ONT.1631.1	1	0	89	151	0.007805	0	6.38425	5.75209	1.06305e-06	7.0186	up
ONT.16319.1	0	0	96	125	0	0	7.96719	5.4611	0.000523389	9.10767	up
ONT.1632.1	38	29	247	353	0.451856	0.293553	2.69754	2.03198	8.98424e-11	2.58062	up
ONT.16324.2	25	12	96	153	1.45324	0.57627	5.08852	4.306	0.000604663	2.13378	up
ONT.16325.1	0	0	43	74	0	0	5.87953	5.30764	0.00201621	8.2866	up
ONT.16327.1	0	0	146	216	0	0	2.84194	2.21175	0.000161503	9.71742	up
ONT.16328.1	0	0	25	26	0	0	0.354762	0.192163	0.00784975	7.31523	up
ONT.16329.1	0	0	62	65	0	0	1.74317	0.953626	0.00164199	8.43201	up
ONT.16330.1	0	0	68	121	0	0	3.65062	3.4588	0.000784939	8.87534	up
ONT.16332.1	0	0	32	269	0	0	0.396144	2.7134	0.000677069	9.12408	up
ONT.16332.39	0	0	71	95	0	0	25.9341	18.3531	0.000968157	8.7477	up
ONT.16343.1	0	0	1519	2184	0	0	19.7132	14.9548	3.26349e-08	12.7003	up
ONT.16353.10	0	0	50	151	0	0	0.653557	1.05605	0.000872269	8.84843	up
ONT.16357.2	0	0	117	144	0	0	20.7064	13.4889	0.000356291	9.32105	up
ONT.16359.1	0	0	16	49	0	0	0.895831	1.50415	0.00653962	7.47495	up
ONT.16366.7	0	0	273	337	0	0	12.044	7.83841	3.67723e-05	10.394	up
ONT.16372.2	0	0	24	39	0	0	0.647729	0.563209	0.00582246	7.53612	up
ONT.16376.1	0	0	81	102	0	0	4.46694	2.96021	0.000788187	8.87402	up
ONT.16376.2	0	0	90	79	0	0	1.49732	0.690068	0.0009391	8.79298	up
ONT.16378.7	0	0	16	32	0	0	0.922572	0.98407	0.00927494	7.18238	up
ONT.1638.12	0	0	8	54	0	0	0.591827	2.16397	0.00916816	7.26877	up
ONT.1638.35	0	0	37	14	0	0	2.91674	0.574765	0.0083685	7.33276	up
ONT.1638.7	0	0	552	594	0	0	25.984	14.7576	4.78827e-06	11.2029	up
ONT.16384.4	0	0	15	51	0	0	0.904797	1.65225	0.00660355	7.47327	up
ONT.1639.1	0	0	47	79	0	0	1.27513	1.11858	0.00174538	8.38111	up
ONT.16394.6	0	0	42	99	0	0	2.00141	2.47604	0.00157329	8.46327	up
ONT.16396.1	0	0	14	53	0	0	1.69587	3.38111	0.00669488	7.47038	up
ONT.16399.1	0	0	109	164	0	0	2.91144	2.31282	0.00032736	9.35955	up
ONT.16403.22	15	19	558	611	0.270138	0.297828	9.65797	5.58718	6.09917e-22	4.56059	up
ONT.16406.4	0	0	67	85	0	0	5.9088	3.98496	0.00115883	8.64242	up
ONT.16408.3	0	0	25	33	0	0	0.946922	0.652445	0.00650229	7.455	up
ONT.16409.6	0	0	403	330	0	0	4.55006	4.25753	2.25905e-05	10.6412	up
ONT.16411.1	0	0	41	134	0	0	4.48915	1.06492	0.00120418	8.66064	up
ONT.16425.1	0	0	408	222	0	0	48.9366	14.0142	4.14019e-05	10.4444	up
ONT.16425.3	0	0	83	479	0	0	19.3838	59.4818	0.000125248	9.98398	up
ONT.16440.6	5	2	115	184	0.138925	0.033272	3.40529	2.8702	1.66098e-11	4.78262	up
ONT.16442.6	0	0	18	28	0	0	0.683095	0.55054	0.00950937	7.15965	up
ONT.16445.13	0	0	36	51	0	0	2.19914	1.62814	0.00332605	7.94438	up
ONT.16457.38	0	0	26	28	0	0	1.50632	0.865962	0.00718703	7.38251	up
ONT.1647.9	0	0	61	127	0	0	0.699562	0.764414	0.000837921	8.84189	up
ONT.16477.4	1	2	2103	1972	0.055224	0.087866	130.925	64.7901	2.27315e-25	9.73536	up
ONT.16479.1	0	0	281	400	0	0	25.1198	18.8875	2.64123e-05	10.5222	up
ONT.16479.2	0	0	1773	5652	0	0	192.844	324.508	2.62531e-09	13.4389	up
ONT.16480.2	0	0	118	342	0	0	6.29093	9.66586	0.000124208	9.89248	up
ONT.16480.3	0	0	109	302	0	0	6.64823	9.73174	0.000160654	9.7612	up
ONT.16480.5	0	0	1897	2308	0	0	198.02	127.165	1.75364e-08	12.8791	up
ONT.16485.3	1	0	20	72	4e-06	0	1.11752	2.11519	0.000517105	5.54028	up
ONT.1649.16	0	0	38	79	0	0	1.18096	1.31007	0.00213176	8.25717	up
ONT.16492.4	0	0	30	56	0	0	1.1139	1.0837	0.00356446	7.89783	up
ONT.16493.5	0	0	15	39	0	0	0.099091	0.140063	0.00823966	7.2832	up
ONT.1650.1	0	0	23	44	0	0	1.59497	1.59717	0.00542875	7.59063	up
ONT.16510.4	0	0	24	45	0	0	0.316135	0.369377	0.00515875	7.62908	up
ONT.16525.5	0	0	416	400	0	0	20.4253	10.3496	1.54259e-05	10.7747	up
ONT.16529.6	0	0	146	186	0	0	5.74755	3.8807	0.000198496	9.62188	up
ONT.1653.16	1	1	32	15	0.0125	0.016674	5.10774	1.18497	0.00348261	3.98443	up
ONT.1653.8	0	0	149	127	0	0	9.19615	4.12795	0.000320721	9.40767	up
ONT.16530.5	0	0	65	17	0	0	1.6695	0.228267	0.00430786	7.8856	up
ONT.16530.6	0	0	32	72	0	0	0.877417	1.03433	0.00270331	8.09954	up
ONT.16530.8	0	0	37	70	0	0	1.21113	1.22884	0.00243308	8.1631	up
ONT.16533.5	0	0	200	308	0	0	0.747062	0.60637	6.43182e-05	10.1412	up
ONT.16544.2	8	8	106	260	0.259735	0.213486	3.28703	4.28522	1.71885e-09	3.84513	up
ONT.16546.1	0	0	35	56	0	0	1.1344	0.975291	0.00313286	7.98697	up
ONT.16546.2	0	1	36	67	0	0.029521	1.44388	1.42853	9.01317e-05	5.83183	up
ONT.16549.3	0	0	75	66	0	0	1.79695	0.827193	0.00135133	8.56843	up
ONT.1656.3	0	0	194	343	0	0	9.05717	8.44326	5.81078e-05	10.1906	up
ONT.16561.2	9	8	171	241	0.483903	0.359389	9.07879	6.75754	1.30938e-15	4.01319	up
ONT.1657.13	0	0	49	31	0	0	7.01607	2.32608	0.0038709	7.87981	up
ONT.1657.22	0	0	26	30	0	0	1.47557	0.877534	0.0068004	7.42225	up
ONT.16583.2	1	0	2788	2871	0.028891	0	191.602	104.137	3.38282e-18	11.4912	up
ONT.16591.1	0	0	44	74	0	0	1.38635	1.62628	0.00197702	8.30017	up
ONT.16599.2	0	1	31	70	0	0.14852	17.2554	20.5331	0.000137719	5.773	up
ONT.16599.5	44	57	3913	5509	3.13697	3.39794	253.607	188.44	6.77672e-128	5.97543	up
ONT.16600.1	0	0	23	37	0	0	2.67803	2.24444	0.00630025	7.47793	up
ONT.16611.14	0	0	40	64	0	0	6.49186	5.44905	0.00246436	8.15094	up
ONT.16611.15	0	0	407	313	0	0	48.2637	19.6239	2.42515e-05	10.6188	up
ONT.16611.17	0	0	85	192	0	0	13.0545	15.5091	0.000372129	9.30999	up
ONT.16617.5	0	0	22	83	0	0	0.911683	1.82743	0.00325569	8.00907	up
ONT.16618.1	0	0	43	27	0	0	1.09793	0.357174	0.00483209	7.71761	up
ONT.16623.4	0	0	49	29	0	0	2.21126	0.68526	0.00406947	7.84943	up
ONT.16625.1	0	0	135	230	0	0	4.49529	4.03721	0.000164802	9.70891	up
ONT.16625.3	0	0	161	207	0	0	6.4814	4.39115	0.000152785	9.75111	up
ONT.16625.4	0	0	88	167	0	0	3.8661	3.90431	0.000415015	9.23933	up
ONT.16625.5	0	0	134	151	0	0	6.50516	3.86368	0.000289803	9.4375	up
ONT.16636.2	0	1	11	20	0	0.064401	1.22257	1.21866	0.00540493	4.16921	up
ONT.16636.6	0	0	150	270	0	0	7.04174	6.69148	0.000117033	9.87683	up
ONT.16641.1	0	0	104	132	0	0	4.73226	3.17326	0.000450714	9.19212	up
ONT.16647.1	9	0	1315	1716	0.77199	0	109.184	75.1915	1.84737e-09	7.56119	up
ONT.1666.1	0	0	28	50	0	0	3.37494	3.18863	0.00415491	7.78482	up
ONT.16664.12	6	17	92	179	0.211123	0.485386	2.91032	3.00375	1.55999e-05	2.94427	up
ONT.16677.7	16	10	63	208	1.31633	0.668537	4.89434	8.57301	0.000498311	2.66123	up
ONT.16681.9	0	0	25	35	0	0	1.26435	0.920912	0.00618726	7.49133	up
ONT.16683.25	0	0	54	64	0	0	7.93353	5.04343	0.001894	8.3338	up
ONT.16687.1	0	0	45	62	0	0	0.690992	0.49998	0.0022908	8.20138	up
ONT.16695.11	0	0	20	27	0	0	0.424969	0.300741	0.00905649	7.19806	up
ONT.16702.8	0	0	236	285	0	0	4.10264	2.61853	5.81872e-05	10.1953	up
ONT.16705.6	0	0	168	239	0	0	1.87688	1.41142	0.000117911	9.86956	up
ONT.16707.3	0	0	108	76	0	0	2.83032	1.04481	0.000812671	8.90242	up
ONT.1671.2	32	52	205	673	1.14305	1.56724	6.72375	11.6749	5.1045e-05	2.69657	up
ONT.1671.5	14	6	37	100	0.734807	0.24653	1.79859	2.60143	0.00824232	2.07784	up
ONT.1671.7	0	0	52	59	0	0	1.13724	0.684685	0.00211635	8.26115	up
ONT.16713.1	0	0	30	26	0	0	3.459	1.60249	0.00677235	7.43821	up
ONT.16726.9	0	0	41	65	0	0	1.17159	0.985417	0.00237371	8.17544	up
ONT.16730.1	0	0	117	126	0	0	14.0411	7.94903	0.000421432	9.23928	up
ONT.16737.1	0	0	11	271	0	0	1.07253	15.175	0.00133965	8.83453	up
ONT.16737.4	0	0	93	20	0	0	7.68549	0.870866	0.00268766	8.25715	up
ONT.16769.13	0	0	133	182	0	0	5.65037	4.06703	0.000228346	9.54971	up
ONT.1677.1	0	0	153	18	0	0	2.40998	0.293572	0.00157946	8.70029	up
ONT.16777.2	0	0	27	38	0	0	1.58634	1.17099	0.0054252	7.58835	up
ONT.16778.5	0	0	102	121	0	0	1.4705	0.925701	0.000511578	9.12573	up
ONT.16782.1	0	0	85	87	0	0	1.75903	0.948176	0.00089273	8.80922	up
ONT.16783.2	0	0	137	236	0	0	7.2536	6.61356	0.000156859	9.73448	up
ONT.16808.1	0	0	62	108	0	0	4.7956	4.39151	0.000969262	8.74681	up
ONT.16817.5	0	0	18	32	0	0	2.00393	1.89575	0.00850542	7.24616	up
ONT.16823.2	0	0	70	31	0	0	11.3949	2.68155	0.00276067	8.15996	up
ONT.16824.1	0	0	86	145	0	0	3.24232	2.89987	0.000496149	9.13452	up
ONT.16828.1	0	0	664	1087	0	0	9.84838	8.51117	9.83758e-07	11.7099	up
ONT.16834.3	0	0	30	41	0	0	1.89322	1.37487	0.00467885	7.69868	up
ONT.16842.28	0	0	16	92	0	0	0.923492	2.86265	0.00369616	7.9567	up
ONT.16843.5	0	0	126	225	0	0	4.84184	4.57256	0.000185977	9.65191	up
ONT.16846.5	0	0	110	152	0	0	9.44508	6.91534	0.00035601	9.31657	up
ONT.16846.6	0	0	85	112	0	0	6.37709	4.43878	0.000673072	8.96262	up
ONT.16850.5	0	1	12	24	0	0.015027	0.224868	0.246311	0.00373087	4.3652	up
ONT.16852.32	0	0	3377	6667	0	0	107.066	111.565	2.14202e-10	13.9475	up
ONT.16852.38	0	0	6822	8427	0	0	289.488	188.739	1.23017e-11	14.5597	up
ONT.16852.41	0	0	144	105	0	0	11.2792	4.3149	0.000418299	9.28055	up
ONT.16852.47	0	0	19	215	0	0	2.42472	15.048	0.00130959	8.75298	up
ONT.16854.2	0	0	89	201	0	0	2.50941	2.98823	0.000334208	9.36756	up
ONT.16863.10	0	0	67	1208	0	0	1.1897	3.25339	3.73928e-05	10.7476	up
ONT.1687.1	2	0	531	615	0.302718	0	102.231	62.4964	7.48138e-15	8.42161	up
ONT.16878.1	0	0	287	363	0	0	37.8587	25.2855	3.03252e-05	10.4729	up
ONT.16878.3	0	0	24	61	0	0	2.04252	2.78164	0.00397918	7.83229	up
ONT.16880.13	0	0	6	58	0	0	0.532468	2.70456	0.00981953	7.24168	up
ONT.16880.5	0	0	10	43	0	0	0.265418	0.637692	0.00991411	7.16915	up
ONT.16889.3	0	0	35	34	0	0	2.2719	1.16487	0.0048322	7.68685	up
ONT.16893.1	0	0	718	2187	0	0	43.5055	69.9755	2.31123e-07	12.2255	up
ONT.16897.1	0	0	145	198	0	0	6.25635	4.53651	0.000183644	9.65737	up
ONT.16897.2	0	0	63	28	0	0	3.21718	0.752918	0.00328768	8.03353	up
ONT.16897.4	0	0	82	427	0	0	1.19618	3.29553	0.000148967	9.8839	up
ONT.16899.2	0	0	55	93	0	0	4.4202	3.92645	0.00127617	8.57919	up
ONT.16899.9	0	0	26	25	0	0	1.69273	0.877505	0.00784352	7.31972	up
ONT.16908.8	0	0	65	122	0	0	1.53579	1.52601	0.000815852	8.8534	up
ONT.16910.8	0	0	53	71	0	0	1.66318	1.17687	0.0017365	8.3858	up
ONT.16912.5	0	0	27	37	0	0	1.03265	0.734852	0.00554526	7.57177	up
ONT.16914.2	0	0	88	37	0	0	2.89175	2.3819	0.00191635	8.41797	up
ONT.16917.9	0	0	32	42	0	0	3.52257	2.48373	0.00434105	7.75267	up
ONT.1692.7	0	0	118	241	0	0	17.9892	19.4567	0.000187625	9.65596	up
ONT.16923.1	0	0	31	120	0	0	2.2752	4.7513	0.00173704	8.44377	up
ONT.16923.3	0	0	79	67	0	0	8.02451	3.5569	0.00126724	8.61257	up
ONT.16923.7	0	0	36	52	0	0	7.87385	6.10584	0.0032727	7.95659	up
ONT.16924.4	0	0	38	38	0	0	0.883597	0.464286	0.00410901	7.80338	up
ONT.16926.10	0	0	144	47	0	0	16.9638	2.90348	0.000904993	8.92694	up
ONT.16926.7	0	1	6	59	0	0.031042	0.246958	1.52338	0.0059698	4.92266	up
ONT.1693.1	0	0	104	132	0	0	3.12822	2.09971	0.000450714	9.19212	up
ONT.16933.1	3	2	54	137	0.128267	0.074325	2.97391	4.04216	6.17568e-07	4.5392	up
ONT.16950.11	0	0	38	109	0	0	1.69928	2.60928	0.00158409	8.47468	up
ONT.16951.3	0	0	118	209	0	0	4.20806	3.94727	0.000222925	9.56402	up
ONT.16953.7	0	0	28	81	0	0	1.59195	2.43325	0.00273932	8.10854	up
ONT.16954.4	0	0	43	118	0	0	1.52354	2.20414	0.00130265	8.59543	up
ONT.16955.1	0	0	26	35	0	0	3.4389	2.49582	0.00599716	7.51479	up
ONT.16956.1	0	0	83	101	0	0	1.97989	1.26773	0.000778285	8.88325	up
ONT.16959.12	0	0	58	77	0	0	1.70901	1.19942	0.0014687	8.49172	up
ONT.16961.1	0	0	121	171	0	0	19.3953	14.4133	0.000276503	9.45104	up
ONT.16982.2	0	0	32	55	0	0	2.78567	2.49949	0.0034346	7.9232	up
ONT.16983.3	0	0	84	98	0	0	6.21202	3.84055	0.000795063	8.87246	up
ONT.16984.1	0	0	38	47	0	0	0.988158	0.638571	0.00342487	7.92709	up
ONT.16990.5	0	0	27	50	0	0	1.56524	1.55709	0.00427797	7.76416	up
ONT.16995.1	0	0	113	235	0	0	4.56954	5.0218	0.000205043	9.61327	up
ONT.16995.2	0	0	489	610	0	0	24.3719	16.0344	5.39447e-06	11.1424	up
ONT.16995.8	0	0	37	49	0	0	9.92472	6.93224	0.0033731	7.93609	up
ONT.16999.18	1	0	71	82	0.000423	0	2.408	1.47234	1.37906e-05	6.43255	up
ONT.16999.7	0	0	451	528	0	0	1.37217	0.848549	8.11042e-06	10.9988	up
ONT.170.11	0	0	17	44	0	0	2.35398	3.33462	0.00682402	7.42965	up
ONT.17005.16	0	0	36	57	0	0	1.63643	1.36597	0.00301123	8.01483	up
ONT.17011.3	0	0	181	213	0	0	5.93666	3.69836	0.000127271	9.84344	up
ONT.17017.2	0	0	2419	3010	0	0	97.6446	64.1195	4.67085e-09	13.2113	up
ONT.17021.17	0	0	425	462	0	0	20.9635	12.0418	1.14574e-05	10.8767	up
ONT.17021.22	0	0	556	643	0	0	51.9197	31.7045	4.03323e-06	11.2575	up
ONT.17035.5	0	0	130	245	0	0	14.4001	14.3487	0.000160913	9.72589	up
ONT.17036.2	0	0	28	34	0	0	1.20359	0.775981	0.00579359	7.54257	up
ONT.17042.2	0	0	102	109	0	0	3.24359	1.82916	0.000578523	9.06242	up
ONT.17044.2	20	25	340	494	0.720515	0.7466	11.1277	8.5339	6.24247e-24	3.63626	up
ONT.1705.43	2	0	24	36	0.055741	0	0.942104	0.737638	0.000407598	4.2124	up
ONT.17064.6	0	0	30	52	0	0	1.01856	0.94503	0.00379998	7.84973	up
ONT.17067.10	0	1	205	280	0	0.007626	5.63648	4.06668	8.70619e-09	8.03701	up
ONT.17067.9	1	1	23	27	0.032919	0.012709	0.966544	0.601798	0.00077507	3.99182	up
ONT.17069.4	0	0	20	45	0	0	0.352779	0.42723	0.00595008	7.52931	up
ONT.1707.3	11	9	44	63	0.544875	0.378838	2.09875	1.58877	0.00103845	1.83664	up
ONT.17073.28	0	0	1463	2089	0	0	57.6112	43.4093	3.97412e-08	12.6467	up
ONT.17073.45	0	0	456	316	0	0	33.3881	12.2166	2.03897e-05	10.7066	up
ONT.17079.3	1	3	72	70	0.046321	0.081354	2.99365	1.52761	2.99541e-06	4.56626	up
ONT.17079.4	5	2	65	64	0.431158	0.092945	5.0762	2.63414	2.42661e-05	3.62918	up
ONT.17079.5	3	3	78	143	0.384239	0.365273	11.4547	11.1193	1.96899e-09	4.55439	up
ONT.17081.1	0	0	29	61	0	0	2.45242	2.80666	0.00341066	7.93471	up
ONT.17085.19	0	0	243	24	0	0	5.19917	0.041737	0.00071993	9.22712	up
ONT.17085.2	0	0	2277	2511	0	0	39.5461	23.0197	9.27871e-09	13.0533	up
ONT.1709.1	0	0	150	173	0	0	6.66499	4.05449	0.00021247	9.59396	up
ONT.17090.9	0	0	345	315	0	0	26.6145	12.8228	3.02309e-05	10.5065	up
ONT.17091.1	0	0	18	151	0	0	1.98297	9.16172	0.00204743	8.41823	up
[truncated: 5,796 more rows]

## Sheet: WO1_WO2_vs_QO1_QO2.DET
#ID	QO1_Count	QO2_Count	WO1_Count	WO2_Count	QO1_FPKM	QO2_FPKM	WO1_FPKM	WO2_FPKM	FDR	log2FC	regulated
ONT.10004.8	26	15	104	131	0.630857	0.658261	4.09664	2.73704	0.000139671	2.54186	up
ONT.10012.17	0	0	26	37	0	0	2.16447	1.6295	0.00366801	7.85567	up
ONT.10012.7	0	1	6	41	0	0.008362	0.274108	1.08135	0.0090146	4.89295	up
ONT.10019.1	1	0	34	64	0.005568	0	1.08543	1.10298	0.000102763	6.2596	up
ONT.10023.1	1	0	29	46	0.077755	0	3.6196	3.04934	0.000234726	5.91719	up
ONT.10052.3	0	0	66	195	0	0	10.0034	15.7127	0.000232105	9.45951	up
ONT.10067.2	0	3	201	63	0	0.271902	17.901	2.93715	0.000791852	6.03663	up
ONT.10096.9	0	0	23	16	0	0	0.753062	0.286031	0.00866255	7.30427	up
ONT.10102.4	0	0	198	219	0	0	10.2717	6.00387	3.88e-05	10.2172	up
ONT.10103.3	1	1	21	106	0.027751	0.065945	1.27001	3.54168	0.000262599	5.55847	up
ONT.1011.4	0	0	43	43	0	0	4.41256	2.31374	0.00199968	8.2563	up
ONT.10130.1	2	0	14	16	0.080778	0	1.04074	0.639668	0.006991	3.84151	up
ONT.10150.1	15	5	55	89	0.277885	0.101541	1.72079	1.46619	0.000861539	2.86063	up
ONT.10173.5	0	0	10	31	0	0	1.67283	2.77574	0.00978886	7.21296	up
ONT.10174.4	0	0	122	175	0	0	4.90682	3.70883	0.000105201	9.7691	up
ONT.10176.1	2	5	27	35	0.129216	0.786227	4.50067	3.11887	0.00465252	3.01536	up
ONT.10181.1	10	1	43	71	1.06076	0.054669	7.35281	6.44279	0.00466368	3.39455	up
ONT.10181.3	9	1	55	93	0.509478	0.000431	5.33097	4.8256	0.000902749	3.88728	up
ONT.10184.2	5	7	32	99	0.056712	0.17401	0.684326	1.14267	0.00169982	3.2292	up
ONT.10190.1	1	0	10	14	0.129935	0	2.75259	2.11882	0.00897297	4.36042	up
ONT.10229.2	1	0	63	56	0.014247	0	5.76325	2.66521	6.36e-05	6.60781	up
ONT.10246.12	0	0	1335	2604	0	0	38.3431	39.4907	6.45e-09	13.0206	up
ONT.10246.25	1	2	35	38	0.023797	0.316952	4.9138	2.88929	0.000201952	4.47934	up
ONT.10246.7	0	0	620	45	0	0	16.0347	0.610563	7.35e-05	10.4496	up
ONT.10247.1	5	0	322	1036	0.267021	0	28.8599	49.0199	2.33e-08	7.81422	up
ONT.10247.2	0	0	99	74	0	0	13.5219	15.6325	0.000467737	9.10766	up
ONT.10247.3	0	0	8	560	0	0	1.8829	78.0231	0.000464427	9.61892	up
ONT.10247.5	10	26	615	589	1.81927	8.48626	181.309	91.6377	2.79e-06	4.88697	up
ONT.10265.17	0	0	12	30	0	0	0.660899	0.92767	0.00872676	7.28212	up
ONT.10268.1	0	1	32	19	0	0.001863	0.940972	0.295704	0.00204377	5.35855	up
ONT.1027.37	47	37	131	232	0.866737	1.21629	3.88943	3.63386	0.000407185	2.06384	up
ONT.10275.1	0	0	396	585	0	0	2.7696	2.16143	2.08e-06	11.2917	up
ONT.10283.2	0	0	78	101	0	0	1.41741	0.967419	0.000398425	9.14175	up
ONT.10292.1	0	3	33	33	0	0.194913	2.11139	1.11323	0.00557119	4.16046	up
ONT.10292.4	1	0	226	327	0.042627	0	19.1436	14.6744	7.97e-09	8.69348	up
ONT.10292.6	0	0	379	532	0	0	38.1756	28.3174	2.68e-06	11.203	up
ONT.10293.9	0	0	16	29	0	0	0.572341	0.553627	0.00704979	7.418	up
ONT.1030.1	2	2	150	272	0.034112	0.058848	5.60252	5.36465	1.19e-10	6.54675	up
ONT.10306.2	1	0	57	86	0.014309	0	2.44416	1.93779	1.82e-05	6.81089	up
ONT.10308.4	0	0	135	302	0	0	7.84825	9.31954	4.35e-05	10.1791	up
ONT.10312.1	0	0	68	66	0	0	4.05483	2.08017	0.000793158	8.79702	up
ONT.10320.11	26	20	884	461	0.265293	0.3656	14.4189	3.96421	1.96e-07	4.92385	up
ONT.10325.1	0	0	604	317	0	0	34.161	6.93294	4.48e-06	11.188	up
ONT.10326.3	1	1	57	149	0.006261	0.035875	3.76652	5.19143	2.44e-06	6.36278	up
ONT.10340.1	35	12	128	159	0.962975	0.591377	5.64991	3.70842	0.000836467	2.67815	up
ONT.10345.3	0	0	32	164	0	0	0.613372	3.44887	0.000711632	8.96159	up
ONT.10348.1	30	2	313	277	1.71457	0.18346	28.9091	13.5126	0.00169649	4.30577	up
ONT.10352.49	0	0	716	828	0	0	30.2452	18.4469	3.53e-07	11.8857	up
ONT.10352.9	0	0	64	48	0	0	1.76799	0.696234	0.00123445	8.57724	up
ONT.10368.1	124	56	452	603	4.97912	4.04224	28.9458	20.3897	2.32e-05	2.60183	up
ONT.10379.19	14	0	446	275	0.397105	0	6.93826	2.2555	0.0014051	5.65609	up
ONT.10398.7	0	0	73	20	0	0	2.64508	0.381983	0.00243755	8.28469	up
ONT.1040.1	0	0	303	206	0	0	10.2558	3.67897	2.54e-05	10.4601	up
ONT.10406.1	0	0	79	134	0	0	4.3436	3.91914	0.000271816	9.32707	up
ONT.10424.9	0	0	409	160	0	0	10.6487	0.469546	2.68e-05	10.5495	up
ONT.10433.1	2	0	30	27	0.090917	0	3.99799	1.92627	0.000967329	4.76506	up
ONT.10443.4	0	0	47	177	0	0	2.57418	2.94844	0.000411969	9.20594	up
ONT.10448.5	0	0	89	72	0	0	5.87968	2.50151	0.000540766	9.02126	up
ONT.10450.26	0	0	32810	21698	0	0	1352.57	472.102	6e-16	16.4831	up
ONT.10480.39	1	0	24	50	0.048854	0	1.98714	2.22805	0.000332516	5.85827	up
ONT.10492.7	1	1	24	24	0.039901	0.010955	6.43721	3.47673	0.00092285	4.46351	up
ONT.10497.15	0	0	34	42	0	0	1.46969	0.966324	0.00252741	8.09603	up
ONT.10498.6	3	0	22	51	0.037934	0	0.436838	0.547868	0.00104052	4.47215	up
ONT.10499.8	2	1	26	29	0.432988	0.460195	10.7918	6.52975	0.000538359	4.13195	up
ONT.1050.9	0	0	73	129	0	0	3.01207	2.8291	0.000317022	9.25397	up
ONT.10513.1	3	0	30	32	0.10541	0	1.88248	1.03822	0.00121763	4.34656	up
ONT.10517.10	0	0	419	662	0	0	51.087	42.6331	1.47e-06	11.4062	up
ONT.10517.5	0	0	24	32	0	0	0.868388	0.626715	0.00453884	7.71847	up
ONT.10517.9	0	0	28	37	0	0	1.77092	0.691799	0.00342572	7.9005	up
ONT.10524.6	1	0	12	12	0.008187	0	0.287034	0.151274	0.00928606	4.39422	up
ONT.10529.2	0	0	129	171	0	0	15.0777	10.5911	0.000101168	9.78922	up
ONT.10534.3	0	1	108	49	0	0.004798	6.5357	1.56763	0.000120968	6.86352	up
ONT.10546.1	1	0	40	63	0.012398	0	2.24082	1.84917	7.02e-05	6.35432	up
ONT.10551.1	0	0	18	27	0	0	0.779818	0.634313	0.00678683	7.44165	up
ONT.10551.3	0	0	28	20	0	0	2.01438	0.772826	0.00607411	7.55385	up
ONT.10551.4	0	0	219	332	0	0	17.635	14.087	1.61e-05	10.5508	up
ONT.10558.1	2	0	25	31	0.549629	0	12.9351	8.34264	0.00068923	4.70584	up
ONT.10567.1	17	5	208	176	2.00772	0.899833	40.6293	18.1233	1.02e-05	4.21476	up
ONT.10569.1	10	1	63	267	0.148845	0.010894	1.61428	3.62434	0.000522751	4.74229	up
ONT.10570.11	0	0	115	13	0	0	8.30873	0.472892	0.00202015	8.53928	up
ONT.10570.7	0	0	8	163	0	0	0.381982	4.11179	0.00225056	8.46898	up
ONT.10583.15	20	17	2928	4795	1.08678	1.63776	262.58	226.979	1.85e-43	7.62825	up
ONT.10610.1	8	0	59	92	0.284017	0	3.56681	2.96132	0.00684712	4.20677	up
ONT.10624.8	0	2	25	27	0	0.053373	0.99862	0.566103	0.00208722	4.45098	up
ONT.10646.19	1	0	792	1088	0.003332	0	404.003	293.258	7.57e-13	10.396	up
ONT.10672.1	14	5	93	101	0.506716	0.308572	5.3675	3.10644	9.66e-05	3.40627	up
ONT.1068.1	0	0	31	34	0	0	5.14373	2.96902	0.00340156	7.91247	up
ONT.10690.12	0	0	46	46	0	0	2.38807	1.2501	0.00175395	8.33826	up
ONT.10693.5	0	0	56	30	0	0	4.15288	1.15905	0.00225864	8.24611	up
ONT.10710.2	13	7	128	214	0.19283	0.185022	3.09853	2.72899	1.33e-08	4.06281	up
ONT.10714.14	1	8	54	102	0.007419	0.297343	1.99269	1.97428	0.00667919	3.75027	up
ONT.10714.20	4	2	17	23	0.060877	0.034612	0.483011	0.341741	0.00658794	2.71492	up
ONT.10714.9	3	1	41	95	0.045059	0.02118	1.03217	1.28976	1.62e-05	4.93723	up
ONT.10725.1	9	6	49	83	0.456344	0.577497	4.31313	7.03136	8.05e-05	3.0907	up
ONT.10729.1	1	0	18	32	0.015669	0	2.7571	2.60068	0.00107213	5.34358	up
ONT.10735.49	1	2	11	30	0.014895	0.121592	0.994359	1.43673	0.00551692	3.53895	up
ONT.10740.18	6	0	34	93	0.3435	0	3.61777	5.20007	0.00482878	4.28471	up
ONT.10740.19	4	0	181	218	0.25589	0	22.2185	14.1642	1.86e-07	6.5685	up
ONT.10780.22	1	1	9	18	0.00197	0.002338	0.804819	0.837715	0.00849524	3.5783	up
ONT.10787.2	0	0	336	160	0	0	17.6468	4.44327	3.53e-05	10.3978	up
ONT.108.6	0	0	421	599	0	0	9.36541	7.0247	1.78e-06	11.3454	up
ONT.1082.12	0	0	157	188	0	0	4.73935	2.99821	6.77e-05	9.97304	up
ONT.10831.5	2	19	182	211	0.219734	4.3091	38.1865	23.3819	0.00740822	3.87631	up
ONT.1084.6	0	0	25	50	0	0	1.02833	1.08859	0.00286843	8.02061	up
ONT.10854.10	0	2	70	33	0	0.153537	3.39419	0.82887	0.00126205	5.37632	up
ONT.10854.9	0	0	31	72	0	0	1.90247	2.34168	0.00165425	8.37662	up
ONT.10856.1	5	0	152	185	0.122567	0	6.40274	4.11662	6.6e-06	6.02395	up
ONT.10856.3	2	0	19	17	0.070258	0	1.05744	0.499652	0.00465252	4.12354	up
ONT.10856.4	1	0	11	19	0.016651	0	0.365893	0.293312	0.00507308	4.64414	up
ONT.10856.6	1	0	266	327	0.006695	0	10.7066	6.95875	5.73e-09	8.80833	up
ONT.10865.1	0	0	30	42	0	0	3.02307	2.26341	0.00283906	8.01984	up
ONT.1087.33	92	260	5233	3736	3.12783	15.9816	284.475	107.182	6.37e-05	4.50594	up
ONT.1087.34	13	6	891	1007	0.552542	0.470432	62.0355	37.0374	1.85e-20	6.64815	up
ONT.1087.36	306	55	1836	7297	29.1783	9.3755	278.55	584.492	8.6e-05	4.56226	up
ONT.10881.2	0	0	32	46	0	0	1.59457	1.19154	0.00244191	8.11474	up
ONT.109.3	0	0	191	243	0	0	13.9461	9.36076	3.38e-05	10.2618	up
ONT.10901.5	0	0	29	62	0	0	1.37815	1.5705	0.00203164	8.24286	up
ONT.10908.1	0	1	115	30	0	0.019588	1.90781	0.557852	0.000474058	6.70266	up
ONT.10915.3	16	6	54	90	0.531271	0.345282	2.86175	2.53338	0.000953598	2.71577	up
ONT.1092.1	75	14	1778	2562	4.67422	1.51698	177.902	135.346	1.24e-08	5.64286	up
ONT.1092.4	0	0	15	67	0	0	1.79531	4.44479	0.00354297	7.95629	up
ONT.10929.1	3	0	20	30	0.685027	0	6.92661	5.60924	0.00232601	4.00301	up
ONT.10930.8	6	0	113	215	0.153605	0	4.92234	4.9549	6.15e-05	5.66711	up
ONT.10938.2	12	0	135	283	0.140032	0	2.57877	2.85373	0.00299195	4.98863	up
ONT.10964.14	2	1	66	18	0.116873	0.02088	7.56911	1.07172	0.00200365	4.80274	up
ONT.10964.7	3	1	48	154	0.754534	7.6e-05	25.8765	43.8278	1.03e-05	5.43622	up
ONT.10970.2	0	0	223	485	0	0	7.36323	8.45027	8.87e-06	10.8024	up
ONT.10973.3	139	61	369	897	9.76852	7.66256	41.2371	52.9524	0.000284443	2.62614	up
ONT.10974.3	0	0	118	268	0	0	7.31573	8.74366	6.37e-05	10.0181	up
ONT.10975.13	0	0	23	37	0	0	1.79282	1.51484	0.00410947	7.78252	up
ONT.10975.8	0	2	46	79	0	0.072109	2.30086	2.10887	6.36e-05	5.62221	up
ONT.10980.2	0	0	30	140	0	0	1.87963	4.67333	0.000906567	8.81416	up
ONT.11.1	813	1174	6593	8749	83.0612	215.615	1071.05	750.173	9.19e-05	2.84683	up
ONT.11022.5	0	1	139	11	0	0.054257	6.66523	0.268684	0.00215713	6.60289	up
ONT.11031.17	28	7	91	123	0.390588	0.099664	1.22183	1.4418	0.00386082	2.68252	up
ONT.11069.5	1	0	87	177	0.005583	0	3.83593	4.1098	1.55e-06	7.60866	up
ONT.11077.1	25	9	144	240	0.435608	0.259309	4.0102	3.52739	5.31e-06	3.50678	up
ONT.11077.3	2	3	172	382	0.033111	0.082996	5.69029	6.70144	7.19e-11	6.56694	up
ONT.11078.1	141	43	775	671	20.0399	10.8902	175.598	80.3291	0.000404727	3.10562	up
ONT.11078.2	26	2	692	1659	2.37416	0.265265	104.27	131.907	1.38e-06	6.2916	up
ONT.1108.1	6	0	35	60	0.211472	0	2.00257	1.84315	0.00594548	3.95637	up
ONT.11088.12	0	0	327	435	0	0	13.7717	9.69146	5.13e-06	10.9799	up
ONT.11088.24	0	0	9	52	0	0	0.731465	2.30392	0.00664568	7.54929	up
ONT.11114.2	0	0	44	74	0	0	1.89033	1.70353	0.00109523	8.59991	up
ONT.11119.1	2	2	16	25	0.033633	0.06021	0.598941	0.497638	0.00284347	3.26305	up
ONT.11132.21	0	0	21	16	0	0	2.13926	0.860289	0.00936867	7.24084	up
ONT.11132.23	1	0	20	32	0.057859	0	3.34974	2.9092	0.000871143	5.41164	up
ONT.11172.1	1	1	32	29	0.016928	0.014636	1.77491	0.872865	0.000398631	4.80752	up
ONT.11175.21	0	0	245	355	0	0	4.93376	3.78002	1.19e-05	10.6656	up
ONT.11187.1	4	0	213	259	0.164968	0	16.6936	10.6937	3.96e-08	6.80588	up
ONT.11188.4	0	0	6	122	0	0	0.538939	5.82892	0.00360972	8.13768	up
ONT.11188.5	1	0	13	24	0.015477	0	1.02928	0.983227	0.00282591	4.92425	up
ONT.11188.6	0	0	15	22	0	0	2.44997	1.82317	0.00935843	7.20689	up
ONT.11189.6	0	0	23	30	0	0	1.40085	0.970803	0.00501063	7.65341	up
ONT.11190.12	2	0	27	114	0.024626	0	0.700668	1.59176	0.000265371	5.79427	up
ONT.11190.15	1	0	30	46	0.004862	0	1.23308	1.01573	0.000219522	5.93988	up
ONT.11192.8	9	0	227	295	0.374216	0	16.547	11.3403	0.000161128	5.79077	up
ONT.11197.1	10	6	49	103	0.90321	0.902755	7.42531	8.36015	0.000107889	3.17643	up
ONT.11199.1	0	0	49	112	0	0	0.990187	1.19303	0.000626635	8.92309	up
ONT.11205.10	0	0	47	160	0	0	0.922176	1.67667	0.000457394	9.13519	up
ONT.11205.14	0	0	122	154	0	0	2.68306	1.78857	0.000127308	9.68724	up
ONT.11205.15	0	0	139	151	0	0	3.31353	1.9018	0.000112336	9.75684	up
ONT.11205.19	0	0	102	119	0	0	2.94014	1.81113	0.000232675	9.41158	up
ONT.11205.20	0	0	79	89	0	0	2.59368	1.53609	0.000460774	9.07113	up
ONT.11205.21	0	0	428	670	0	0	14.9534	12.3515	1.38e-06	11.4274	up
ONT.11205.26	0	0	139	126	0	0	6.41175	3.06488	0.000149091	9.64454	up
ONT.11205.6	0	0	195	107	0	0	3.47347	1.0101	0.00013081	9.78486	up
ONT.11205.9	0	0	158	149	0	0	2.94801	1.47055	9.86e-05	9.83042	up
ONT.11207.1	0	0	25	46	0	0	2.34439	2.29806	0.00309467	7.96795	up
ONT.1122.11	253	160	510	616	70.9882	80.6381	227.598	144.969	0.00384922	1.48448	up
ONT.1122.2	0	0	44	85	0	0	2.02688	2.07625	0.000950963	8.68574	up
ONT.11233.1	0	0	32	44	0	0	0.985389	0.723765	0.00255132	8.08743	up
ONT.11235.5	2	2	10	41	0.054503	0.065925	0.527801	1.20011	0.00714277	3.42413	up
ONT.11237.1	0	0	26	30	0	0	3.96745	2.42874	0.00449529	7.7288	up
ONT.1124.10	0	0	117	212	0	0	10.0192	9.59001	8.59e-05	9.86402	up
ONT.1124.14	0	0	52	113	0	0	8.36206	9.57261	0.000574034	8.96398	up
ONT.11242.1	0	0	38	73	0	0	2.82787	2.88238	0.00130585	8.50366	up
ONT.11242.3	0	0	44	62	0	0	4.73984	3.55729	0.00132055	8.49072	up
ONT.11256.3	51	10	1575	1342	0.915532	0.328414	47.216	21.2359	4.11e-08	5.6746	up
ONT.1126.3	0	0	104	194	0	0	2.94299	2.90799	0.000115689	9.73331	up
ONT.11263.3	13	2	118	234	0.408321	0.10358	5.98456	6.26495	3.05e-05	4.52761	up
ONT.11270.31	0	0	15	21	0	0	1.44687	1.09464	0.00969905	7.17822	up
ONT.11271.3	0	0	9	39	0	0	0.755329	1.72009	0.00865577	7.33003	up
ONT.11275.6	1	1	12	81	0.017739	0.002434	1.17539	4.2905	0.00144167	5.08098	up
ONT.11310.1	0	0	72	177	0	0	12.6846	16.5471	0.000226916	9.44683	up
ONT.11310.2	0	0	30	56	0	0	4.09093	4.01142	0.00215713	8.19842	up
ONT.11312.8	0	0	42	61	0	0	2.66522	2.03591	0.00140819	8.45257	up
ONT.11320.2	61	33	384	415	3.34444	3.18823	33.5009	19.1178	4.96e-07	3.14164	up
ONT.11320.4	0	0	414	584	0	0	48.6839	36.2164	1.92e-06	11.3185	up
ONT.11322.1	1	1	15	34	2.9e-05	0.008526	1.22113	1.44248	0.00115028	4.39227	up
ONT.11331.3	6	7	35	60	0.182901	0.386141	1.83657	1.64147	0.00105625	2.77712	up
ONT.11339.9	0	0	52	75	0	0	2.9905	2.31005	0.0008973	8.70929	up
ONT.11350.4	0	0	13	29	0	0	0.493324	0.588525	0.00840919	7.30221	up
ONT.11352.1	0	0	131	331	0	0	8.56761	11.4277	4.1e-05	10.2197	up
ONT.11352.2	0	0	81	255	0	0	6.35461	10.5528	0.000125264	9.75924	up
ONT.11352.3	0	0	40	136	0	0	2.17255	3.9548	0.000665806	8.93711	up
ONT.1137.51	80	72	563	280	3.03348	4.87667	33.9492	8.9141	0.00695512	2.55053	up
ONT.11375.14	0	0	1804	1370	0	0	73.7503	29.5524	2.2e-08	12.7908	up
ONT.11389.10	47	16	556	699	1.02148	0.613127	19.4188	12.8698	5.08e-09	4.3716	up
ONT.1139.3	0	0	82	126	0	0	4.76341	3.85663	0.000280118	9.31167	up
ONT.11393.9	0	0	10	4972	0	0	0.128047	35.0118	2.03e-05	11.6218	up
ONT.11394.3	0	0	17	27	0	0	3.71611	3.17606	0.00713059	7.408	up
ONT.11400.1	18	0	257	406	1.07966	0	25.0236	20.8807	0.00414837	5.07894	up
ONT.1141.1	1	0	659	869	0.001325	0	58.6365	40.7997	4.62e-12	10.1131	up
ONT.11422.9	0	0	48	77	0	0	1.84728	1.56089	0.000953054	8.67702	up
ONT.11427.8	5874	4452	15211	73019	313.065	426.376	1288.37	3264.36	0.00142958	2.89483	up
ONT.11442.3	0	0	100	102	0	0	3.19779	1.71417	0.000297417	9.30314	up
ONT.11443.5	8	11	141	190	0.51521	1.18388	14.6413	10.4457	5.26e-07	4.03112	up
ONT.1145.2	0	0	28	46	0	0	0.948506	0.836886	0.00277411	8.03479	up
ONT.11461.18	1040	673	9770	11230	50.9061	59.225	760.311	461.241	1.25e-14	3.65007	up
ONT.11469.5	0	0	121	215	0	0	4.22273	3.94694	7.99e-05	9.89422	up
ONT.11469.8	0	0	18	76	0	0	0.440896	0.990347	0.00268227	8.13165	up
ONT.11471.1	2	0	37	83	0.041036	0	1.56311	1.88441	5.48e-05	5.68549	up
ONT.11476.2	48	43	631	712	1.37576	2.22862	29.2288	17.428	1.07e-10	3.8716	up
ONT.11476.3	70	20	452	917	2.06543	1.0623	21.2832	22.8014	3.41e-06	3.92931	up
ONT.11478.7	0	0	57	101	0	0	6.65409	6.27509	0.000575317	8.94926	up
ONT.1148.5	0	0	271	216	0	0	30.2481	12.7123	2.68e-05	10.4121	up
ONT.11482.2	28	20	236	782	0.781624	0.997935	10.8124	18.9601	2.7e-07	4.24548	up
ONT.11483.8	0	0	11	32	0	0	0.592423	0.908201	0.00885007	7.28201	up
ONT.11487.6	0	0	72	46	0	0	4.79054	1.60441	0.00115655	8.63508	up
ONT.11488.4	0	0	160	91	0	0	2.92867	0.875463	0.000208946	9.55607	up
ONT.11503.2	0	0	35	92	0	0	2.34501	3.24458	0.0011474	8.60366	up
ONT.11503.4	0	0	38	16	0	0	2.75876	0.623033	0.00549255	7.67713	up
ONT.11503.6	0	0	24	27	0	0	1.59927	0.976537	0.00531704	7.61671	up
ONT.11520.12	0	1	94	119	0	0.033354	16.9126	11.3511	3.13e-06	7.31147	up
ONT.11520.5	6	2	50	72	1.45771	0.667223	21.6688	16.3816	3.57e-05	3.91268	up
ONT.11522.2	15	3	63	94	0.357798	0.116816	2.37749	1.87142	0.00183898	3.16628	up
ONT.11537.3	20	14	93	254	0.934322	1.11931	6.95549	10.0815	5.22e-05	3.23358	up
ONT.11557.4	0	0	57	15	0	0	10.1868	1.36052	0.00385966	7.97962	up
ONT.11579.6	0	0	5583	7916	0	0	380.012	284.381	3.59e-12	14.6834	up
ONT.11593.5	0	0	64	71	0	0	2.5939	1.52767	0.000770104	8.80274	up
ONT.11593.9	1	0	212	342	0.004474	0	9.99048	8.50935	8.71e-09	8.68049	up
ONT.11602.23	0	0	43	49	0	0	2.13321	1.28032	0.00174308	8.33338	up
ONT.1163.2	55	11	219	304	1.24469	0.229525	7.87018	5.77743	0.00183297	3.06835	up
ONT.11631.12	0	0	7	187	0	0	0.433308	6.16506	0.00209393	8.55577	up
ONT.11672.1	0	0	40	40	0	0	3.70983	1.93622	0.00230344	8.16842	up
ONT.1169.1	0	0	58	42	0	0	1.27338	0.425292	0.0015655	8.43927	up
ONT.1171.1	30	32	222	315	1.75002	3.31815	20.7317	15.5151	1.83e-06	3.05498	up
ONT.1171.5	0	1	17	53	0	0.058323	0.984225	1.61485	0.000919492	5.61326	up
ONT.11722.4	0	0	1189	1159	0	0	20.5858	10.596	6.32e-08	12.421	up
ONT.11736.5	0	2	45	90	0	0.066887	2.19904	2.32683	6.47e-05	5.69699	up
ONT.11743.5	154	131	443	1066	2.72927	4.1751	12.541	15.9455	0.000366145	2.29764	up
ONT.11761.1	138	44	483	682	6.45089	3.68476	35.872	26.7302	0.000368136	2.74723	up
ONT.11765.3	0	2	26	39	0	0.045995	0.723379	0.579444	0.000783168	4.73535	up
ONT.11767.2	4	0	24	37	0.104235	0	1.1408	0.937052	0.00312916	3.90069	up
ONT.11768.4	0	0	56	95	0	0	3.918	3.50649	0.000630307	8.90054	up
ONT.11775.6	0	0	104	128	0	0	3.23342	2.09579	0.000203887	9.4697	up
ONT.11781.4	0	0	68	104	0	0	3.04631	2.45497	0.000447773	9.07559	up
ONT.11794.2	0	0	14	22	0	0	1.23443	1.03882	0.00984886	7.16632	up
ONT.11796.11	1	1	19	36	0.009656	0.053728	1.029	1.0512	0.000526005	4.58182	up
ONT.11796.20	1	1	7	45	0.007535	0.00322	0.366022	1.32763	0.00650507	4.29773	up
ONT.11796.23	3	1	10	67	0.291438	0.030166	1.81219	6.56456	0.00588995	3.98237	up
ONT.11804.4	2	0	38	29	0.056095	0	2.77042	1.10919	0.00074058	5.00509	up
ONT.11826.1	3	0	13	23	0.12747	0	2.13173	2.05593	0.00867726	3.5221	up
ONT.11830.1	3	0	67	57	0.147258	0	5.88374	2.65991	0.000133476	5.33765	up
ONT.11837.1	0	0	37	31	0	0	1.95109	0.857817	0.00318062	7.97439	up
ONT.11839.6	8	5	55	91	0.16491	0.186711	1.95079	1.70324	1.86e-05	3.44358	up
ONT.11853.17	23	8	294	705	0.945422	0.566594	19.3547	24.5127	1.76e-09	4.94807	up
ONT.11869.2	2	1	41	36	0.028206	0.015115	1.79765	0.836699	0.000173621	4.6299	up
ONT.11869.4	2	3	99	282	0.05396	0.200541	6.40858	9.68912	6.48e-08	5.97659	up
ONT.11869.5	5	3	86	256	0.171955	0.2317	6.37582	10.0105	2.29e-07	5.23519	up
ONT.11881.44	1	1	16	27	0.08088	0.00077	8.02782	7.11192	0.00131318	4.25312	up
ONT.11882.6	0	0	8	81	0	0	0.124593	0.756748	0.00466956	7.86764	up
ONT.11882.8	0	0	43	17	0	0	0.70581	0.143862	0.00467564	7.79842	up
ONT.11883.3	0	0	17	30	0	0	0.63697	0.612721	0.00649841	7.47428	up
ONT.11883.6	0	0	23	40	0	0	1.54025	1.46311	0.00382134	7.83131	up
ONT.11887.2	4	0	108	131	0.178436	0	9.72256	6.25373	7.97e-06	5.8434	up
ONT.11898.2	1	1	15	25	0.002301	0.000124	2.91618	2.52218	0.00173621	4.1532	up
ONT.11912.3	0	0	220	294	0	0	10.0214	7.05696	1.97e-05	10.4748	up
ONT.11923.5	0	0	115	19	0	0	5.00437	0.424054	0.00156932	8.64995	up
ONT.1193.1	0	0	21	33	0	0	3.06532	2.56606	0.00497028	7.65746	up
ONT.11940.20	9	19	441	516	1.21556	4.91688	103.841	64.1204	9.18e-08	4.9377	up
ONT.11942.14	0	0	9	80	0	0	0.33662	1.59547	0.00438464	7.89596	up
ONT.11949.16	0	0	24	40	0	0	0.753701	0.682612	0.00366856	7.85633	up
ONT.11949.5	93	115	356	1001	2.39128	5.31328	14.6366	21.7213	0.00190986	2.51828	up
ONT.11952.1	2	0	21	26	0.021381	0	0.509888	0.339306	0.00138017	4.46086	up
ONT.11961.2	46	10	163	201	0.695766	0.249964	3.97061	2.58376	0.00394351	2.79733	up
ONT.11972.30	1	0	40	42	0.012495	0	5.50059	3.02271	0.000190326	6.08497	up
ONT.11975.1	5	9	64	65	0.712181	2.16755	14.9528	8.0507	0.00147471	3.1181	up
ONT.11988.1	0	0	65	85	0	0	1.18757	0.817695	0.000604494	8.9226	up
ONT.11999.2	0	0	28	50	0	0	0.194838	0.389406	0.00255998	8.08686	up
ONT.1200.12	5	5	20	33	0.788047	1.55799	5.7344	5.04644	0.00784293	2.33767	up
ONT.12010.6	0	0	48	68	0	0	2.03092	1.35779	0.00109223	8.6003	up
ONT.12015.3	0	0	38	37	0	0	3.80288	1.91703	0.00260323	8.09075	up
ONT.12016.4	0	0	24	44	0	0	1.22424	1.21345	0.00335811	7.91612	up
ONT.12017.9	0	0	19	59	0	0	1.05289	1.8055	0.00322271	7.97954	up
ONT.12019.2	1	0	26	61	0.000376	0	0.051192	0.064714	0.000232105	6.05966	up
ONT.1202.7	10	3	42	58	1.05513	0.465908	7.70048	5.61383	0.00120175	2.969	up
ONT.12020.4	0	0	59	78	0	0	3.42911	2.38704	0.000744898	8.81035	up
ONT.12040.1	0	1	24	17	0	0.03101	2.15976	0.764395	0.00298597	5.06203	up
ONT.12048.6	11	3	33	74	3.75815	1.81046	19.3464	23.0215	0.00310901	2.90168	up
ONT.12057.10	4	0	22	24	0.0855	0	0.738724	0.435965	0.00911446	3.54911	up
ONT.12060.3	0	0	83	168	0	0	3.72324	4.00852	0.000193741	9.50048	up
ONT.12060.6	0	0	15	29	0	0	1.60073	1.72068	0.00744188	7.3814	up
ONT.12070.10	0	0	8128	11556	0	0	531.625	398.955	2.66e-13	15.183	up
ONT.1208.1	42	33	119	190	3.73836	5.24852	16.8365	14.238	0.000536645	2.01027	up
ONT.12084.2	0	0	114	178	0	0	5.64428	4.64681	0.000113081	9.73716	up
ONT.12105.2	1	0	9	23	0.003728	0	0.648789	0.933703	0.00580577	4.67962	up
ONT.12107.1	2	2	21	30	0.05155	0.13388	1.53634	1.17122	0.000959039	3.58349	up
ONT.12109.19	28	0	1937	3275	2.35362	0	259.724	231.792	0.000148218	7.19732	up
ONT.12114.6	0	0	608	595	0	0	48.3222	24.9262	1.03e-06	11.5681	up
ONT.12126.1	44	33	130	299	1.0898	1.48371	5.16899	6.29891	0.000332801	2.39316	up
ONT.12127.3	0	6	116	194	0	0.177926	3.60828	3.20205	0.00255506	5.12812	up
ONT.12128.13	0	0	10	38	0	0	0.612389	1.31834	0.00818003	7.35789	up
ONT.12128.4	0	0	62	101	0	0	2.78352	2.39102	0.000517343	9.0007	up
ONT.12136.1	0	0	105	200	0	0	8.27938	8.31498	0.000109816	9.75864	up
ONT.12139.1	0	0	48	60	0	0	4.2418	2.78583	0.00125526	8.52351	up
ONT.12142.2	2	0	15	27	0.025697	0	0.504947	0.498979	0.00236314	4.25755	up
ONT.12145.7	0	0	30	25	0	0	1.49121	0.665758	0.00470947	7.71779	up
ONT.12148.1	102	29	212	686	3.05858	1.53591	10.1141	17.2643	0.00457383	2.72859	up
ONT.1215.1	6	9	50	81	0.367868	0.980408	5.23766	4.44562	0.000613968	3.00908	up
ONT.12162.13	0	0	62	69	0	0	3.58698	2.09176	0.000824594	8.76577	up
ONT.12183.5	0	0	20	40	0	0	0.589497	0.627346	0.00436434	7.75043	up
ONT.12184.2	0	0	9015	50	0	0	1903.15	5.5223	1.3e-06	12.8132	up
ONT.12186.10	2	0	24	15	0.021075	0	0.488599	0.15468	0.00574442	4.26868	up
ONT.12201.1	8	4	392	1406	0.901687	0.810857	70.6361	133.727	5.82e-13	7.00953	up
ONT.12202.1	4	0	51	103	0.283984	0	6.05543	6.46906	0.00012915	5.15449	up
ONT.12202.2	1	0	24	67	0.031161	0	4.99064	7.42338	0.000283381	6.08967	up
ONT.12204.1	1	0	12	66	0.003789	0	1.66373	4.97779	0.00169393	5.75785	up
ONT.12207.1	8	2	32	59	0.490761	0.167877	3.43443	3.40684	0.00137943	3.16751	up
ONT.1221.17	0	0	54	125	0	0	1.67363	2.0549	0.000491412	9.05036	up
ONT.1221.22	54	14	373	476	3.19542	1.44812	35.0789	23.6386	1.97e-05	3.71714	up
ONT.12215.31	21	12	67	126	0.3388	0.360399	1.78976	1.78699	0.000388535	2.5141	up
ONT.1222.6	0	0	282	422	0	0	11.3498	8.98153	6.92e-06	10.8668	up
ONT.12226.21	0	0	126	148	0	0	20.282	12.6585	0.000130093	9.68224	up
ONT.12226.22	0	0	144	118	0	0	17.7073	7.6081	0.00015893	9.62823	up
ONT.12230.1	0	0	60	124	0	0	9.52527	10.3136	0.000431807	9.10861	up
ONT.12233.10	1	0	18	22	0.008708	0	1.21838	0.782991	0.00198765	5.08063	up
ONT.12263.1	0	0	57	71	0	0	2.4785	1.64901	0.000868488	8.73143	up
ONT.12272.4	0	0	19	18	0	0	2.01859	1.01085	0.00924856	7.23594	up
ONT.12284.4	0	0	6	45	0	0	0.23189	1.04692	0.00988292	7.28484	up
ONT.12285.10	0	0	82	134	0	0	1.68734	1.46817	0.000259501	9.35037	up
ONT.12294.10	0	0	46	56	0	0	3.20323	2.08279	0.00141354	8.45549	up
ONT.12310.1	1	0	18	11	0.070387	0	2.83263	0.934207	0.00763282	4.69527	up
ONT.12314.2	0	0	32	51	0	0	0.60202	0.502539	0.00221324	8.1785	up
ONT.12315.1	1	0	34	65	0.060411	0	3.3102	3.38079	0.000101168	6.27104	up
ONT.12315.5	2	0	19	44	0.046557	0	1.18424	1.45733	0.000792679	4.78645	up
ONT.12320.1	1	0	47	25	0.029571	0	2.7326	0.756882	0.000799393	5.9447	up
ONT.12324.1	13	0	403	587	0.291642	0	15.2253	11.7011	0.000209104	6.12076	up
ONT.12328.4	1	0	10	17	0.057001	0	0.943854	0.910181	0.00679609	4.50095	up
ONT.1233.3	3	1	97	181	0.120554	0.040515	7.52075	7.42926	2.29e-08	5.98289	up
ONT.12335.1	4	1	17	41	0.111649	0.049668	0.894732	1.16018	0.00249157	3.44177	up
ONT.12341.27	1	4	19	36	0.113994	0.017506	3.88094	3.90006	0.00666405	3.23509	up
ONT.12341.29	1	0	10	14	0.177442	0	2.91276	2.09699	0.00897297	4.36042	up
ONT.12344.9	20	4	130	308	0.570015	0.172185	5.99115	7.50195	6.01e-05	4.15421	up
ONT.12350.1	79	7	299	779	1.73631	0.242883	10.4328	14.3601	0.00535131	3.63266	up
ONT.12360.12	0	0	100	210	0	0	10.508	11.7091	0.000111986	9.75879	up
ONT.12360.5	0	0	63	105	0	0	3.82421	3.36093	0.000485528	9.0346	up
ONT.12378.7	0	0	109	215	0	0	14.5014	15.0931	9.45e-05	9.828	up
ONT.12383.1	2	3	24	50	0.032756	0.105211	1.04356	1.1618	0.000475208	3.72488	up
ONT.12394.5	0	0	27	35	0	0	0.402196	0.278387	0.00374047	7.84457	up
ONT.12399.9	0	0	61	92	0	0	0.954455	0.754204	0.000589684	8.93287	up
ONT.12418.1	2	2	28	30	0.315251	0.523416	9.56616	5.28533	0.000612037	3.7965	up
ONT.12422.1	0	0	138	334	0	0	3.20832	4.10083	3.7e-05	10.258	up
ONT.12422.2	0	0	157	124	0	0	3.70137	1.54479	0.000133746	9.71522	up
ONT.12422.3	0	0	58	38	0	0	1.39216	0.479845	0.00173723	8.38707	up
ONT.12425.1	2	0	27	27	0.103735	0	4.19415	2.21139	0.0010025	4.67886	up
ONT.12440.2	1	1	11	19	0.002952	7.1e-05	0.787999	0.708026	0.00524779	3.74475	up
ONT.12440.4	1	1	13	22	0.004945	0.000104	1.16323	1.04518	0.00291974	3.96375	up
ONT.12442.1	0	0	28	108	0	0	1.53267	3.16495	0.00126262	8.59428	up
ONT.12443.1	2	0	22	63	0.027113	0	0.804844	1.20938	0.000452253	5.1674	up
ONT.12450.1	74	40	1059	1649	3.88003	3.72582	88.9027	73.0639	2.39e-18	4.56942	up
ONT.12453.5	0	0	87	104	0	0	1.19187	0.75128	0.000337522	9.22768	up
ONT.12458.1	5	2	192	345	0.365524	0.209762	25.8824	24.5772	3.14e-12	6.16883	up
ONT.12459.18	0	0	77	143	0	0	5.41669	5.34517	0.000261612	9.35183	up
ONT.12481.2	0	4	57	114	0	0.223716	2.79448	2.97574	0.00197153	4.91857	up
ONT.12490.6	0	0	42	85	0	0	0.997344	1.07857	0.00100333	8.65814	up
ONT.12493.3	0	0	33	41	0	0	0.866198	0.580392	0.00266145	8.06315	up
ONT.12498.10	0	0	25	573	0	0	1.1843	14.8603	0.000180822	9.94334	up
ONT.12498.8	0	0	111	108	0	0	6.80327	3.4999	0.000243875	9.40504	up
ONT.125.1	1	1	22	27	0.006602	0.002369	1.07909	0.698531	0.000707528	4.47383	up
ONT.125.5	1	0	17	29	0.000104	0	1.83555	1.69969	0.00136462	5.23437	up
ONT.12505.1	1	2	84	102	0.059459	0.480261	22.1052	14.0928	7.59e-07	5.7875	up
ONT.12505.2	10	13	55	80	0.845932	2.09605	7.82929	6.05038	0.00225871	2.47018	up
ONT.12515.1	2	2	293	1011	0.031001	0.031223	7.73535	14.0971	3.34e-12	8.00234	up
ONT.12515.3	13	8	1638	167	0.392376	0.420125	79.0168	4.2361	2.84e-05	6.41751	up
ONT.12515.5	3	2	17	64	0.085229	0.135402	1.02395	2.03255	0.00150686	3.80348	up
ONT.12515.6	1	1	12	43	0.009122	0.011712	0.806487	1.51178	0.00191305	4.47296	up
ONT.12522.1	9	25	223	296	0.551023	2.96821	23.7933	16.6527	0.000367705	3.72653	up
ONT.12524.10	0	0	383	166	0	0	10.8894	2.48135	2.76e-05	10.5163	up
ONT.12527.18	1	0	25	40	0.005155	0	1.88064	1.58304	0.000398631	5.71903	up
ONT.12537.2	18	4	83	85	0.496071	0.194183	3.73829	2.03276	0.00292324	3.02944	up
ONT.12538.3	12	2	42	68	0.222783	0.055211	1.33056	1.14124	0.00500763	3.00537	up
ONT.12553.1	9	5	50	97	0.355749	0.36887	3.40516	3.51664	5.46e-05	3.33357	up
ONT.12562.5	7	8	39	83	0.19488	0.369952	1.80485	2.01707	0.000806033	2.89723	up
ONT.12586.1	1	0	11	27	0.055006	0	1.25862	1.62088	0.00343674	4.92023	up
ONT.12586.2	4	0	37	46	0.137758	0	2.06018	1.34052	0.00103383	4.35956	up
ONT.1259.12	1	1	36	17	0.001416	0.000535	8.11801	1.95899	0.00211262	4.64279	up
ONT.12604.1	0	0	404	505	0	0	195.777	129.007	2.69e-06	11.2088	up
ONT.12604.2	0	0	19	46	0	0	4.81474	6.18269	0.00403686	7.81234	up
ONT.1262.1	0	0	19	20	0	0	1.22196	0.651906	0.0084651	7.29526	up
ONT.12629.3	1	1	21	23	0.010469	0.014275	4.34828	2.50203	0.00119764	4.33324	up
ONT.12636.5	0	0	129	54	0	0	5.94157	1.29849	0.000521482	9.13876	up
ONT.12636.51	0	0	37	22	0	0	0.711008	0.219179	0.00437847	7.79845	up
ONT.12636.61	0	0	40	452	0	0	1.73803	10.4652	0.000157159	9.88323	up
ONT.12645.10	4	1	65	113	0.160317	0.02379	4.12273	3.80973	1.64e-06	5.06991	up
ONT.12645.15	2	0	50	208	0.118725	0	8.21216	2.15719	2.47e-05	6.62792	up
ONT.12678.1	21	14	79	105	1.05179	1.22403	6.32536	4.43013	0.000348828	2.39642	up
ONT.12679.5	6	12	88	151	0.246788	1.00876	6.80088	6.14661	0.000187874	3.55306	up
ONT.12683.5	0	0	43	126	0	0	1.6121	3.20495	0.000656915	8.92481	up
ONT.12684.1	0	0	214	207	0	0	8.70708	4.43374	3.9e-05	10.2309	up
ONT.12687.1	1	1	19	16	0.074603	0.02243	2.98496	1.30826	0.00355347	4.03282	up
ONT.12693.11	0	1	383	513	0	0.001951	21.1494	14.934	2.29e-10	9.31984	up
ONT.12693.12	0	1	1475	4412	0	0.020578	91.3416	144.215	7.36e-15	11.7141	up
ONT.12693.14	0	3	1559	5011	0	0.24501	118.876	201.747	4.9e-13	10.3612	up
ONT.12693.15	0	16	822	2448	0	1.6563	77.7891	122.287	0.000662328	6.73311	up
ONT.12693.17	0	273	38772	46418	0	46.1374	5811.97	3672.52	0.00329468	7.03598	up
ONT.12694.1	70	64	345	430	2.2193	3.61563	17.4569	11.4947	1.23e-05	2.51308	up
ONT.12694.12	2	1	58	49	0.036963	0.003929	2.49724	1.10687	4.08e-05	5.09572	up
ONT.12694.13	1	1	9	36	0.027637	0.003499	0.393083	0.846345	0.00443935	4.1777	up
ONT.12694.14	1	1	56	52	0.027739	0.031551	2.84505	1.38753	3.08e-05	5.60471	up
ONT.12695.4	0	0	43	48	0	0	11.1357	6.52047	0.00178022	8.32103	up
ONT.12696.4	40	52	200	286	0.600536	1.42471	4.86308	3.67274	0.00125472	2.31432	up
ONT.127.3	1	0	16	13	0.007651	0	2.18726	0.943529	0.00616967	4.67423	up
ONT.1270.55	11	12	237	367	0.407083	0.787297	14.2283	11.6339	1.22e-11	4.63284	up
ONT.12703.4	0	0	587	1355	0	0	12.6055	15.3679	2.08e-07	12.0702	up
ONT.12704.1	7	2	91	123	0.985159	0.343244	20.2716	14.4306	1.28e-06	4.5638	up
ONT.12721.1	1	1	12	13	0.005007	0.020874	1.16455	0.629733	0.00943666	3.53754	up
ONT.12722.1	4	1	42	65	0.238372	0.043993	4.54883	3.7533	3.78e-05	4.36651	up
ONT.12729.8	0	0	77	17	0	0	2.67895	0.312433	0.00259104	8.27301	up
ONT.12734.2	44	0	1734	1331	4.45858	0	280.64	113.696	0.0036487	5.91138	up
ONT.12752.2	0	0	15	36	0	0	0.781551	1.04107	0.00618189	7.52219	up
ONT.12752.6	0	0	15	29	0	0	5.66428	5.79828	0.00744188	7.3814	up
ONT.12756.1	1	0	11	28	0.170408	0	5.22703	7.19619	0.00333259	4.95019	up
ONT.12758.3	0	0	15	28	0	0	0.412147	0.396808	0.00766489	7.35891	up
ONT.12764.7	0	0	23	24	0	0	3.43791	1.9375	0.00613314	7.52135	up
ONT.12768.2	76	70	1784	1804	1.23039	2.0435	5.41537	24.6549	1.81e-13	4.60985	up
ONT.1277.3	16	51	851	1336	0.245355	1.45613	1.16285	0.963621	1.3e-05	4.74776	up
ONT.12771.14	15	0	199	342	0.255994	0	5.61933	5.09326	0.00342912	5.05215	up
ONT.12771.20	4	0	689	863	0.070191	0	26.735	17.6905	3.23e-13	8.48335	up
ONT.12777.15	0	0	18	18	0	0	0.288621	0.144529	0.00961062	7.20071	up
ONT.12777.17	0	0	42	19	0	0	1.2947	0.259593	0.00439	7.82639	up
ONT.12777.23	0	0	188	224	0	0	9.3337	5.86201	3.99e-05	10.1991	up
ONT.12777.3	0	0	83	92	0	0	5.48102	3.21539	0.000418645	9.12233	up
ONT.12781.7	0	0	10	60	0	0	0.351871	1.18855	0.00539642	7.70242	up
ONT.12784.53	3	0	58	48	0.047143	0	1.91281	0.825544	0.000267372	5.12165	up
ONT.12784.55	5	0	20	108	0.172393	0	1.20957	3.56966	0.00780933	4.43308	up
ONT.12784.56	28	0	679	552	1.20507	0	46.5555	19.9761	0.00538297	5.34829	up
ONT.12784.57	2	0	233	24	0.060988	0	20.4508	1.09898	0.000690401	6.80298	up
ONT.12784.6	0	0	116	454	0	0	1.73777	3.59639	3.47e-05	10.3654	up
ONT.12785.10	0	3	113	208	0	0.143093	6.7408	6.5698	1.07e-05	6.29581	up
ONT.12800.1	2	0	126	122	0.301562	0	32.5941	16.5718	9.85e-07	6.80834	up
ONT.12805.1	0	0	64	88	0	0	1.08509	0.786557	0.000589218	8.93462	up
ONT.12805.27	0	1	20	16	0	0.063349	1.26528	0.527995	0.00380224	4.88191	up
ONT.12805.30	0	1	51	114	0	0.032167	4.975	5.91412	2.05e-05	6.86172	up
ONT.12807.1	6	0	79	255	0.337295	0	8.37	14.2318	0.000267643	5.59531	up
ONT.12809.6	0	0	69	102	0	0	2.13673	1.66098	0.000449909	9.07246	up
ONT.12827.20	0	0	111	213	0	0	4.27634	4.3286	9.28e-05	9.83363	up
ONT.12832.2	0	0	17	51	0	0	1.51669	2.38292	0.0040762	7.82274	up
ONT.12837.1	1	1	15	15	0.018244	0.042167	0.671962	0.371566	0.00525451	3.80182	up
ONT.12846.3	25	18	342	803	1.26025	1.59689	27.7552	34.4605	7.43e-12	4.63011	up
ONT.12847.1	857	535	3119	3160	29.3036	32.908	169.62	90.7131	0.000113223	2.23272	up
ONT.12850.12	0	0	64	66	0	0	5.99521	3.27229	0.000845071	8.75886	up
ONT.12855.56	0	0	26	45	0	0	3.23087	3.00623	0.00304026	7.97721	up
ONT.12863.1	0	0	26	48	0	0	0.665518	0.645504	0.002865	8.01767	up
ONT.12863.7	1	0	9	21	0.015217	0	0.602067	0.758538	0.00632612	4.60447	up
ONT.12868.33	1	0	9	25	0.00932	0	2.25705	3.34364	0.00540022	4.74986	up
ONT.12871.14	3	4	20	114	0.267573	0.711045	3.25871	10.081	0.00227236	3.91967	up
ONT.12871.19	1	1	40	23	0.033377	0.010906	3.97653	1.17683	0.000850503	4.87658	up
ONT.12873.10	0	0	8	43	0	0	1.04824	3.21935	0.00860163	7.35515	up
ONT.12873.7	0	0	97	136	0	0	3.80593	2.81623	0.000203775	9.46474	up
ONT.12898.5	2	0	11	29	0.041346	0	0.400374	0.60656	0.00487358	4.13788	up
ONT.12899.9	0	3	50	68	0	0.107771	2.94965	2.11735	0.000754174	4.93802	up
ONT.1290.1	1	0	22	138	0.0612	0	2.94676	9.78168	0.000313212	6.69442	up
ONT.1290.2	1	0	42	87	0.002244	0	4.2715	4.63034	4.27e-05	6.61994	up
ONT.12902.8	0	0	81	127	0	0	3.32326	2.74936	0.000281753	9.309	up
ONT.12904.3	0	0	58	56	0	0	0.878951	0.445009	0.00113356	8.59985	up
ONT.12920.3	0	1	29	44	0	0.072843	2.77656	2.2246	0.00026968	5.818	up
ONT.12923.1	4	1	70	84	0.549082	0.126265	19.8259	12.6169	4.6e-06	4.91429	up
ONT.12923.2	4	1	22	43	0.68134	0.179829	7.82035	8.02976	0.000903948	3.63065	up
ONT.12935.14	0	0	110	131	0	0	5.30763	3.33353	0.000183838	9.51954	up
ONT.12938.14	6	9	132	172	0.9641	2.57687	35.5287	24.5689	6.02e-07	4.24123	up
ONT.12946.1	963	550	3177	4968	39.3839	40.3981	206.516	170.436	2.27e-07	2.43909	up
ONT.12946.2	0	0	836	816	0	0	57.0993	29.4252	2.89e-07	11.9717	up
ONT.12947.3	0	0	18	38	0	0	0.638252	0.711376	0.00503312	7.65781	up
ONT.12957.4	0	0	19	56	0	0	0.911853	1.4634	0.00337329	7.94397	up
ONT.12960.3	29	0	3277	3379	1.09731	0	199.214	108.412	8.35e-05	7.53332	up
ONT.12961.1	10	1	40	75	1.36241	0.002299	9.06391	8.88055	0.00506319	3.38895	up
ONT.12969.8	2	0	16	30	0.049945	0	0.632103	0.635226	0.00178006	4.37901	up
ONT.12978.1	82	50	214	281	2.45248	2.66698	10.2098	7.07452	0.000355041	1.9318	up
ONT.12985.2	0	0	50	32	0	0	2.30622	0.759469	0.00235622	8.19647	up
ONT.12986.1	0	0	25	30	0	0	0.988712	0.643589	0.00465498	7.7045	up
ONT.12993.9	133	169	1271	1343	7.08162	16.1696	107.539	59.9549	2.96e-05	3.06022	up
ONT.13008.1	58	4	435	590	4.12085	0.475216	49.1622	35.2462	0.00226659	4.10639	up
ONT.13012.5	12	8	36	66	0.409158	0.497166	1.98767	1.92136	0.00238558	2.30495	up
ONT.13015.2	7	0	201	269	0.063884	0	3.24792	2.28688	2.76e-05	6.00571	up
ONT.13027.16	0	0	10	82	0	0	0.236451	1.11326	0.00397543	7.95258	up
ONT.13045.2	2	3	15	21	0.086147	0.265456	1.33068	0.977466	0.00937807	2.75812	up
ONT.13052.3	1	0	169	160	0.007121	0	2.74478	1.36894	5.08e-07	8.00576	up
ONT.13058.32	1	1	100	230	0.002724	4.9e-05	18.4078	22.3524	5.24e-08	7.05195	up
ONT.13063.17	0	0	12	40	0	0	0.344064	0.606335	0.00678683	7.48033	up
ONT.13063.30	0	0	36	38	0	0	4.11376	2.28865	0.00266145	8.0718	up
ONT.13064.3	0	0	20	58	0	0	1.59817	2.48392	0.00311439	7.99456	up
ONT.13088.41	0	0	51	31	0	0	5.20668	1.68984	0.00238419	8.19465	up
ONT.1309.11	0	0	40	47	0	0	9.94365	6.21728	0.00194494	8.26374	up
ONT.1310.11	19	14	46	79	0.798962	1.03953	3.17785	2.90101	0.00612487	1.88336	up
ONT.13109.1	2	5	25	79	0.072803	0.422028	2.23763	3.73769	0.0024163	3.6006	up
ONT.13109.3	1	0	16	33	3.6e-05	0	1.34939	1.47637	0.00132099	5.29451	up
ONT.13116.2	0	0	32	32	0	0	0.96103	0.499943	0.0035133	7.89732	up
ONT.13124.65	8	9	33	61	0.536213	1.03923	3.66867	3.57916	0.00381896	2.37131	up
ONT.1313.1	0	0	32	61	0	0	6.11679	6.31639	0.00186303	8.28995	up
ONT.13130.2	0	0	25	44	0	0	0.734492	0.678542	0.00322705	7.94005	up
ONT.13131.24	0	0	11	32	0	0	0.776217	1.23568	0.00885007	7.28201	up
ONT.13131.3	0	0	27	53	0	0	1.05589	1.10859	0.00251993	8.10213	up
ONT.13132.13	0	0	25	26	0	0	0.736257	0.414353	0.00531704	7.62043	up
ONT.1314.6	5	0	162	126	0.113125	0	6.26782	2.5775	6.08e-05	5.84055	up
ONT.13140.2	4	0	18	34	0.336789	0	2.72168	2.82714	0.00660531	3.65008	up
ONT.13141.1	0	0	97	34	0	0	0.605209	0.11184	0.00116984	8.71659	up
ONT.13141.4	0	0	64	154	0	0	1.45193	1.87044	0.000312479	9.28594	up
ONT.13161.6	3	0	194	368	0.094011	0	9.89901	9.93709	1.35e-09	7.36822	up
ONT.13170.3	16	1	110	152	0.363452	0.000155	4.12997	3.00285	0.00301598	3.98584	up
ONT.13170.4	3	20	252	163	0.087425	1.22579	13.8135	4.70901	0.00559886	3.92627	up
ONT.13176.1	1	0	19	41	0.019348	0	0.886229	1.04338	0.000718409	5.56522	up
ONT.13192.7	1	0	13	32	0.011218	0	0.316393	0.43155	0.00212211	5.15079	up
ONT.13193.25	0	0	41	12	0	0	3.65357	0.529524	0.00621989	7.62891	up
ONT.13196.1	1	0	44	51	0.017014	0	1.99317	1.22215	0.000100953	6.27834	up
ONT.13203.1	0	0	15	52	0	0	0.979131	1.89638	0.00447645	7.77351	up
ONT.13203.3	59	30	162	363	1.91781	1.74646	6.07529	10.0064	0.000210933	2.52015	up
ONT.13208.1	26	22	261	403	0.739764	1.11235	11.9526	9.73048	6.53e-11	3.74561	up
ONT.13218.1	0	0	137	249	0	0	1.51951	1.45659	5.46e-05	10.066	up
ONT.13226.56	0	0	26	17	0	0	1.17624	0.409844	0.00740654	7.42091	up
ONT.13226.61	0	1	31	17	0	0.092061	1.7986	1.15534	0.00265787	5.27383	up
ONT.13246.1	1244	551	4812	7375	74.3951	59.2148	457.527	370.111	1.57e-06	2.80039	up
ONT.13268.11	3	0	25	42	0.052048	0	0.84265	0.735095	0.000778612	4.3982	up
ONT.1327.6	0	0	42	35	0	0	1.90154	0.828651	0.00251996	8.1249	up
ONT.1327.8	0	0	265	576	0	0	11.5066	13.2054	4.86e-06	11.0223	up
ONT.13270.1	13	5	108	151	0.588224	0.385563	8.07156	5.98868	1.52e-06	3.85756	up
ONT.13276.1	1	1	40	37	0.006609	4e-05	1.36201	0.674501	0.000141735	5.13233	up
ONT.133.1	29	14	61	559	0.429078	0.365787	1.44772	7.04664	0.0043167	3.58813	up
ONT.133.49	2	6	62	72	0.061519	0.5691	5.13096	3.15634	0.000472091	3.89962	up
ONT.1330.12	0	0	37	39	0	0	0.804869	0.450315	0.00252741	8.10429	up
ONT.13301.11	0	0	61	99	0	0	4.61869	3.97905	0.000540162	8.97834	up
ONT.13302.3	1	1	17	23	0.004375	0.117119	3.52298	2.63383	0.00160905	4.17796	up
ONT.1332.4	3	0	20	46	0.065456	0	1.12408	1.35965	0.00148621	4.33289	up
ONT.13320.1	7	2	32	46	0.281727	0.111091	2.0146	1.55157	0.00117315	3.12128	up
ONT.13320.3	1	1	49	65	0.008267	0.000687	8.83401	6.15503	1.22e-05	5.65048	up
ONT.13334.2	8	0	148	180	0.324582	0	10.6327	6.81794	0.000502049	5.31809	up
ONT.13334.3	6	0	215	279	0.345146	0	20.3212	13.9083	3.58e-06	6.30171	up
ONT.13339.1	0	0	22	34	0	0	0.775519	0.651018	0.00463836	7.70357	up
ONT.1334.1	248	306	1589	2121	2.09191	4.64354	21.3441	15.0414	7.13e-05	2.66687	up
ONT.13343.1	3	0	49	55	0.259558	0	7.76701	4.58835	0.000133803	5.06484	up
ONT.13346.13	0	0	60	25	0	0	1.57028	0.334289	0.00247856	8.21631	up
ONT.13346.7	0	0	44	28	0	0	1.99061	0.661884	0.00299758	8.03982	up
ONT.13353.5	0	0	27	31	0	0	2.67564	1.63484	0.00421474	7.77171	up
ONT.13356.11	0	0	490	20	0	0	33.1292	0.576032	0.000213823	10.01	up
ONT.13356.13	0	0	1683	111	0	0	65.1645	2.01857	5.86e-06	11.615	up
ONT.13356.9	0	0	45	14	0	0	2.97863	0.407389	0.00513735	7.76049	up
ONT.1337.2	0	0	75	101	0	0	2.55675	1.80281	0.000413555	9.11759	up
ONT.13379.1	0	0	30	23	0	0	1.01274	0.408425	0.00507697	7.67341	up
ONT.13388.1	0	0	664	2105	0	0	29.3311	49.1331	7.95e-08	12.428	up
ONT.13388.2	0	0	7153	2788	0	0	365.546	75.1868	2.5e-10	14.1579	up
ONT.13391.1	0	0	165	432	0	0	6.67974	9.25197	1.91e-05	10.5371	up
ONT.13397.7	23	9	282	309	0.898804	0.63112	17.7865	10.2742	1.89e-08	4.26105	up
ONT.13400.5	0	0	325	1048	0	0	33.268	56.7472	1.39e-06	11.5328	up
ONT.13400.6	0	0	163	22	0	0	27.0471	1.91937	0.000931923	9.00281	up
ONT.13401.9	1	1	13	489	0.002679	0.00409	2.30728	48.6393	0.000245341	7.09704	up
ONT.13409.28	0	0	16	20	0	0	0.721421	0.458794	0.00961624	7.18777	up
ONT.13411.1	3	2	23	40	0.057759	0.062598	0.896629	0.836287	0.00047574	3.56905	up
ONT.13413.6	1	1	28	72	0.009871	0.008892	3.79932	5.23315	7.85e-05	5.36199	up
ONT.13413.7	96	37	835	1891	1.8962	1.30276	26.2828	31.4228	5.08e-09	4.32388	up
ONT.13418.1	14	3	169	183	0.292954	0.106799	5.87744	3.35399	8.11e-06	4.43251	up
ONT.13435.5	1	1	36	32	0.013311	0.001343	2.8639	1.35157	0.000261922	4.96104	up
ONT.13449.16	2	1	38	367	0.178645	0.2146	9.95082	51.2619	3.19e-05	6.5642	up
ONT.13449.17	1	1	15	206	0.000282	7.4e-05	4.86484	37.2228	0.000490095	6.1365	up
ONT.13449.8	0	0	135	221	0	0	3.12726	2.69319	6.54e-05	9.98134	up
ONT.13450.1	19	14	54	82	0.352998	0.467666	1.64234	1.33179	0.00280386	2.02057	up
ONT.13473.1	0	0	52	28	0	0	8.75563	2.4551	0.00256583	8.15973	up
ONT.13480.16	0	0	47	79	0	0	8.57217	7.59391	0.000950446	8.68013	up
ONT.13519.18	14	1	71	88	0.372885	0.022582	3.07743	2.01561	0.00836298	3.47498	up
ONT.13522.1	5	2	126	193	0.809895	0.530637	39.4576	31.8909	1.58e-09	5.44961	up
ONT.13536.6	0	0	134	162	0	0	22.8302	14.556	0.000104797	9.77848	up
ONT.13545.10	0	0	35	41	0	0	1.23247	0.769022	0.00252379	8.09933	up
ONT.1355.10	2	0	11	16	0.031672	0	0.406066	0.307915	0.0097341	3.66656	up
ONT.13557.1	0	0	54	89	0	0	2.09511	1.82033	0.000705828	8.83802	up
ONT.1356.11	0	0	27	40	0	0	1.6577	1.27085	0.00328442	7.92638	up
ONT.1356.12	0	0	46	44	0	0	3.13239	1.57719	0.00183727	8.31257	up
ONT.13562.2	9	0	88	113	0.48976	0	7.65961	5.22569	0.00532882	4.45971	up
ONT.1358.1	0	0	16	33	0	0	0.759962	0.838755	0.00630162	7.50078	up
ONT.1358.4	0	0	44	37	0	0	1.95125	0.856569	0.00229133	8.18621	up
ONT.1358.5	0	0	21	22	0	0	1.07327	0.613975	0.00715163	7.41353	up
ONT.1358.6	0	0	49	40	0	0	2.3835	1.03331	0.00191653	8.30015	up
ONT.1358.8	0	0	46	55	0	0	1.73276	1.11589	0.00144073	8.44456	up
ONT.13583.7	0	0	20	27	0	0	0.916317	0.653534	0.00620263	7.50466	up
ONT.13592.9	0	0	99	252	0	0	5.68853	7.68505	9.17e-05	9.86995	up
ONT.13594.4	2	0	15	84	0.044997	0	0.755699	2.32287	0.00165737	5.26316	up
ONT.13596.3	0	0	18	89	0	0	0.538889	1.47624	0.00231931	8.24785	up
ONT.13601.1	8	1	45	72	1.09029	0.065454	10.0866	8.46265	0.00108681	3.70635	up
ONT.13601.2	5	7	252	382	0.943413	2.70094	92.8534	74.4121	1.24e-12	5.60691	up
ONT.13610.2	1	0	7	27	0.037956	0	0.517097	1.05509	0.00796698	4.69942	up
ONT.13610.7	0	1	39	203	0	0.005114	0.963604	2.67833	6.33e-05	7.1494	up
ONT.1362.12	7	0	64	78	1.05328	0	16.3812	10.64	0.00407575	4.34274	up
ONT.13626.37	0	0	32	38	0	0	1.49616	0.93823	0.00295865	7.99841	up
ONT.13626.44	2	0	11	28	0.052501	0	0.498172	0.681709	0.00498641	4.10774	up
ONT.13628.7	2	2	78	49	0.051839	0.096274	3.6601	1.22233	6.92e-05	4.93901	up
ONT.13631.11	0	0	63	86	0	0	1.32308	0.947917	0.00061732	8.91075	up
ONT.13637.1	0	0	48	198	0	0	0.669947	1.47702	0.000355076	9.29738	up
ONT.1365.21	0	0	1053	582	0	0	112.77	32.8818	5.29e-07	11.9152	up
ONT.13680.17	2	1	121	91	0.108549	0.015807	12.3266	4.88021	1.51e-06	6.0641	up
ONT.13686.2	107	51	1111	949	3.32558	2.84836	55.0224	24.8078	2.2e-07	3.79513	up
ONT.13694.7	0	0	13	99	0	0	0.41112	1.72647	0.00271945	8.19941	up
ONT.13708.13	0	0	16	120	0	0	2.03346	8.02137	0.00191126	8.43083	up
ONT.13708.47	0	0	588	823	0	0	60.6443	44.7743	4.98e-07	11.76	up
ONT.13708.48	0	0	61	116	0	0	9.31021	9.45872	0.000452726	9.07673	up
ONT.13710.2	0	0	25	17	0	0	2.9751	1.02509	0.00765462	7.39307	up
ONT.13710.5	0	0	33	59	0	0	6.42535	6.10467	0.00186246	8.28737	up
ONT.13719.6	5	7	86	128	0.148957	0.357955	4.35665	3.42823	2.64e-06	4.05025	up
ONT.13721.1	1	0	15	26	0.009899	0	0.234532	0.222284	0.00198213	5.07382	up
ONT.13721.2	1	0	12	23	0.013019	0	0.238894	0.240261	0.00343242	4.84284	up
ONT.13727.3	1	0	28	24	0.043277	0	4.34977	1.98291	0.00111147	5.47471	up
ONT.13735.2	81	73	178	346	0.829001	1.34288	2.92515	2.99815	0.0043127	1.6903	up
ONT.13737.13	9	31	229	347	0.189547	1.26276	8.46525	6.7792	0.00138796	3.59135	up
ONT.13747.2	1	3	57	109	0.080978	0.528706	10.7037	10.7749	8.7e-06	5.13651	up
ONT.13774.11	0	0	31	26	0	0	1.56233	0.697973	0.00441449	7.76091	up
ONT.13777.1	0	0	28	15	0	0	1.20083	0.338393	0.00763234	7.41656	up
ONT.13778.4	1	1	33	45	0.059121	0.286004	20.1083	14.5617	8.1e-05	5.11582	up
ONT.13784.20	0	0	14	205	0	0	1.98931	16.4978	0.00119275	8.83275	up
ONT.13790.12	0	0	32	64	0	0	1.91338	2.05925	0.00178192	8.32003	up
ONT.13792.1	2	0	25	36	0.01646	0	0.608092	0.477983	0.000464475	4.80741	up
ONT.13792.4	0	0	39	71	0	0	1.72397	1.65085	0.0013044	8.50189	up
ONT.13799.1	1	0	22	59	0.047047	0	3.46733	4.93602	0.000384785	5.93849	up
ONT.1380.9	0	0	24	37	0	0	3.36231	2.71802	0.00395038	7.80776	up
ONT.13815.5	0	0	49	143	0	0	0.895595	1.38705	0.000487056	9.08189	up
ONT.13819.5	0	0	34	64	0	0	0.613964	0.6111	0.00167268	8.35576	up
ONT.1382.1	1179	494	5229	7896	64.539	48.6002	455.048	362.712	7.57e-07	3.01441	up
ONT.1383.1	121	24	346	515	3.31823	1.18349	15.1254	11.8867	0.00653354	2.65669	up
ONT.13833.2	1	1	35	15	0.000125	0.064003	3.64787	0.794619	0.00291229	4.56451	up
ONT.13835.21	0	0	31	56	0	0	4.67489	4.50477	0.00208722	8.2178	up
ONT.13854.3	5	0	24	56	0.1107	0	0.871753	1.06402	0.00586738	3.92121	up
ONT.13857.5	0	0	10	41	0	0	1.39725	3.15573	0.00763743	7.4133	up
ONT.13866.3	0	0	1339	1281	0	0	260.128	131.313	3.96e-08	12.5605	up
ONT.1387.4	0	0	44	52	0	0	0.834328	0.513002	0.00159963	8.38331	up
ONT.13875.1	0	0	31	63	0	0	2.28446	2.44616	0.0018676	8.29156	up
ONT.13888.1	0	0	48	79	0	0	1.80905	1.60036	0.000927992	8.69286	up
ONT.13896.1	0	0	40	79	0	0	5.35007	5.55477	0.00114093	8.58334	up
ONT.1390.1	3	0	57	82	0.07174	0	2.36617	1.79134	2.63e-05	5.44044	up
ONT.13904.3	0	0	33	14	0	0	4.31083	0.93431	0.00690401	7.51254	up
ONT.13906.1	6	3	86	119	0.407643	0.343025	9.73453	7.17862	2.35e-07	4.47757	up
ONT.1391.14	0	0	542	660	0	0	34.8607	22.4155	9.41e-07	11.5651	up
ONT.13912.1	20	16	92	128	0.227103	0.335003	1.69282	1.24424	8.23e-05	2.58966	up
ONT.13915.11	1	1	38	439	0.018829	0.006924	1.27944	7.80972	2.16e-05	7.21711	up
ONT.13917.2	1	1	15	26	0.012156	0.011401	1.20684	1.10043	0.00162384	4.18273	up
ONT.13920.17	5	0	115	52	0.552494	0	20.6772	4.92103	0.00197887	5.10306	up
ONT.13920.7	78	27	1414	1243	8.26084	4.98533	238.308	110.57	7e-09	4.75864	up
ONT.13940.1	1	0	13	19	0.077418	0	1.88691	1.49308	0.00393169	4.75289	up
ONT.13946.16	0	0	160	111	0	0	8.89647	3.26913	0.000155389	9.66425	up
ONT.13963.5	0	0	21	42	0	0	0.384443	0.396968	0.00398055	7.80945	up
ONT.13964.4	0	0	218	29	0	0	7.11958	2.40971	0.000502885	9.3507	up
ONT.13964.8	0	0	37	21	0	0	7.12355	2.15905	0.00455421	7.77644	up
ONT.13969.3	0	0	69	237	0	0	3.60726	6.59214	0.000173533	9.6185	up
ONT.13988.2	0	0	23	16	0	0	2.1651	0.802397	0.00866255	7.30427	up
ONT.13992.55	0	1	12	23	0	0.050645	1.24284	1.35399	0.00370703	4.76681	up
ONT.13992.57	0	0	34	57	0	0	3.49686	3.15477	0.00186687	8.2837	up
ONT.13992.62	0	0	17	35	0	0	1.26563	1.36864	0.0056757	7.5727	up
ONT.13994.1	0	0	51	73	0	0	1.41494	1.06908	0.00094692	8.68082	up
ONT.14011.2	1	0	9	28	0.081486	0	1.29502	2.1677	0.00495796	4.84737	up
ONT.1403.1	0	0	30	27	0	0	1.03989	0.482304	0.00438464	7.75992	up
ONT.14033.2	2	0	12	23	0.038825	0	0.582597	0.586068	0.00481742	3.99536	up
ONT.14052.1	0	0	24	54	0	0	0.491822	0.596186	0.00278559	8.04653	up
ONT.14053.2	0	0	595	445	0	0	74.7992	29.4981	2.16e-06	11.3716	up
ONT.14053.4	0	0	77	45	0	0	24.4352	7.46546	0.00111106	8.67106	up
ONT.14075.1	0	0	171	323	0	0	17.3965	17.3641	2.57e-05	10.3734	up
ONT.14084.2	1	4	68	84	0.021692	0.294833	4.65551	3.03091	6.24e-05	4.72264	up
ONT.14098.1	20	26	241	352	0.208761	0.51013	4.1864	3.23025	5.54e-07	3.59295	up
ONT.14102.5	0	0	51	65	0	0	3.22028	2.15705	0.00108127	8.60943	up
ONT.14102.6	0	0	20	31	0	0	1.37488	1.11017	0.00547633	7.58972	up
ONT.14109.9	2	0	18	107	0.054192	0	1.17168	3.74759	0.000993975	5.56981	up
ONT.14116.2	0	0	10	41	0	0	0.567932	1.24998	0.00763743	7.4133	up
ONT.14120.13	1	0	69	93	0.000198	0	5.07676	3.60435	1.05e-05	6.99644	up
ONT.14120.28	0	0	49	167	0	0	3.55533	6.39751	0.000414667	9.18732	up
ONT.14122.1	1	0	512	565	0.000917	0	49.4636	28.7877	1.19e-10	9.64306	up
ONT.14131.7	18	39	885	1393	1.64896	6.53173	133.032	110.564	2.98e-08	5.10415	up
ONT.14134.37	0	0	11	158	0	0	0.617304	4.92989	0.00189239	8.53311	up
ONT.14134.76	0	0	533	803	0	0	55.2877	43.9299	6.29e-07	11.6822	up
ONT.14142.4	0	0	144	153	0	0	7.35288	4.138	0.000105314	9.78745	up
ONT.1415.3	2	1	50	456	0.322434	0.039551	13.5881	66.1651	9.55e-06	6.88257	up
ONT.14173.1	0	0	14	67	0	0	0.39296	1.43262	0.00375282	7.9258	up
ONT.14173.7	0	0	34	34	0	0	3.28204	1.70977	0.00312918	7.97094	up
ONT.14175.2	0	0	114	98	0	0	3.29631	1.49893	0.000272715	9.36369	up
ONT.14178.3	0	0	22	58	0	0	0.782107	1.10834	0.00284058	8.04551	up
ONT.14180.1	0	0	88	45	0	0	11.6811	4.10454	0.000971258	8.76706	up
ONT.14180.5	0	0	114	196	0	0	9.30014	9.15228	9.92e-05	9.79799	up
ONT.1420.1	0	0	116	140	0	0	1.33694	0.854809	0.000156239	9.59498	up
ONT.14217.1	7	0	785	1263	0.879789	0	169.735	144.275	3.05e-09	8.04294	up
ONT.14217.3	0	0	287	45	0	0	32.8267	2.71577	0.000230783	9.73986	up
ONT.14217.7	6	42	637	1672	1.0237	14.2876	193.981	268.824	0.000240199	5.09705	up
ONT.14222.48	0	0	60	35	0	0	4.26652	1.29387	0.00182718	8.36973	up
ONT.14223.15	0	0	32	12	0	0	2.99371	0.588554	0.00789378	7.42723	up
ONT.14229.22	2	0	37	46	0.179374	0	6.086	3.98909	0.00013079	5.25562	up
ONT.14236.2	11	49	305	562	0.38531	3.09409	17.1296	16.6585	0.00367242	3.52856	up
ONT.14243.17	426	282	3181	3689	57.8158	68.8457	686.802	420.404	5.5e-11	3.30825	up
ONT.14243.31	6	0	73	66	0.132089	0	2.60185	1.23995	0.00241211	4.56043	up
ONT.14243.37	6	0	827	1879	0.125068	0	29.6463	35.5775	1.06e-10	8.59549	up
ONT.14244.1	0	0	577	62	0	0	23.2987	1.31628	5.88e-05	10.4803	up
ONT.14249.2	0	0	12	45	0	0	0.739982	1.49951	0.00612212	7.56416	up
ONT.14257.10	0	0	71	138	0	0	1.72596	1.78033	0.000304872	9.27914	up
ONT.14257.17	0	0	176	452	0	0	5.74791	7.83172	1.59e-05	10.6069	up
ONT.14257.19	0	0	216	182	0	0	8.08397	3.58225	4.9e-05	10.1569	up
ONT.14257.21	0	0	12	58	0	0	0.512627	1.39494	0.00487243	7.75096	up
ONT.14257.22	0	0	41	25	0	0	2.04576	0.644469	0.00355234	7.93388	up
ONT.14257.3	0	0	73	438	0	0	1.2691	4.04125	7.59e-05	10.1048	up
ONT.14257.4	0	0	824	1574	0	0	14.784	14.9116	6.31e-08	12.388	up
ONT.14257.6	0	0	19	35	0	0	0.352722	0.341219	0.00514627	7.63603	up
ONT.14257.7	0	0	1349	1454	0	0	26.9417	15.3271	2.7e-08	12.6498	up
ONT.14257.8	0	0	25	100	0	0	0.515044	1.11276	0.00152796	8.48434	up
ONT.14257.9	0	0	1553	2629	0	0	37.0159	33.0789	3.93e-09	13.1286	up
ONT.14262.8	1	0	14	22	0.000328	0	0.440107	0.379544	0.00280657	4.90691	up
ONT.14264.11	5	4	72	169	0.213158	0.309393	5.37298	6.65919	6.15e-07	4.60003	up
ONT.14264.12	7	1	69	51	0.39898	0.083263	7.1001	2.76649	0.00115633	3.99382	up
ONT.14266.1	0	0	21	98	0	0	0.57439	1.43586	0.00184165	8.38798	up
ONT.14274.3	12	0	393	998	0.241519	0	12.8584	17.2335	6.58e-05	6.61619	up
ONT.14278.4	1	1	14	27	0.00053	0.000875	1.37068	1.46404	0.00180671	4.16797	up
ONT.14294.5	4	0	46	28	0.103839	0	2.12141	0.683072	0.00479194	4.2695	up
ONT.14295.5	0	5	425	489	0	0.20811	48.5181	29.4134	8.17e-06	6.98416	up
ONT.14296.1	62	17	230	364	0.896352	0.418612	5.29695	4.42142	0.000467503	2.9633	up
ONT.14306.16	0	0	65	104	0	0	3.65833	3.10205	0.00047211	9.04785	up
ONT.14306.22	2	0	46	111	0.093871	0	3.66222	4.66819	2.17e-05	6.04543	up
ONT.14311.2	0	0	40	60	0	0	2.45743	1.92059	0.00150686	8.41294	up
ONT.14312.3	0	0	223	314	0	0	20.0938	14.942	1.72e-05	10.5263	up
ONT.14316.7	0	0	447	781	0	0	6.75707	6.23071	9.63e-07	11.5512	up
ONT.14319.1	0	0	190	866	0	0	0.227334	0.548441	5.9e-06	11.0989	up
ONT.14339.5	0	0	125	208	0	0	3.14742	2.76774	7.94e-05	9.89409	up
ONT.14361.14	0	0	42	39	0	0	4.19258	2.05956	0.00226313	8.18539	up
ONT.14362.2	0	0	22	19	0	0	2.44284	1.0869	0.00779166	7.36261	up
ONT.14364.2	0	0	6	62	0	0	0.312494	1.80079	0.00722152	7.55149	up
ONT.14377.1	0	0	16	31	0	0	3.93738	4.07903	0.00665327	7.4606	up
ONT.14380.3	4	7	38	55	0.207402	0.584282	3.22561	2.46195	0.00161718	2.96515	up
ONT.14382.8	0	0	184	42	0	0	7.73264	0.92705	0.000445994	9.32586	up
ONT.14388.1	0	0	50	80	0	0	7.58334	6.38663	0.000871143	8.72536	up
ONT.14389.6	1	0	1932	1100	0.002363	0	257.423	77.3608	6.58e-12	11.0599	up
ONT.14403.18	0	1	33	13	0	0.000589	1.58982	0.321491	0.00447391	5.20283	up
ONT.14407.1	6	0	330	450	0.344897	0	54.4515	39.2326	1.12e-07	6.94251	up
ONT.14415.3	3	0	36	27	0.099487	0	2.01007	0.801491	0.00213979	4.40549	up
ONT.14415.4	0	0	28	40	0	0	1.51817	1.16858	0.00317369	7.94823	up
ONT.14415.6	2	0	36	25	0.04078	0	1.7252	0.618489	0.00124202	4.88213	up
ONT.14415.8	2	0	19	21	0.070568	0	1.31325	0.780902	0.00265771	4.24809	up
ONT.1442.15	21	9	110	137	0.864907	0.668701	7.34214	4.82888	4.57e-05	3.08065	up
ONT.14420.73	1	1	35	20	0.031986	0.013131	5.68501	1.72337	0.00136744	4.68784	up
ONT.14429.1	28	14	197	278	1.04029	0.931468	11.9961	8.9379	3.68e-08	3.51374	up
ONT.14429.3	1	2	38	88	0.012401	0.078025	1.7903	2.2304	2.6e-05	5.1391	up
ONT.1443.3	0	0	16	92	0	0	1.14935	3.5302	0.00248052	8.2228	up
ONT.14449.3	0	0	61	73	0	0	2.97959	1.90329	0.000780567	8.78996	up
ONT.14463.17	7	2	694	1157	1.63853	0.466037	277.906	244.381	8.49e-20	7.60976	up
ONT.14472.2	1	0	22	12	0.02218	0	3.35761	0.992941	0.00569226	4.92011	up
ONT.14476.10	0	0	72	140	0	0	2.85225	2.94731	0.0002949	9.29686	up
ONT.14481.1	45	46	143	240	0.685091	1.26602	3.51009	3.11284	0.00159457	2.00053	up
ONT.14483.13	0	0	23	25	0	0	1.63871	0.954533	0.00591209	7.54495	up
ONT.14490.6	0	0	22	53	0	0	0.729304	0.935973	0.00308185	7.98584	up
ONT.14493.2	0	0	397	340	0	0	32.6927	14.7787	6.6e-06	10.9431	up
ONT.14497.1	2	6	24	82	0.037793	0.195409	0.725915	1.35968	0.00595345	3.39989	up
ONT.14497.2	7	6	25	42	0.148421	0.248225	0.919036	0.813622	0.00488562	2.30903	up
ONT.14497.3	1	4	29	30	0.000103	0.149184	1.16819	0.627588	0.00486734	3.4071	up
ONT.14503.2	0	0	23	21	0	0	0.448737	0.21158	0.00689746	7.44625	up
ONT.14514.5	9	1	36	59	0.132329	0.015463	0.878601	0.758861	0.00505773	3.26809	up
ONT.14521.6	0	0	30	24	0	0	1.20345	0.513801	0.00488964	7.69588	up
ONT.14523.9	0	0	15	32	0	0	1.76571	2.0843	0.00684372	7.44496	up
ONT.14535.14	0	0	27	45	0	0	0.290069	0.371906	0.00293447	7.99951	up
ONT.1454.17	2	1	49	46	0.033417	0.037366	1.65852	0.822088	5.3e-05	4.91983	up
ONT.14542.2	0	0	28	66	0	0	1.26758	1.57245	0.00199034	8.26303	up
ONT.14542.3	0	0	21	58	0	0	1.01561	1.48361	0.0029729	8.02043	up
ONT.14545.5	1	0	16	11	0.005266	0	0.467339	0.16388	0.00835834	4.58877	up
ONT.14551.4	33	6	154	253	1.8842	0.615047	14.2674	12.3663	0.000869965	3.42934	up
ONT.14552.3	20	7	1442	2068	1.35719	0.791342	159.221	120.586	5.38e-23	7.01722	up
ONT.14553.4	0	0	44	74	0	0	1.83932	1.65693	0.00109523	8.59991	up
ONT.14555.1	0	0	54	86	0	0	3.22623	5.50081	0.000733832	8.81681	up
ONT.14558.1	0	0	27	64	0	0	5.43191	6.84286	0.00212512	8.22269	up
ONT.14564.1	0	0	86	127	0	0	7.08934	5.53429	0.000260983	9.34633	up
ONT.14566.3	0	0	40	47	0	0	1.0715	0.661663	0.00194494	8.26374	up
ONT.1457.1	28	14	85	119	0.940152	0.799357	4.60316	3.38585	0.000780335	2.30302	up
ONT.14570.1	2	0	140	210	0.044311	0	5.90203	4.68391	2.61e-08	7.24709	up
ONT.14576.1	0	0	46	141	0	0	4.3158	7.02151	0.000537549	9.03722	up
ONT.14576.3	0	0	63	103	0	0	3.2538	2.81577	0.000496578	9.02267	up
ONT.14578.6	0	0	23	62	0	0	2.85294	4.20399	0.00255919	8.11374	up
ONT.14599.5	0	0	32	91	0	0	0.665435	1.01407	0.00128434	8.54688	up
ONT.14601.2	7	2	34	44	0.408567	0.121386	3.5282	2.39148	0.00120821	3.13483	up
ONT.14601.3	1	1	23	29	0.012339	0.007876	9.73688	6.58555	0.000539701	4.55466	up
ONT.14602.1	1	0	14	54	0.016397	0	0.540849	1.10255	0.00132363	5.63575	up
ONT.14603.2	0	0	121	201	0	0	2.6872	2.35975	8.74e-05	9.85179	up
ONT.14614.1	1	0	73	79	0.069928	0	24.7027	14.0265	1.74e-05	6.92977	up
ONT.14632.1	31	9	97	142	0.67143	0.337887	3.38277	2.61073	0.00227696	2.63269	up
ONT.14633.7	7	0	54	76	0.368294	0	4.79396	3.53757	0.00513445	4.20275	up
ONT.14641.1	0	0	94	193	0	0	4.9466	5.35526	0.00013607	9.66634	up
ONT.14650.3	4	1	34	56	0.699971	0.04724	11.1514	9.66303	0.000112431	4.11344	up
ONT.14662.1	0	0	97	153	0	0	6.31046	5.28069	0.000173044	9.53937	up
ONT.14663.90	0	0	264	380	0	0	16.9097	12.8452	9.36e-06	10.7572	up
ONT.14676.3	71	7	351	450	4.91233	0.832714	38.8023	26.2233	0.00521456	3.45627	up
ONT.14677.1	0	0	187	152	0	0	10.263	4.4046	7.84e-05	9.95258	up
ONT.14678.1	5	0	86	143	0.1432	0	4.66535	4.08788	6.53e-05	5.43742	up
ONT.14700.3	3	0	44	24	0.093704	0	2.55137	0.742304	0.00311955	4.5357	up
ONT.1471.4	0	0	39	65	0	0	5.30459	4.70165	0.00142461	8.44717	up
ONT.14716.4	4	0	337	978	0.004554	0	4.21765	6.46168	7.64e-10	8.09908	up
ONT.14720.1	13	13	181	219	0.861416	1.51313	19.238	12.3262	3.69e-08	3.90617	up
ONT.14720.3	113	641	11924	19989	5.68388	58.0373	954.912	844.949	8.04e-05	5.01321	up
ONT.14721.1	0	0	13154	10597	0	0	279.508	118.844	1.58e-13	15.4168	up
ONT.14721.2	131	0	20175	41409	1.66247	0	408.545	442.584	0.000178666	8.17456	up
ONT.14721.5	0	0	72	20	0	0	3.49757	0.513984	0.00247256	8.27343	up
ONT.14721.6	0	0	157	605	0	0	6.89901	14.0413	1.38e-05	10.7382	up
ONT.14721.9	0	0	368	404	0	0	20.4171	11.8171	5.02e-06	11.0052	up
ONT.14723.15	1	0	22	30	0.019245	0	2.52783	1.81766	0.000833871	5.43099	up
ONT.14723.18	4	0	77	116	0.32873	0	10.9463	8.75003	2.44e-05	5.51486	up
ONT.14738.1	1	0	26	31	0.113867	0	4.78914	3.06525	0.00062477	5.57212	up
ONT.14741.7	1	0	60	104	0	0	2.64863	2.45416	1.14e-05	6.97912	up
ONT.14741.8	1	0	11	14	0	0	0.50499	0.352563	0.00791732	4.42687	up
ONT.14746.1	0	0	44	45	0	0	7.71269	4.15609	0.0018668	8.29738	up
ONT.14763.103	0	6	215	247	0	0.490473	18.1482	11.0075	0.000651047	5.73315	up
ONT.14764.2	14	9	74	102	0.580178	0.678968	4.95065	3.59023	4.35e-05	2.92771	up
ONT.14786.2	1	1	26	198	0.014133	1.4e-05	1.82093	7.49914	0.00011604	6.25648	up
ONT.14786.5	55	32	149	187	1.32702	1.37757	5.74578	3.80298	0.000953676	1.98228	up
ONT.14791.2	2	1	115	187	0.166206	0.00426	16.8004	14.4805	5.89e-09	6.49179	up
ONT.14793.1	0	1	72	119	0	0.238854	46.7113	40.8616	5.67e-06	7.12746	up
ONT.14799.7	0	0	130	207	0	0	7.61026	6.39865	7.54e-05	9.91604	up
ONT.14800.10	31	24	156	228	1.9429	2.64048	15.5874	12.0399	2.16e-06	2.78062	up
ONT.14800.6	0	0	130	126	0	0	13.4773	6.88059	0.0001609	9.60124	up
ONT.14809.18	12	0	107	169	0.370674	0	5.28401	4.41875	0.0082641	4.45734	up
ONT.14809.23	0	0	338	100	0	0	45.5109	7.07101	7.12e-05	10.1834	up
ONT.14822.9	0	0	22	33	0	0	1.03574	0.828514	0.00476607	7.68506	up
ONT.14823.8	0	0	26	46	0	0	1.48849	1.40011	0.00298034	7.99097	up
ONT.14829.1	8	8	49	74	0.149686	0.261485	1.46325	1.16075	0.000257041	2.8816	up
ONT.14857.14	3	1	112	143	0.227467	0.003354	17.2713	11.5893	2.84e-08	5.91406	up
ONT.14872.2	1	0	10	18	0.000142	0	1.52653	1.45965	0.00631093	4.54407	up
ONT.1488.1	1	1	68	114	0.002394	0.007366	3.59232	3.20614	9.21e-07	6.27465	up
ONT.1488.2	0	0	18	41	0	0	1.02943	1.30386	0.00470545	7.70709	up
ONT.14882.1	12	2	18	421	0.679692	0.150317	1.75236	21.7451	0.00675403	4.5943	up
ONT.14900.1	156	31	1328	664	8.57417	3.04835	116.413	30.7058	0.00202723	3.60795	up
ONT.14900.3	38	1	1037	3451	1.75986	0.000888	77.0415	135.429	4.74e-05	6.60036	up
ONT.14919.149	0	0	12	59	0	0	1.06593	2.87953	0.00479853	7.76384	up
ONT.14920.6	2	0	26	85	0.052971	0	1.18546	2.04983	0.000263192	5.51241	up
ONT.14925.1	0	0	12	134	0	0	1.14411	3.04848	0.00212255	8.42044	up
ONT.14925.13	0	0	108	154	0	0	4.40615	3.32171	0.000148415	9.61099	up
ONT.14932.7	0	0	42	39	0	0	1.32658	0.657144	0.00226313	8.18539	up
ONT.14933.4	0	0	23	27	0	0	0.478062	0.29793	0.00550083	7.5902	up
ONT.14948.3	2	4	75	35	0.103534	0.571158	9.73614	2.37881	0.00149562	4.13135	up
ONT.14961.20	0	0	33	31	0	0	0.835888	0.418509	0.00352599	7.89907	up
ONT.14982.1	0	0	41	314	0	0	2.17085	9.79715	0.00024899	9.5837	up
ONT.14982.3	0	0	282	661	0	0	30.6426	37.9992	3.52e-06	11.1486	up
ONT.14982.5	0	0	22	96	0	0	3.87441	9.18643	0.00179755	8.3943	up
ONT.14983.7	0	0	45	33	0	0	7.18431	2.82428	0.00251361	8.13949	up
ONT.14987.8	0	0	14	25	0	0	1.35754	1.29482	0.00892892	7.24731	up
ONT.14993.8	4	0	22	64	0.094528	0	0.662756	1.30978	0.0028595	4.28673	up
ONT.14999.6	0	0	7	58	0	0	0.715761	3.59118	0.00704759	7.54551	up
ONT.14999.7	2	0	23	15	0.329102	0	8.44245	2.83299	0.00584304	4.22905	up
ONT.15003.2	1	1	149	311	0.019852	0.001887	10.8684	11.9816	1.98e-09	7.5412	up
ONT.15003.3	1	1	12	15	0.00256	0.001025	1.65014	1.09661	0.00699727	3.63245	up
ONT.15006.10	1	1	13	26	0.021479	0.000293	0.765796	0.812101	0.00227992	4.09274	up
ONT.15006.11	4	1	15	55	0.352245	0.026137	2.66497	5.1159	0.00357829	3.64671	up
ONT.15025.3	0	0	58	82	0	0	0.88884	1.15038	0.000714005	8.83084	up
ONT.15032.1	5	3	35	30	0.423702	0.454543	4.75013	2.11486	0.00222728	3.04946	up
ONT.15033.1	10	2	76	103	0.905024	0.222407	10.967	7.86173	0.000113056	3.92548	up
ONT.15038.2	5	0	108	159	0.066345	0	3.21969	2.52101	2.42e-05	5.67144	up
ONT.15057.10	0	0	79	64	0	0	2.78033	1.19032	0.000710446	8.87607	up
ONT.15057.20	0	0	29	14	0	0	0.764622	0.19798	0.00777835	7.41283	up
ONT.15057.25	0	0	21	22	0	0	0.8012	0.44319	0.00715163	7.41353	up
ONT.15076.9	0	0	307	507	0	0	12.8133	11.1817	4.31e-06	11.038	up
ONT.15095.15	5	25	442	567	0.251819	2.48247	39.8912	26.9802	0.000130679	4.75895	up
ONT.15096.3	0	0	313	599	0	0	25.8137	26.1131	3.19e-06	11.1547	up
ONT.15101.2	2	0	35	55	0.045011	0	2.22824	1.87791	8.88e-05	5.33931	up
ONT.15105.17	0	0	32	29	0	0	4.01354	1.90274	0.00386361	7.84187	up
ONT.15108.1	0	0	129	28	0	0	9.15249	1.03044	0.00101644	8.87621	up
ONT.15108.2	0	0	32	269	0	0	2.53113	11.3155	0.000400814	9.35574	up
ONT.15108.3	0	0	110	18	0	0	10.4567	0.885731	0.0017121	8.59481	up
ONT.15108.5	0	0	60	122	0	0	5.52152	5.99726	0.000439426	9.09836	up
ONT.15118.28	12	1	108	161	0.988011	0.107812	14.5329	11.4291	0.000418923	4.38662	up
ONT.15118.29	8	1	368	282	1.37547	0.152414	105.281	42.5915	1.06e-07	6.21708	up
ONT.15133.5	7	7	33	53	0.120666	0.212098	0.954641	0.828616	0.00170383	2.55302	up
ONT.15134.3	0	0	40	36	0	0	3.62543	1.74629	0.00255516	8.10857	up
ONT.15137.6	2	0	60	68	0.102831	0	8.68566	5.21131	2.18e-05	5.86996	up
ONT.15174.1	5	1	35	249	1.45566	0.191131	16.833	63.6127	0.000281753	5.26038	up
ONT.15177.3	138	12	2289	8293	13.3932	2.01198	353.682	676.283	1.06e-05	5.99401	up
ONT.15188.5	0	0	15	35	0	0	1.42691	1.75342	0.00633517	7.50351	up
ONT.15189.6	0	0	23	32	0	0	2.72318	2.06277	0.00471203	7.69274	up
ONT.1519.7	0	0	47	85	0	0	1.60646	1.52637	0.000877118	8.72543	up
ONT.15195.2	0	0	50	56	0	0	6.18961	3.60794	0.00130546	8.50678	up
ONT.152.7	3	0	107	38	0.06133	0	7.8918	1.48362	0.000894418	5.58775	up
ONT.152.8	7	0	34	201	0.354214	0	2.86505	9.04284	0.00648916	4.78363	up
ONT.15213.1	0	0	20	33	0	0	0.828028	0.728501	0.00518388	7.62875	up
ONT.15241.1	0	0	2089	2920	0	0	225.166	166.158	1.35e-09	13.3888	up
ONT.15274.3	0	0	29	48	0	0	1.99936	1.79419	0.00257088	8.08214	up
ONT.15284.43	0	0	89	152	0	0	6.82969	6.1709	0.000197662	9.48104	up
ONT.1529.17	628	230	1505	2168	45.0206	29.5878	171.609	130.454	0.0018676	2.16353	up
ONT.15291.5	4	0	52	56	0.138773	0	2.92491	1.67082	0.000456333	4.74412	up
ONT.153.2	0	0	25	25	0	0	2.10539	1.11769	0.00550083	7.59791	up
ONT.1531.15	1	0	61	75	0.021558	0	2.3358	1.51029	2.33e-05	6.76556	up
ONT.15314.162	0	0	244	191	0	0	11.8968	4.91332	3.86e-05	10.2674	up
ONT.15314.166	0	0	24	18	0	0	1.04373	0.414506	0.00756946	7.39328	up
ONT.15314.167	0	0	459	71	0	0	27.2858	2.20446	7.06e-05	10.3182	up
ONT.15314.189	1	0	765	3207	0.006888	0	34.575	76.4877	5.42e-12	11.1654	up
ONT.15314.191	1	0	159	48	0.010455	0	6.27501	0.984613	9.56e-05	7.36412	up
ONT.15314.220	1	0	563	721	0.029526	0	66.5964	44.9889	1.91e-11	9.87533	up
ONT.15317.4	0	0	13	27	0	0	0.748094	0.879743	0.00892571	7.25549	up
ONT.15331.1	6	0	109	197	0.205301	0	6.3956	6.10341	7.96e-05	5.57761	up
ONT.15336.5	0	0	32	45	0	0	1.73157	1.29871	0.00249736	8.10122	up
ONT.15356.1	2	5	22	56	0.458092	1.79967	8.25912	11.4328	0.00413698	3.23736	up
ONT.15358.34	1	0	25	15	0.022877	0	2.65361	0.81656	0.00341217	5.13761	up
ONT.15358.35	2	0	22	31	0.042684	0	0.957753	0.708479	0.000833799	4.61351	up
ONT.15366.35	11	2	46	59	0.165985	0.047773	1.13236	0.77165	0.0034641	3.0702	up
ONT.15366.38	1	1	25	23	0.007816	0.001681	1.12482	0.542205	0.00102402	4.47011	up
ONT.15366.39	1	1	14	17	0.015427	0.004725	1.799	1.19269	0.0042933	3.83008	up
ONT.15367.7	0	0	42	107	0	0	3.63234	4.8841	0.000794806	8.80471	up
ONT.15367.9	39	34	175	200	4.17006	6.41922	30.0854	18.0909	0.000216931	2.35858	up
ONT.15369.4	0	0	12	45	0	0	0.923228	1.8171	0.00612212	7.56416	up
ONT.15390.3	0	0	10	109	0	0	0.252005	1.53709	0.00297246	8.18838	up
ONT.15391.34	0	0	15	30	0	0	3.64873	3.86894	0.00722956	7.40317	up
ONT.15391.4	0	0	14	54	0	0	0.854848	1.72281	0.00459223	7.76741	up
ONT.15397.1	0	0	44	96	0	0	3.93577	4.55123	0.000838459	8.76219	up
ONT.1540.6	1	0	162	249	0.011294	0	17.6233	14.3087	6.03e-08	8.27123	up
ONT.15401.1	60	46	255	338	1.47188	2.02495	10.053	7.04453	3.61e-06	2.47944	up
ONT.15412.2	1	0	12	13	0.011661	0	0.614808	0.340437	0.0080974	4.44303	up
ONT.15426.1	4	8	39	58	0.440696	1.61896	7.39792	5.8878	0.00300406	2.87864	up
ONT.15429.6	0	0	235	386	0	0	12.9788	11.2422	1.12e-05	10.6925	up
ONT.15439.1	0	0	10	93	0	0	0.481968	2.51322	0.0035009	8.05608	up
ONT.15443.2	178	239	3110	6336	5.29839	12.7719	147.162	158.286	2.62e-09	4.33271	up
ONT.15443.6	22	107	2773	1100	0.585835	5.19219	119.995	25.1236	0.000930771	4.69658	up
ONT.15447.14	59	21	274	495	3.61349	2.2477	26.8006	25.6034	8.88e-06	3.27893	up
ONT.15448.5	0	0	138	243	0	0	2.21448	2.06354	5.56e-05	10.0552	up
ONT.15449.3	2	2	111	168	0.116429	0.126215	10.2467	8.21214	5.32e-09	5.98611	up
ONT.1545.3	0	0	36	43	0	0	1.19074	0.758674	0.00234952	8.14532	up
ONT.15461.4	0	0	158	269	0	0	2.8196	2.53476	3.86e-05	10.2064	up
ONT.15461.7	0	0	283	242	0	0	4.72129	2.1314	2.04e-05	10.5105	up
ONT.15477.12	2	0	49	68	0.064016	0	4.67882	3.40455	2.57e-05	5.72149	up
ONT.15477.16	0	0	50	31	0	0	8.30598	2.72114	0.00242527	8.18063	up
ONT.15477.32	0	0	16	100	0	0	1.22052	4.0267	0.00229307	8.28723	up
ONT.15477.39	0	0	91	66	0	0	7.6726	2.92609	0.000594473	8.98731	up
ONT.15477.9	3	0	51	53	0.14759	0	5.67887	3.12719	0.000158131	5.07323	up
ONT.15490.16	15	5	158	210	0.538515	0.299397	9.36316	6.549	2.34e-07	4.22649	up
ONT.15497.1	1	6	38	52	0.047595	0.487204	3.14741	2.29387	0.00728821	3.43105	up
ONT.1551.11	0	0	54	33	0	0	0.55101	1.04936	0.00213233	8.266	up
ONT.15510.1	0	0	409	553	0	0	23.0487	16.4808	2.19e-06	11.2756	up
ONT.15510.2	0	0	161	181	0	0	9.87216	5.83049	6.98e-05	9.96455	up
ONT.15510.3	0	0	159	176	0	0	11.2951	6.6293	7.41e-05	9.93884	up
ONT.15525.3	0	2	32	67	0	0.074564	1.62612	1.81307	0.000249059	5.25867	up
ONT.1553.1	80	38	371	602	1.7851	1.49795	13.271	11.3556	2.49e-07	3.05651	up
ONT.15548.1	6	11	51	57	0.185688	0.656313	2.89509	1.70013	0.00714462	2.57385	up
ONT.15550.4	0	0	42	49	0	0	2.19176	1.34472	0.00177972	8.31887	up
ONT.15552.1	1	1	36	29	0.003284	0.004059	3.53047	1.50282	0.000382737	4.90412	up
ONT.15558.47	3	0	88	114	0.212839	0	13.8701	9.50068	3.55e-06	5.97799	up
ONT.15558.57	1	1	113	11	0.066176	0.004347	17.4496	0.827786	0.00211344	5.75814	up
ONT.15567.6	0	0	14	43	0	0	0.491502	0.843819	0.00560762	7.60682	up
ONT.15570.1	0	0	109	29	0	0	3.99848	0.459631	0.00119275	8.74807	up
ONT.15589.12	6	6	56	42	0.139205	0.234685	2.23363	0.892446	0.00195854	3.03928	up
ONT.15589.14	2	8	38	93	0.040041	0.371612	1.62479	2.10998	0.00583971	3.39561	up
ONT.15589.4	3	7	59	51	0.045141	0.192603	1.46982	0.664779	0.00230549	3.35696	up
ONT.15607.2	1	0	23	36	0.059951	0	2.7932	2.31705	0.000551332	5.58849	up
ONT.15607.3	1	0	14	21	0.10947	0	2.66534	2.23042	0.0030099	4.87357	up
ONT.15613.1	12	0	161	250	0.766725	0	17.2167	14.132	0.00262407	5.01091	up
ONT.15616.7	0	3	158	25	0	0.211186	14.2708	1.17868	0.00567351	5.4802	up
ONT.15655.4	66	40	368	485	0.994442	1.07234	8.91312	6.20662	1.28e-08	3.02768	up
ONT.15662.2	0	0	110	278	0	0	6.68649	8.92619	6.86e-05	9.99818	up
ONT.15671.1	0	0	80	90	0	0	2.80995	1.67514	0.000448538	9.08584	up
ONT.15689.41	1	1	52	14	7e-06	0.003165	1.40828	0.192354	0.00266145	4.94937	up
ONT.15689.43	1	1	16	19	0.000121	0.000437	1.28208	0.762884	0.0027462	4.00331	up
ONT.15689.45	1	1	11	16	0.000353	0.0018	0.983072	0.794825	0.0070713	3.61665	up
ONT.15689.46	1	1	21	25	0.000269	0.001747	3.07802	1.95604	0.000945755	4.38794	up
ONT.1569.1	2	0	11	19	0.345256	0	3.73674	3.28674	0.00738921	3.79344	up
ONT.15691.18	0	0	25	42	0	0	1.62036	1.43888	0.00336778	7.91092	up
ONT.15691.20	0	0	264	434	0	0	14.8184	12.8875	7.44e-06	10.8422	up
ONT.15722.2	0	0	31	51	0	0	0.332132	0.330368	0.0022813	8.15955	up
ONT.15733.3	2	3	17	32	0.065721	0.282148	1.4965	1.52584	0.00292413	3.15797	up
ONT.15738.2	0	1	57	84	0	0.007257	1.19745	0.929736	2.04e-05	6.72598	up
ONT.15762.1	1	1	17	14	0.01875	0.008241	1.22648	0.508967	0.00547654	3.86376	up
ONT.15775.1	2	0	14	19	0.314913	0	3.63223	2.48622	0.00488551	3.95521	up
ONT.15779.18	0	0	78	233	0	0	6.0532	9.59219	0.000147174	9.67618	up
ONT.15779.20	0	0	247	13	0	0	24.5465	0.637261	0.000782405	9.24597	up
ONT.15793.14	3	0	40	18	0.03424	0	1.03534	0.235883	0.00670568	4.32639	up
ONT.15793.3	5	0	74	62	0.061652	0	1.69479	0.752601	0.00112008	4.78792	up
ONT.15824.1	2	0	43	55	0.059647	0	2.60584	1.75684	6.17e-05	5.48419	up
ONT.15824.14	0	0	51	12	0	0	3.49222	0.425735	0.00501576	7.81168	up
ONT.15824.6	0	0	338	501	0	0	10.688	8.34871	3.66e-06	11.0922	up
ONT.15830.3	0	0	48	39	0	0	3.46752	1.47536	0.00200399	8.27261	up
ONT.15830.7	0	0	37	50	0	0	2.41044	1.71398	0.00196096	8.25373	up
ONT.15832.1	0	0	14	36	0	0	0.317889	0.231026	0.00655385	7.48583	up
ONT.15835.8	0	0	54	89	0	0	2.06706	1.80883	0.000705828	8.83802	up
ONT.1584.5	0	0	50	55	0	0	1.43558	0.812177	0.00133077	8.49603	up
ONT.15846.2	24	12	376	77	0.302856	0.26329	7.78031	0.831084	0.00410799	3.80133	up
ONT.15859.4	0	0	188	202	0	0	7.01236	3.97798	4.8e-05	10.1325	up
ONT.15861.10	3	1	40	26	0.057735	0.023661	1.682	0.583284	0.00122805	4.07014	up
ONT.15869.4	2	1	114	148	0.043717	0.039176	5.58347	3.84655	2.17e-08	6.32007	up
ONT.1587.2	4	0	161	128	0.094891	0	10.4896	4.40983	1.18e-05	6.14757	up
ONT.15872.7	0	0	117	148	0	0	12.6315	8.42593	0.000142061	9.63567	up
ONT.15906.1	250	1	9851	11298	15.4884	0.019625	973.623	589.34	0.00160122	6.16429	up
ONT.1591.5	188	65	1677	1083	59.395	36.807	846.106	288.355	0.000107642	3.59461	up
ONT.15915.1	0	0	35	29	0	0	1.08721	0.474073	0.0035654	7.90107	up
ONT.1593.6	0	0	15	43	0	0	0.672281	1.02081	0.00529938	7.64196	up
ONT.15947.1	10	0	2138	4052	0.746863	0	266.163	266.278	3.24e-09	9.00199	up
ONT.15965.6	0	0	20	72	0	0	0.821184	2.3681	0.00255919	8.14341	up
ONT.15965.7	20	6	308	408	0.620984	0.332279	15.8334	11.0661	1.93e-09	4.81627	up
ONT.15965.8	0	0	33	259	0	0	1.85035	7.73588	0.000405457	9.33638	up
ONT.15969.3	0	1	26	66	0	0.077347	8.72483	11.9658	0.000245308	6.03506	up
ONT.15981.57	711	14	5844	9406	11.2626	0.377899	147.124	124.976	0.00888524	4.3613	up
ONT.15982.2	0	0	49	53	0	0	1.2262	0.700962	0.00141564	8.46139	up
ONT.15984.17	1	1	21	23	0.033413	0.047434	1.4521	0.834825	0.00119764	4.33324	up
ONT.16000.15	2	0	46	454	0.072483	0	2.73545	14.4713	3.92e-05	7.36865	up
ONT.16000.16	5	12	70	126	0.076059	0.384098	2.09094	1.9897	0.0012689	3.31803	up
ONT.16000.17	2	10	42	288	0.029448	0.341181	1.35641	4.99928	0.00492505	4.22921	up
ONT.16000.21	1	1	57	32	0.001181	0.000155	4.89245	1.41121	0.000259354	5.35676	up
ONT.16000.22	2	1	407	777	0.105081	0.000951	35.5805	35.8979	3.57e-15	8.40095	up
ONT.1602.2	0	0	124	149	0	0	11.0569	7.01358	0.000131134	9.67646	up
ONT.1602.3	0	0	208	385	0	0	27.0488	26.4559	1.41e-05	10.6116	up
ONT.16028.2	0	0	253	478	0	0	10.6564	10.6196	6.97e-06	10.8754	up
ONT.1605.1	46	31	91	151	2.41998	2.91049	7.59534	6.6988	0.00531704	1.63299	up
ONT.16055.5	20	0	443	885	0.463162	0	17.0868	18.0431	0.00125677	5.83324	up
ONT.16058.3	0	0	62	103	0	0	7.20254	6.32592	0.000505652	9.01286	up
ONT.16065.1	11	0	541	910	0.155965	0	12.1838	10.8343	1.43e-05	6.87518	up
ONT.16073.1	10	5	631	1301	2.84671	2.12069	290.589	316.426	1.06e-20	6.91249	up
ONT.1608.2	35	33	181	413	1.01263	1.72986	8.46209	10.1959	1.23e-05	3.01006	up
ONT.1608.4	3	0	20	227	0.479655	0	5.42901	32.507	0.00143277	5.8766	up
ONT.16085.4	0	0	25	86	0	0	0.97588	1.82881	0.00176032	8.37864	up
ONT.16096.2	0	0	27	41	0	0	0.996482	0.815037	0.00320761	7.94165	up
ONT.16105.6	1	1	14	31	0.007598	0.011385	1.56379	1.86273	0.00153514	4.27726	up
ONT.16116.12	0	0	65	310	0	0	5.18153	13.1254	0.000138615	9.78203	up
ONT.16116.16	0	0	526	529	0	0	55.5888	29.4808	1.67e-06	11.4021	up
ONT.16116.17	0	0	161	119	0	0	19.9275	7.81509	0.000138516	9.7082	up
ONT.16116.21	167	68	403	688	12.6155	9.18794	48.5296	43.7044	0.000672998	2.24302	up
ONT.16116.22	0	0	58	76	0	0	7.04676	4.90829	0.00078275	8.7839	up
ONT.16137.6	0	0	17	44	0	0	0.681248	0.93063	0.00465252	7.72313	up
ONT.16139.4	15	4	71	171	0.552825	0.250553	4.35185	5.56734	0.000215334	3.6247	up
ONT.16142.6	0	0	287	153	0	0	20.7926	5.85207	4.66e-05	10.2566	up
ONT.16144.11	0	0	41	126	0	0	2.51252	5.78616	0.000697194	8.89858	up
ONT.16145.21	54	43	471	984	1.7696	2.54455	24.7116	27.2648	9.37e-11	3.8214	up
ONT.16148.1	1	1	28	111	0.031476	0.135586	3.43972	7.32047	8.76e-05	5.73003	up
ONT.16150.77	0	0	491	994	0	0	12.5075	13.3564	5.27e-07	11.7613	up
ONT.16162.1	39	15	232	222	0.608588	0.421168	5.87752	2.96515	7.69e-05	3.16282	up
ONT.16168.3	1	3	122	263	6.3e-05	0.23815	11.809	13.5291	2.64e-08	6.3063	up
ONT.16172.1	2	4	232	781	0.045196	0.235954	13.9704	24.8375	2.34e-10	7.04518	up
ONT.16172.10	0	0	320	726	0	0	32.4286	38.8605	2.34e-06	11.2884	up
ONT.16172.11	0	0	110	188	0	0	13.7505	12.3926	0.000110645	9.74901	up
ONT.16172.12	0	0	28	47	0	0	4.83905	4.34415	0.00271776	8.04819	up
ONT.16172.3	0	0	106	107	0	0	4.56121	2.41783	0.000260408	9.36963	up
ONT.16172.5	0	0	158	732	0	0	6.76602	16.5714	1.06e-05	10.8797	up
ONT.16172.6	0	0	111	82	0	0	5.02432	1.96236	0.000362622	9.24267	up
ONT.16172.8	0	0	3593	3738	0	0	191.899	105.367	1.92e-10	13.8898	up
ONT.16172.9	0	0	31	16	0	0	1.84712	0.474209	0.00664188	7.52148	up
ONT.16176.4	0	167	29835	52365	0	21.5215	3415.72	3164.31	0.0010788	7.63259	up
ONT.16177.2	0	0	24242	42457	0	0	1250.11	1155.6	2.28e-17	16.7657	up
ONT.16178.1	0	0	124	193	0	0	12.1037	9.95194	8.91e-05	9.84169	up
ONT.1618.3	0	7	472	638	0	0.403609	27.3852	19.5376	7.85e-05	6.68233	up
ONT.16180.1	2	0	27	25	0.075883	0	3.12531	1.5282	0.00128615	4.63406	up
ONT.16180.2	1	0	152	427	0.127775	0	61.6008	91.4889	6.47e-08	8.62789	up
ONT.16189.4	3	15	245	883	0.138088	1.28628	18.8276	35.9345	3.6e-05	5.47954	up
ONT.16189.7	1	2	801	2677	0.002326	0.088215	58.6996	103.592	1.06e-15	9.71549	up
ONT.16191.7	8	0	215	321	0.128415	0	6.15481	4.85855	5.19e-05	5.98233	up
ONT.16191.9	0	0	32	36	0	0	1.23222	0.7181	0.00311955	7.96615	up
ONT.16197.5	0	0	21	23	0	0	1.10571	0.627016	0.00687966	7.43917	up
ONT.16199.2	0	0	27	28	0	0	1.5124	0.827275	0.00465252	7.71208	up
ONT.16199.4	0	0	22	21	0	0	1.64211	0.85266	0.00716543	7.41712	up
ONT.16199.5	0	0	28	75	0	0	2.34919	3.4413	0.00177285	8.34646	up
ONT.16209.1	3	0	24	30	0.225971	0	3.33002	2.26473	0.00176618	4.13385	up
ONT.16223.1	16	4	47	105	0.391662	0.136733	1.84857	2.19479	0.0032503	2.90802	up
ONT.16242.69	0	0	26	67	0	0	1.15585	1.62414	0.00211803	8.23181	up
ONT.16259.1	107	3	1014	1567	6.16081	0.214373	93.3842	76.1769	0.00437612	4.53309	up
ONT.16278.1	5	0	9554	13067	0.246284	0	801.989	578.969	5.96e-28	11.9572	up
ONT.1631.1	23	6	89	151	1.00372	0.423113	6.38425	5.75209	0.00076651	3.07511	up
ONT.16314.1	0	0	14	23	0	0	1.80973	1.55474	0.0095112	7.19431	up
ONT.16319.1	0	0	96	125	0	0	7.96719	5.4611	0.000232851	9.40475	up
ONT.16324.2	7	17	96	153	0.129417	0.652513	5.08852	4.306	0.00178643	3.17761	up
ONT.16325.1	0	0	43	74	0	0	5.87953	5.30764	0.00112265	8.58607	up
ONT.16329.1	0	0	62	65	0	0	1.74317	0.953626	0.000888459	8.72986	up
ONT.16330.1	12	9	68	121	0.377182	0.513669	3.65062	3.4588	2.26e-05	3.11119	up
ONT.16332.1	0	0	32	269	0	0	0.396144	2.7134	0.000400814	9.35574	up
ONT.16332.39	1	1	71	95	0.000535	0.016837	25.9341	18.3531	1.44e-06	6.1758	up
ONT.16357.2	0	4	117	144	0	0.678815	20.7064	13.4889	0.000338996	5.58019	up
ONT.16359.1	2	3	16	49	0.07324	0.161839	0.895831	1.50415	0.00273952	3.47441	up
ONT.16370.4	0	0	15	23	0	0	1.55074	1.23309	0.00903535	7.23452	up
ONT.16378.7	0	0	16	32	0	0	0.922572	0.98407	0.00647689	7.48093	up
ONT.1638.12	0	0	8	54	0	0	0.591827	2.16397	0.00693065	7.53447	up
ONT.1638.35	0	0	37	14	0	0	2.91674	0.574765	0.00620102	7.60267	up
ONT.1638.7	0	0	552	594	0	0	25.984	14.7576	1.18e-06	11.5071	up
ONT.16394.5	0	0	33	11	0	0	1.58402	0.27959	0.00812317	7.41953	up
ONT.16394.6	0	0	42	99	0	0	2.00141	2.47604	0.000862353	8.75453	up
ONT.16396.1	0	0	14	53	0	0	1.69587	3.38111	0.00466956	7.75398	up
ONT.16406.4	0	0	67	85	0	0	5.9088	3.98496	0.000585142	8.94114	up
ONT.16411.1	0	0	41	134	0	0	4.48915	1.06492	0.00065567	8.94013	up
ONT.16425.3	0	0	83	479	0	0	19.3838	59.4818	5.62e-05	10.2356	up
ONT.16430.1	0	2	15	28	0	0.1056	1.21311	1.23221	0.0042058	4.12197	up
ONT.16440.6	17	6	115	184	0.3095	0.170087	3.40529	2.8702	3.88e-06	3.70547	up
ONT.16442.6	2	0	18	28	0.030689	0	0.683095	0.55054	0.00150627	4.40319	up
ONT.16445.13	0	0	36	51	0	0	2.19914	1.62814	0.00197215	8.24929	up
ONT.16457.38	0	1	26	28	0	0.006806	1.50632	0.865962	0.000862353	5.43183	up
ONT.16477.4	6	11	2103	1972	0.204912	0.763654	130.925	64.7901	4.74e-18	7.75998	up
ONT.16479.1	0	0	281	400	0	0	25.1198	18.8875	7.7e-06	10.83	up
ONT.16479.2	0	0	1773	5652	0	0	192.844	324.508	7.23e-10	13.6889	up
ONT.16480.2	0	0	118	342	0	0	6.29093	9.66586	4.78e-05	10.1776	up
ONT.16480.3	0	0	109	302	0	0	6.64823	9.73174	6.36e-05	10.047	up
ONT.16480.5	0	0	1897	2308	0	0	198.02	127.165	3.44e-09	13.1707	up
ONT.16488.8	1	6	142	173	0.007009	0.511843	11.813	7.61059	3.78e-05	5.2053	up
ONT.1649.16	3	0	38	79	0.043728	0	1.18096	1.31007	0.0001132	5.14603	up
ONT.1650.1	0	0	23	44	0	0	1.59497	1.59717	0.0035009	7.89138	up
ONT.16525.5	0	0	416	400	0	0	20.4253	10.3496	4.32e-06	11.0757	up
ONT.1653.16	0	1	32	15	0	0.003878	5.10774	1.18497	0.00342339	5.2398	up
ONT.16530.8	0	0	37	70	0	0	1.21113	1.22884	0.00140152	8.46172	up
ONT.1656.3	14	3	194	343	0.405108	0.13802	9.05717	8.44326	1.24e-07	4.96717	up
ONT.16561.2	9	33	171	241	0.270532	1.98168	9.07879	6.75754	0.008306	3.04941	up
ONT.1657.22	0	0	26	30	0	0	1.47557	0.877534	0.00449529	7.7288	up
ONT.1658.1	0	0	78	122	0	0	1.84939	1.52025	0.000310675	9.26027	up
ONT.16583.2	0	0	2788	2871	0	0	191.602	104.137	8.16e-10	13.5538	up
ONT.16585.24	0	0	12	27	0	0	1.41741	1.77369	0.00948545	7.21184	up
ONT.16591.1	0	0	44	74	0	0	1.38635	1.62628	0.00109523	8.59991	up
ONT.16599.2	4	1	31	70	1.16763	0.250838	17.2554	20.5331	0.000148204	4.23129	up
ONT.16599.5	9	0	3913	5509	0.341245	0	253.607	188.44	1.1e-11	9.79949	up
ONT.16611.14	2	0	40	64	0.107186	0	6.49186	5.44905	4.74e-05	5.53847	up
ONT.16611.15	1	0	407	313	0.031056	0	48.2637	19.6239	1.03e-08	9.09786	up
ONT.16611.17	2	0	85	192	0.140775	0	13.0545	15.5091	6.94e-07	6.8495	up
ONT.16625.3	0	0	161	207	0	0	6.4814	4.39115	5.62e-05	10.0506	up
ONT.16625.4	0	0	88	167	0	0	3.8661	3.90431	0.000178564	9.53329	up
ONT.16625.5	0	0	134	151	0	0	6.50516	3.86368	0.000116941	9.73371	up
ONT.16636.6	0	0	150	270	0	0	7.04174	6.69148	4.18e-05	10.1754	up
ONT.16640.4	0	0	359	607	0	0	7.80556	6.97794	2.36e-06	11.2521	up
ONT.16641.1	45	16	104	132	1.27272	0.804357	4.73226	3.17326	0.00962656	2.02444	up
ONT.16642.3	3	1	217	109	0.077355	0.013908	11.5521	3.05623	1.56e-06	6.32609	up
ONT.16647.1	687	397	1315	1716	35.8819	37.2266	109.184	75.1915	0.00217158	1.52191	up
ONT.16657.28	1	0	7	22	0.004422	0	0.622151	1.08413	0.00937251	4.51524	up
ONT.1666.1	0	0	28	50	0	0	3.37494	3.18863	0.00255998	8.08686	up
ONT.1666.2	2	0	12	33	0.098342	0	1.16484	1.73004	0.00360088	4.29474	up
ONT.16683.2	19	4	122	130	0.324104	0.104163	3.31939	1.8646	0.000494379	3.54033	up
ONT.16683.25	2	0	54	64	0.132825	0	7.93353	5.04343	2.91e-05	5.75184	up
ONT.16695.11	0	0	20	27	0	0	0.424969	0.300741	0.00620263	7.50466	up
ONT.16705.6	0	6	168	239	0	0.072503	1.87688	1.41142	0.00102628	5.53003	up
ONT.16708.4	80	98	739	1598	5.78441	12.767	85.1951	97.3235	7.58e-07	3.56034	up
ONT.16709.3	0	0	35	36	0	0	1.79781	0.965572	0.00288379	8.02248	up
ONT.1671.2	17	5	205	673	0.338853	0.150362	6.72375	11.6749	1.51e-07	5.19811	up
ONT.16726.9	1	0	41	65	0.00165	0	1.17159	0.985417	6.33e-05	6.39286	up
ONT.16730.1	0	0	117	126	0	0	14.0411	7.94903	0.000181511	9.53388	up
ONT.16737.1	0	0	11	271	0	0	1.07253	15.175	0.00100905	9.01377	up
ONT.16737.4	0	0	93	20	0	0	7.68549	0.870866	0.0018986	8.48561	up
ONT.16740.19	3	2	12	25	0.067392	0.056974	0.447059	0.487228	0.00871955	2.79198	up
ONT.16745.2	0	0	23	18	0	0	1.10078	0.460722	0.00784602	7.36405	up
ONT.16746.7	0	0	228	318	0	0	28.6987	21.0851	1.62e-05	10.5486	up
ONT.16782.1	17	3	85	87	0.214391	0.059483	1.75903	0.948176	0.00330889	3.20369	up
ONT.16783.2	0	0	137	236	0	0	7.2536	6.61356	5.85e-05	10.0322	up
ONT.16808.1	0	0	62	108	0	0	4.7956	4.39151	0.000479736	9.04226	up
ONT.16823.2	0	0	70	31	0	0	11.3949	2.68155	0.00177129	8.42639	up
ONT.16834.3	0	0	30	41	0	0	1.89322	1.37487	0.00290882	8.00507	up
ONT.16843.5	0	0	126	225	0	0	4.84184	4.57256	7.09e-05	9.94868	up
ONT.16846.5	0	0	110	152	0	0	9.44508	6.91534	0.000147848	9.61415	up
ONT.16846.6	0	0	85	112	0	0	6.37709	4.43878	0.000312479	9.25978	up
ONT.16852.47	0	0	19	215	0	0	2.42472	15.048	0.000876194	8.97395	up
ONT.16854.2	1	1	89	201	0.011614	0.007834	2.50941	2.98823	1.22e-07	6.87401	up
ONT.16863.10	32	26	67	1208	0.352233	0.511756	1.1897	3.25339	0.00492505	4.04444	up
ONT.16878.1	4	0	287	363	0.321624	0	37.8587	25.2855	1.36e-09	7.25596	up
ONT.16889.3	0	0	35	34	0	0	2.2719	1.16487	0.00304981	7.98955	up
ONT.16893.1	0	0	718	2187	0	0	43.5055	69.9755	5.99e-08	12.5017	up
ONT.16897.1	6	4	145	198	0.142566	0.186144	6.25635	4.53651	2.82e-10	5.05489	up
ONT.16897.2	4	4	63	28	0.11456	0.193064	3.21718	0.752918	0.00343212	3.5374	up
ONT.16899.2	0	0	55	93	0	0	4.4202	3.92645	0.000658511	8.87639	up
ONT.16899.9	0	0	26	25	0	0	1.69273	0.877505	0.00532967	7.6233	up
ONT.16904.3	0	0	13	26	0	0	2.68794	2.99871	0.00917246	7.23089	up
ONT.16912.5	0	0	27	37	0	0	1.03265	0.734852	0.0035435	7.87844	up
ONT.16914.2	0	0	88	37	0	0	2.89175	2.3819	0.00119275	8.67732	up
ONT.16917.9	0	0	32	42	0	0	3.52257	2.48373	0.00267074	8.05898	up
ONT.16923.7	1	0	36	52	0.026641	0	7.87385	6.10584	0.000123862	6.14916	up
ONT.16926.10	1	1	144	47	0.001118	0.007331	16.9638	2.90348	6.26e-05	6.40867	up
ONT.16926.7	1	1	6	59	0.028955	0.021965	0.246958	1.52338	0.00685623	4.53679	up
ONT.16953.4	0	0	42	83	0	0	2.82753	2.95937	0.00102915	8.64317	up
ONT.16953.6	0	0	22	24	0	0	1.29334	0.74434	0.00636911	7.49321	up
ONT.16953.7	0	0	28	81	0	0	1.59195	2.43325	0.00165425	8.3973	up
ONT.16954.4	0	0	43	118	0	0	1.52354	2.20414	0.000700674	8.88158	up
ONT.16955.1	0	0	26	35	0	0	3.4389	2.49582	0.00386989	7.82163	up
ONT.16959.12	0	0	58	77	0	0	1.70901	1.19942	0.00077179	8.79196	up
ONT.16961.1	9	0	121	171	0.875946	0	19.3953	14.4133	0.00165031	4.9665	up
ONT.16982.2	2	0	32	55	0.058111	0	2.78567	2.49949	0.00011461	5.27964	up
ONT.16990.5	0	0	27	50	0	0	1.56524	1.55709	0.00265847	8.06544	up
ONT.16995.2	0	0	489	610	0	0	24.3719	16.0344	1.33e-06	11.4502	up
ONT.16999.18	8	10	71	82	0.162998	0.370596	2.408	1.47234	0.000313817	3.03336	up
ONT.170.11	0	0	17	44	0	0	2.35398	3.33462	0.00465252	7.72313	up
ONT.17005.16	0	0	36	57	0	0	1.63643	1.36597	0.00176581	8.3179	up
ONT.17021.22	0	0	556	643	0	0	51.9197	31.7045	9.63e-07	11.5636	up
ONT.17028.1	46	103	1086	2004	1.19122	4.77688	44.7967	43.6564	1.53e-05	4.13554	up
ONT.17036.15	6	4	138	17	0.24022	0.310422	10.015	0.647553	0.00992897	4.02686	up
ONT.17036.2	0	0	28	34	0	0	1.20359	0.775981	0.00372664	7.84933	up
ONT.17042.2	0	0	102	109	0	0	3.24359	1.82916	0.000263939	9.35672	up
ONT.17044.2	136	73	340	494	2.8059	2.6808	11.1277	8.5339	0.000154404	2.02247	up
ONT.17048.10	0	0	15	29	0	0	0.739042	0.764728	0.00744188	7.3814	up
ONT.17064.6	0	0	30	52	0	0	1.01856	0.94503	0.00231194	8.15215	up
ONT.17067.10	102	81	205	280	1.75554	2.49643	5.63648	4.06668	0.00671045	1.39848	up
ONT.17073.28	0	0	1463	2089	0	0	57.6112	43.4093	8.14e-09	12.9429	up
ONT.17085.19	0	0	243	24	0	0	5.19917	0.041737	0.000507932	9.39377	up
ONT.1709.7	4	2	20	23	0.332527	0.284093	2.76565	1.72476	0.00502591	2.83643	up
ONT.17091.1	0	0	18	151	0	0	1.98297	9.16172	0.00136898	8.65972	up
ONT.17091.2	0	0	51	191	0	0	7.80776	15.3928	0.000340952	9.30294	up
ONT.17109.3	0	0	889	48	0	0	147.789	0.127556	4.1e-05	10.7946	up
ONT.17112.1	0	0	41	74	0	0	1.15651	1.10737	0.00118672	8.55748	up
ONT.17115.7	0	0	126	183	0	0	6.93205	5.32029	9.41e-05	9.81792	up
ONT.17116.2	0	0	60	90	0	0	4.14949	3.28114	0.000617455	8.90915	up
ONT.17128.15	0	0	457	644	0	0	9.38071	6.97942	1.32e-06	11.4435	up
ONT.17135.4	9	3	227	417	0.196655	0.094135	8.1128	7.88161	5.53e-12	5.69019	up
ONT.17137.10	0	0	15	42	0	0	1.15745	1.73341	0.00540059	7.62598	up
ONT.17137.2	0	0	37	36	0	0	1.72988	0.888342	0.00274201	8.05794	up
ONT.17137.4	0	0	27	120	0	0	1.48899	3.50156	0.00118702	8.65212	up
ONT.17137.5	0	0	24	36	0	0	1.61273	1.29178	0.00405966	7.79079	up
ONT.17149.3	0	0	9	37	0	0	0.550609	1.24562	0.00907174	7.29107	up
ONT.17149.5	0	0	25	19	0	0	1.93941	0.799191	0.00699727	7.44921	up
ONT.17149.7	0	0	23	15	0	0	2.67678	0.932245	0.00911446	7.27273	up
ONT.17152.1	48	12	349	529	1.01074	0.434992	11.8581	9.48143	7.79e-06	3.91914	up
ONT.17155.11	0	0	80	111	0	0	15.1177	11.0104	0.000339991	9.21661	up
ONT.17155.7	0	0	18	27	0	0	1.63828	1.27783	0.00678683	7.44165	up
ONT.17173.2	0	0	20	43	0	0	1.45295	1.67731	0.00408517	7.79674	up
ONT.17174.17	0	0	14	75	0	0	0.454243	1.28347	0.00336778	8.01106	up
ONT.17180.2	0	0	49	19	0	0	4.24095	0.832725	0.00377463	7.94579	up
ONT.17182.13	0	0	52	15	0	0	2.30162	0.340198	0.0042403	7.90383	up
ONT.17213.2	11	0	228	341	0.281463	0	9.39269	7.40992	0.000500147	5.59775	up
ONT.17215.1	0	0	387	586	0	0	36.3404	29.065	2.16e-06	11.2782	up
ONT.17233.1	1	1	82	107	0.025542	0.004873	3.5298	2.43932	6.49e-07	6.36082	up
ONT.17245.2	48	15	257	367	0.763199	0.405406	6.48624	4.89607	2.04e-05	3.36095	up
ONT.17247.10	0	0	35	84	0	0	11.7117	14.8966	0.00125128	8.54488	up
ONT.17248.12	0	0	95	111	0	0	2.21681	1.36587	0.000278699	9.32337	up
ONT.17251.1	14	12	261	80	0.70504	1.13768	21.9603	3.53815	0.00171893	3.78828	up
ONT.17253.1	5	0	366	687	0.054985	0	7.23508	7.16669	9.19e-10	7.57414	up
ONT.17261.62	10	0	151	245	0.690327	0	18.133	15.5005	0.00112657	5.21866	up
ONT.17269.12	0	0	51	35	0	0	1.32712	0.476401	0.00212194	8.25587	up
ONT.17277.11	0	0	39	54	0	0	2.00038	1.47971	0.00172186	8.33281	up
ONT.17283.5	336	288	779	4536	37.7568	58.2253	139.201	428.082	0.00572451	2.84402	up
ONT.17291.4	1	0	12	13	0.061078	0	4.40833	2.61578	0.0080974	4.44303	up
ONT.17298.2	0	0	13	38	0	0	0.445827	0.677096	0.00665327	7.48433	up
ONT.1730.6	0	0	33	54	0	0	1.60368	1.38262	0.00202723	8.23233	up
ONT.17310.11	0	0	22	53	0	0	0.776602	0.984098	0.00308185	7.98584	up
ONT.17314.2	0	0	202	291	0	0	10.7835	8.21166	2.27e-05	10.4142	up
ONT.17335.1	9	0	130	156	0.350329	0	8.20513	5.18796	0.00177639	4.9583	up
ONT.1734.12	52	0	1525	2561	1.90364	0	89.7774	79.6009	0.00354621	5.96079	up
ONT.17341.95	8	13	589	112	0.21232	0.628821	26.5108	2.64048	0.000376729	5.01235	up
ONT.17343.1	0	0	18	20	0	0	4.38762	2.64147	0.00884022	7.26102	up
ONT.17348.31	0	0	21	27	0	0	0.957094	0.676374	0.00595219	7.53425	up
ONT.17348.4	0	0	185	255	0	0	8.66832	6.31098	3.26e-05	10.273	up
ONT.17348.6	0	0	190	271	0	0	8.6563	6.53496	2.81e-05	10.3292	up
ONT.17361.11	0	0	275	447	0	0	11.6503	10.0214	6.57e-06	10.8873	up
ONT.17372.2	0	0	44	43	0	0	2.52014	1.17524	0.00196068	8.27093	up
ONT.17372.5	0	0	34	19	0	0	2.21019	0.620597	0.00533735	7.66791	up
ONT.1738.2	5	0	54	64	0.083725	0	1.71979	1.07742	0.00107613	4.55599	up
ONT.17385.1	9	0	70	90	1.81016	0	23.1973	15.8195	0.00989678	4.14485	up
ONT.17399.1	0	0	31	40	0	0	1.78825	1.22049	0.00289265	8.00993	up
ONT.17399.4	0	0	58	81	0	0	8.58371	6.32173	0.000725557	8.82325	up
ONT.17409.17	1	0	16	20	0.000941	0	2.64055	1.75059	0.00272405	4.93272	up
ONT.17411.1	0	0	47	65	0	0	6.85827	5.01012	0.00117438	8.55976	up
ONT.17423.9	0	0	39	76	0	0	3.10959	3.22266	0.00122035	8.54418	up
ONT.17427.4	0	0	46	80	0	0	6.53431	6.05193	0.000959634	8.67493	up
ONT.17433.10	6	1	31	54	2.49781	0.007237	21.2052	19.3189	0.000963214	3.57936	up
ONT.17456.1	0	0	16	51	0	0	0.62096	1.06509	0.00430495	7.79192	up
ONT.17473.1	1	0	26	17	0.176611	0	10.6838	3.68081	0.00256295	5.23184	up
ONT.17474.1	0	0	22	31	0	0	4.49295	3.36821	0.00505098	7.64653	up
ONT.17481.5	0	0	47	70	0	0	2.2082	1.74395	0.00108218	8.60542	up
ONT.17499.5	0	0	21	30	0	0	0.405368	0.297498	0.005407	7.59847	up
ONT.17504.1	1	0	61	47	0.082713	0	11.19	4.48191	0.000116687	6.483	up
ONT.17504.2	2	0	47	159	0.086069	0	5.36629	9.56293	2.73e-05	6.35769	up
ONT.17512.4	0	0	64	84	0	0	2.55626	1.78232	0.000624271	8.9058	up
ONT.17517.14	8	0	98	104	0.236445	0	4.65063	2.61059	0.00304026	4.65714	up
ONT.17517.15	6	0	105	42	0.175905	0	5.73287	1.19308	0.00645298	4.6816	up
ONT.17517.16	4	0	9	215	0.158027	0	0.597814	8.17773	0.00969905	5.26254	up
ONT.17517.20	28	13	792	827	0.880351	0.730937	39.8053	21.9403	9.14e-15	5.34752	up
ONT.17523.58	1876	352	21089	30958	187.463	63.0543	3349.54	2595.34	1.82e-06	4.61147	up
ONT.17523.59	20	6	42	100	5.16218	2.68889	17.5314	22.3129	0.00983762	2.42679	up
ONT.17524.7	0	0	26	50	0	0	2.64796	2.66017	0.00275817	8.04338	up
ONT.17536.1	0	0	73	302	0	0	4.45549	9.84959	0.000120879	9.82173	up
ONT.17536.2	0	0	171	56	0	0	15.8149	2.6928	0.000360021	9.37812	up
ONT.17558.9	0	0	95	24	0	0	5.58261	0.722641	0.00161718	8.56629	up
ONT.1756.13	4	1	85	163	0.094904	0.024567	3.70563	3.75879	1.67e-07	5.52479	up
ONT.17561.6	0	0	28	45	0	0	8.36913	7.22959	0.00283351	8.02111	up
ONT.17582.1	0	0	81	213	0	0	48.245	67.2804	0.000153278	9.63861	up
ONT.17584.5	0	0	17	20	0	0	1.28503	0.819571	0.00919991	7.22525	up
ONT.17584.8	0	0	110	32	0	0	5.94165	0.91051	0.0010817	8.79278	up
ONT.17624.2	0	0	37	83	0	0	1.74197	2.07529	0.00119127	8.56894	up
ONT.17634.10	3	0	32	69	0.174585	0	3.62557	4.21414	0.000234379	4.93545	up
ONT.1764.103	11	2	66	40	0.309494	0.056372	3.16475	0.990651	0.00911446	3.1716	up
ONT.1764.171	3	1	110	68	0.1007	0.061872	6.13251	2.00367	1.8e-05	5.46659	up
ONT.1764.52	5	0	50	42	0.090556	0	1.67705	0.742376	0.00363159	4.24633	up
ONT.1764.58	1	0	12	12	0.007215	0	0.538663	0.284684	0.00928606	4.39422	up
ONT.17644.2	2	0	10	25	0.027204	0	0.260168	0.356975	0.00679609	3.96038	up
ONT.17645.1	47	29	145	219	0.834371	0.908103	4.11652	3.28529	7.54e-05	2.25953	up
ONT.17659.1	9	7	49	65	0.211988	0.299467	2.02066	1.4213	0.00029655	2.81081	up
ONT.17671.18	1	0	16	67	0.029936	0	1.38795	3.19113	0.000876626	5.89007	up
ONT.17680.16	21	1	173	136	0.850427	0.012257	11.3917	4.74908	0.00768173	3.92318	up
ONT.17722.1	0	0	108	272	0	0	8.72993	11.6455	7.27e-05	9.97275	up
ONT.17722.2	0	0	227	326	0	0	20.7866	15.7733	1.57e-05	10.5619	up
ONT.17725.2	4	4	19	44	0.195569	0.377542	1.81296	2.24203	0.00324245	2.85039	up
ONT.17745.3	1	0	10	22	5e-06	0	1.06558	1.3358	0.00502372	4.70103	up
ONT.17751.1	29	37	734	1191	0.708596	1.63664	29.2884	25.1096	3.14e-12	4.74643	up
ONT.17758.4	0	0	50	91	0	0	2.46779	2.40196	0.000757214	8.80505	up
ONT.17765.3	0	1	41	66	0	0.007833	1.81532	1.55421	6.59e-05	6.3352	up
ONT.17793.1	0	0	24	39	0	0	0.467924	0.399356	0.00375674	7.84052	up
ONT.17795.4	1	0	8	21	0.007618	0	0.235318	0.354006	0.00774829	4.5415	up
ONT.17798.1	0	0	80	28	0	0	4.63083	0.829559	0.00169861	8.48631	up
ONT.17812.13	4	1	35	47	0.136373	0.002422	2.29115	1.66275	0.000172403	4.00831	up
ONT.17812.4	2	13	116	160	0.046835	0.616741	4.92557	3.5832	0.00367242	3.88099	up
ONT.17823.13	0	0	775	1069	0	0	54.967	40.0298	1.61e-07	12.1039	up
ONT.17823.31	0	0	20	37	0	0	1.3232	1.29083	0.00467757	7.70083	up
ONT.17823.5	0	0	92	225	0	0	5.12886	6.61241	0.00011771	9.7516	up
ONT.17829.1	0	0	12	35	0	0	1.32394	2.099	0.0076138	7.38739	up
ONT.17836.4	85	55	755	334	3.61209	4.21005	51.3927	11.9974	0.00184176	3.08053	up
ONT.17844.10	0	0	15	36	0	0	1.2818	1.69822	0.00618189	7.52219	up
ONT.17847.2	8	3	63	116	0.240186	0.130854	3.39247	3.3065	8.66e-06	3.97891	up
ONT.17852.13	1	0	100	99	0.010972	0	2.21968	1.15508	6.13e-06	7.30724	up
ONT.17854.12	0	0	57	171	0	0	3.09008	4.90388	0.000329831	9.28721	up
ONT.17856.3	45	22	148	232	1.25806	1.10224	6.68036	5.52507	7.23e-05	2.51711	up
ONT.17861.5	0	0	100	122	0	0	8.76019	5.67114	0.000229911	9.41483	up
ONT.17866.1	0	0	206	429	0	0	11.8948	13.0877	1.23e-05	10.6736	up
ONT.17866.2	0	0	22	38	0	0	1.60979	1.49553	0.00417858	7.77307	up
ONT.17871.2	0	0	24	25	0	0	6.6384	1.95627	0.00569927	7.5719	up
ONT.17871.3	1	0	72	286	7.2e-05	0	10.9519	23.0581	4.25e-06	7.88414	up
ONT.17877.6	0	0	53	85	0	0	1.63439	1.38379	0.000760386	8.79821	up
ONT.17881.2	0	0	77	119	0	0	1.77235	1.44754	0.000326022	9.23664	up
ONT.17901.2	1	0	99	57	0.003232	0	6.65438	2.01541	6.11e-05	6.99247	up
ONT.17914.2	0	0	15	86	0	0	0.5852	1.84401	0.00279188	8.14443	up
ONT.17916.47	0	0	22	24	0	0	1.15184	0.68515	0.00636911	7.49321	up
ONT.17916.50	1	0	15	28	0.023622	0	1.08637	1.0584	0.00180256	5.12942	up
ONT.17917.2	0	0	213	295	0	0	7.53405	5.51377	2.05e-05	10.4567	up
ONT.17927.4	0	0	56	131	0	0	4.23046	5.2558	0.000446825	9.10191	up
ONT.17927.5	0	0	43	56	0	0	3.7843	2.5863	0.00150833	8.41434	up
ONT.17931.5	0	0	65	26	0	0	3.65172	0.77604	0.00222368	8.29434	up
ONT.17944.2	0	0	122	198	0	0	3.87931	3.32841	8.81e-05	9.84752	up
ONT.17947.19	0	0	41	58	0	0	11.9753	9.00786	0.00152228	8.40697	up
ONT.17951.1	24	9	82	158	0.14725	0.355681	3.04894	3.09421	0.000374037	2.8539	up
ONT.17951.13	0	0	27	22	0	0	2.87551	1.25003	0.00577508	7.5785	up
ONT.17955.1	0	0	481	44	0	0	24.8178	0.167293	0.000109899	10.208	up
ONT.17955.19	1	0	564	186	0.001653	0	22.2871	3.86942	3.85e-07	9.12341	up
ONT.17965.2	0	0	61	54	0	0	5.16859	2.4182	0.00112688	8.6114	up
ONT.17980.3	1	0	21	28	0.003003	0	4.32336	3.13063	0.00102399	5.35152	up
ONT.17999.5	1	1	28	43	0.049565	0.065767	4.37886	3.52631	0.000130775	4.96941	up
ONT.18002.1	365	79	8470	22635	35.5855	13.6962	1313.47	1852.71	2.89e-10	6.07185	up
ONT.18002.2	328	73	35749	45812	42.6532	16.9842	7400.89	5005.75	9.55e-19	7.70193	up
ONT.18006.18	1	0	9	18	0.314656	0	4.22976	4.87097	0.00745504	4.48083	up
ONT.18016.1	4	0	319	451	0.071365	0	9.16981	6.85603	1.64e-10	7.48261	up
ONT.18025.1	0	0	13	40	0	0	1.64606	2.6592	0.00636357	7.51969	up
ONT.18047.7	65	15	222	337	4.33381	1.79923	23.58	18.9189	0.00183228	2.87362	up
ONT.18097.2	0	0	185	318	0	0	4.7787	4.34748	2.28e-05	10.4144	up
ONT.18110.1	1	0	12	345	0.011697	0	2.3328	35.8694	0.000472091	7.49572	up
ONT.18111.1	31	35	302	1590	0.663657	1.35897	10.5332	29.3175	1.62e-05	4.53451	up
ONT.18126.8	0	0	11	34	0	0	0.723031	1.17386	0.0083858	7.32404	up
ONT.18137.26	1	1	53	92	0.120622	0.060703	17.7407	16.2895	3.87e-06	5.95078	up
ONT.18137.6	0	0	38	222	0	0	0.769681	2.41641	0.000415224	9.27215	up
ONT.18138.12	6	3	18	35	0.086382	0.094448	0.650766	0.685219	0.00656879	2.50778	up
ONT.18139.8	0	0	28	37	0	0	1.70881	1.17437	0.00342572	7.9005	up
ONT.18161.37	1	0	35	24	0.003456	0	2.38191	0.865416	0.000993528	5.66261	up
ONT.18161.38	2	0	54	61	0.086795	0	4.09463	2.45284	3.6e-05	5.72106	up
ONT.18168.6	0	0	52	52	0	0	4.99376	2.62121	0.00136833	8.48738	up
ONT.18176.1	4	0	22	36	0.565552	0	6.00417	5.19021	0.00390406	3.82215	up
ONT.18179.13	0	0	18	69	0	0	0.249019	0.528085	0.00293625	8.06213	up
ONT.18196.1	0	0	21	22	0	0	6.53773	3.55978	0.00715163	7.41353	up
ONT.18222.1	1	0	9	110	0.003879	0	1.19186	7.95995	0.00199635	6.18824	up
ONT.18222.2	1	0	197	238	0.025323	0	33.6454	21.3952	4.78e-08	8.37779	up
ONT.18232.40	0	0	28	83	0	0	1.8516	2.99551	0.00161718	8.41358	up
ONT.18232.41	0	0	73	97	0	0	12.6514	8.79907	0.00044925	9.07573	up
ONT.18232.42	0	0	60	74	0	0	10.2865	6.70702	0.000780567	8.78819	up
ONT.18232.45	1	0	303	423	0.010445	0	24.6573	18.1412	1.07e-09	9.07725	up
ONT.18236.6	0	0	65	15	0	0	1.49308	0.17413	0.00336778	8.08938	up
ONT.1824.12	0	0	59	40	0	0	5.31459	1.90425	0.00162156	8.42529	up
ONT.18243.1	0	0	27	41	0	0	0.891021	0.729107	0.00320761	7.94165	up
ONT.18244.6	0	0	58	97	0	0	4.977	4.43751	0.000589338	8.93486	up
ONT.18265.3	69	14	273	393	2.22002	0.80701	13.9486	10.6125	0.00151792	3.08338	up
ONT.18274.3	8	0	155	212	0.263032	0	8.80818	6.38581	0.00031006	5.46075	up
ONT.18276.2	74	17	277	293	1.93776	0.764336	11.6178	6.48056	0.00355347	2.76917	up
ONT.18278.7	3	6	52	62	0.114557	0.46487	3.74264	2.37499	0.000400814	3.54997	up
ONT.18280.20	259	1272	124011	158947	23.8639	211.124	18205.6	12316	3.45e-08	7.11149	up
ONT.18290.5	40	36	158	950	2.60993	4.23272	16.4617	52.2387	0.000831182	3.59132	up
ONT.18294.1	22	0	303	411	0.451596	0	9.88573	7.0802	0.00726168	4.90892	up
ONT.18299.12	1	1	11	29	0.004943	0.013203	0.878086	1.27252	0.0031048	4.08523	up
ONT.18299.13	1	1	13	21	0.018697	0.013526	1.0959	0.917242	0.00316243	3.92881	up
ONT.1830.2	0	0	101	158	0	0	7.73381	6.38976	0.000157035	9.58516	up
ONT.18310.1	18	26	105	198	0.451304	1.13288	4.14702	4.15611	0.00119798	2.64052	up
ONT.18315.19	0	0	35	52	0	0	4.76291	3.74119	0.00198814	8.24426	up
ONT.18322.8	0	0	156	39	0	0	12.9952	1.68232	0.000591508	9.15764	up
ONT.18330.16	0	0	29	16	0	0	1.44886	0.134225	0.00704979	7.47176	up
ONT.18332.1	6	0	179	185	0.128204	0	6.21246	3.38561	3.55e-05	5.89374	up
ONT.18344.2	0	0	56	83	0	0	7.26508	5.63641	0.000733408	8.81697	up
ONT.18352.15	693	425	1029	1478	23.2707	25.6119	54.9538	41.6366	0.00977176	1.18432	up
ONT.18353.9	0	0	6	70	0	0	0.136755	0.94469	0.00640343	7.65488	up
ONT.18380.4	93	56	180	301	4.78381	5.15673	14.7094	13.0295	0.00157121	1.68485	up
ONT.18388.30	52	22	191	499	1.34966	0.663444	7.96234	10.981	5.45e-05	3.16563	up
ONT.18392.14	0	0	158	83	0	0	5.75942	1.59218	0.000241413	9.49935	up
ONT.18432.3	0	0	57	784	0	0	3.44215	25.2573	4.66e-05	10.4973	up
ONT.18432.4	0	0	801	471	0	0	56.8724	17.6465	1.29e-06	11.6049	up
ONT.18433.10	0	0	27	58	0	0	1.30452	1.47444	0.00232461	8.15932	up
ONT.18435.37	0	0	127	28	0	0	16.5171	1.92919	0.00103455	8.86304	up
ONT.18435.43	0	0	35	70	0	0	2.10005	2.22894	0.00148992	8.42882	up
ONT.18435.44	0	0	58	183	0	0	3.09982	5.21047	0.000299394	9.34305	up
ONT.18435.7	3	3	84	24	0.058095	0.101261	2.79121	0.414372	0.00266145	4.18463	up
ONT.18460.25	26	0	345	919	0.682104	0	14.4003	20.2799	0.00493758	5.3369	up
ONT.18480.2	1	0	17	25	0.069115	0	2.23122	1.82657	0.00170732	5.12751	up
ONT.18484.2	5	2	23	26	0.14271	0.083616	1.15185	0.675388	0.00445658	2.82161	up
ONT.18484.4	7	7	101	104	0.298712	0.556025	7.13273	3.88598	6.41e-06	3.84534	up
ONT.18487.2	3	2	14	21	0.260338	0.297218	2.59423	2.14726	0.00809949	2.75314	up
ONT.18499.1	0	0	2028	3757	0	0	216.182	211.392	7.86e-10	13.5291	up
ONT.18499.2	2	0	60	13	0.259139	0	12.8507	1.46008	0.00500763	5.15914	up
ONT.18499.4	0	0	4298	4754	0	0	206.733	120.699	5.44e-11	14.1662	up
ONT.18499.5	1	0	152	505	0.047868	0	11.6103	20.392	7.43e-08	8.7631	up
ONT.18499.6	1	0	36	124	0.007571	0	2.26864	4.15224	7.05e-05	6.81452	up
ONT.1850.2	0	0	13	27	0	0	0.18848	0.20049	0.00892571	7.25549	up
ONT.18516.34	0	1	13	14	0	1e-05	1.71431	0.941884	0.00708964	4.47106	up
ONT.18527.1	0	0	68	19	0	0	0.303153	0.615179	0.00272016	8.20825	up
ONT.18527.3	0	0	67	146	0	0	0.303947	5.59423	0.00031066	9.27916	up
ONT.18538.1	124	182	1308	1848	5.01131	13.2215	84.1593	62.7555	1.62e-05	3.24913	up
ONT.18538.3	29	0	774	1661	1.46821	0	64.1063	72.6356	0.00148535	6.08982	up
ONT.18543.18	48	31	188	385	0.709957	0.812335	4.43685	4.81362	4.18e-06	2.80588	up
ONT.18552.1	0	0	16	31	0	0	1.74919	1.82383	0.00665327	7.4606	up
ONT.18559.2	2	0	38	58	0.053214	0	2.53495	2.08316	6.55e-05	5.43325	up
ONT.1857.2	0	0	9	117	0	0	0.264679	1.82324	0.00296064	8.21542	up
ONT.18588.8	0	0	31	38	0	0	2.9357	1.90357	0.00304026	7.97888	up
ONT.18600.11	0	0	16	28	0	0	1.52418	1.40777	0.00726168	7.39571	up
ONT.18604.3	0	0	44	81	0	0	0.488113	0.470795	0.000997185	8.65586	up
ONT.18610.1	0	0	76	100	0	0	2.02177	1.40693	0.000412825	9.11952	up
ONT.18610.11	0	0	20	63	0	0	1.76921	3.03232	0.00289376	8.0508	up
ONT.18610.12	0	0	28	35	0	0	2.7911	1.83555	0.00362002	7.8668	up
ONT.18610.13	0	0	79	54	0	0	8.8164	3.16151	0.000878198	8.78284	up
ONT.18612.3	0	0	125	177	0	0	6.49802	4.86312	0.000100133	9.79162	up
ONT.18620.3	7	3	36	49	0.369993	0.257827	3.19773	2.28639	0.000507915	3.08589	up
ONT.1864.4	151	0	4212	24313	4.46533	0	198.588	605.038	0.00283351	6.80096	up
ONT.18642.1	0	0	98	81	0	0	1.94415	1.6397	0.000418923	9.15245	up
ONT.18645.2	1	1	90	117	0.009585	0.015921	9.08033	6.23189	3.55e-07	6.48932	up
ONT.18652.3	0	0	42	59	0	0	0.725373	0.540806	0.00145876	8.43206	up
ONT.18666.3	0	2	23	27	0	0.065231	1.20355	0.741276	0.0022109	4.39151	up
ONT.18671.6	0	0	43	35	0	0	1.83443	0.788437	0.00246971	8.14048	up
ONT.18671.7	0	0	35	60	0	0	1.51707	1.37462	0.00172566	8.33283	up
ONT.18690.5	0	0	30	65	0	0	1.8506	2.1576	0.00187656	8.29247	up
ONT.18692.3	4	0	35	22	0.092437	0	1.86306	0.603423	0.00938976	3.90518	up
ONT.18693.5	0	0	227	19	0	0	7.23564	0.303648	0.000671037	9.26512	up
ONT.18693.6	0	0	50	77	0	0	3.80547	3.14011	0.000909588	8.70174	up
ONT.18695.5	10	0	254	293	0.317247	0	12.9059	7.85203	0.000304707	5.71582	up
ONT.18696.1	21	24	78	458	0.681525	1.41946	4.15887	13.0059	0.00327242	3.27535	up
ONT.18696.9	0	0	401	16	0	0	26.1567	0.538207	0.00034106	9.76102	up
ONT.1870.1	0	0	114	141	0	0	28.5096	18.5115	0.000157733	9.58857	up
ONT.18705.12	1	0	17	93	0.014141	0	0.70592	2.08364	0.000672564	6.21925	up
ONT.18708.1	0	1	28	39	0	0.227342	15.4855	11.6141	0.000363551	5.70984	up
ONT.18709.1	2	0	23	32	0.16992	0	5.09643	3.80626	0.000713194	4.66688	up
ONT.18709.2	0	0	473	620	0	0	163.237	112.932	1.35e-06	11.4402	up
ONT.18712.4	3	0	21	67	0.139226	0	2.23156	3.82091	0.00127699	4.68185	up
ONT.18715.2	0	0	39	108	0	0	2.61669	4.11267	0.000866287	8.76882	up
ONT.18717.1	0	0	35	15	0	0	2.01968	0.436634	0.00621989	7.58662	up
ONT.18719.3	0	0	19	30	0	0	0.748804	0.649863	0.00590125	7.53905	up
ONT.18729.16	0	1	15	14	0	0.014466	2.12089	1.01282	0.00619352	4.57806	up
ONT.18750.1	3	0	14	23	0.367258	0	3.07276	2.81408	0.00742653	3.5697	up
ONT.18753.19	1	1	53	12	0.006048	0.199427	9.9554	1.11016	0.00351088	4.92573	up
ONT.18754.3	0	0	16	24	0	0	2.05388	1.61012	0.00831694	7.29907	up
ONT.18754.4	0	0	26	13	0	0	3.29007	0.888259	0.0090904	7.29789	up
ONT.18756.7	89	28	461	712	1.85282	1.04804	15.3171	12.5056	1.41e-05	3.373	up
ONT.18765.4	0	0	20	88	0	0	0.604274	1.45415	0.00213325	8.2869	up
ONT.18767.1	2	0	14	20	0.068242	0	1.08599	0.86058	0.00441751	3.99094	up
ONT.18779.1	0	0	346	697	0	0	60.6522	64.541	2.07e-06	11.3137	up
ONT.18779.3	146	19	494	888	7.26518	1.65634	39.0595	37.1025	0.00645298	3.1256	up
ONT.18785.5	0	0	24	34	0	0	2.44143	1.89944	0.00428387	7.75554	up
ONT.188.1	23	5	195	357	0.391535	0.15623	5.36368	5.19675	5.75e-06	4.30565	up
ONT.188.10	1	1	47	39	1.6e-05	0.001101	4.69759	2.01973	0.000112761	5.29348	up
ONT.188.2	2	2	174	147	0.020689	0.039776	5.6457	2.52238	2.8e-08	6.23595	up
ONT.188.3	1	5	32	132	0.013122	0.183255	1.14978	2.53166	0.0020942	4.32327	up
ONT.188.4	1	1	148	125	0.021354	0.008012	6.19644	2.76596	2.39e-07	6.90766	up
ONT.18800.2	0	0	61	87	0	0	1.92946	1.45456	0.000630885	8.89823	up
ONT.18802.3	0	0	2126	876	0	0	158.176	34.402	6.74e-08	12.6415	up
ONT.18805.1	3	2	30	41	0.246616	0.217218	4.14938	3.04105	0.000197512	3.76936	up
ONT.18805.2	3	1	18	39	0.410659	0.000374	4.71114	5.54326	0.00112371	3.72493	up
ONT.18812.11	0	0	18	122	0	0	1.71985	6.2295	0.00170649	8.48946	up
ONT.18812.9	0	0	57	34	0	0	4.63713	1.43491	0.00197122	8.31903	up
ONT.18822.1	0	0	65	118	0	0	2.56653	2.45127	0.000409585	9.1264	up
ONT.18831.8	1	0	23	46	0.118355	0	7.26354	7.54498	0.00040167	5.76885	up
ONT.18837.3	0	0	35	47	0	0	3.87017	2.78584	0.0022028	8.18215	up
ONT.1884.6	0	0	75	86	0	0	3.63069	2.21238	0.000508853	9.01779	up
ONT.18847.5	4	1	84	141	0.253182	0.003044	9.0401	8.02237	2.06e-07	5.40724	up
ONT.18848.2	11	16	81	84	0.622081	1.69048	7.75483	4.24772	0.00368644	2.55192	up
ONT.18860.2	0	0	43	86	0	0	1.4874	1.59004	0.000963214	8.6794	up
ONT.18865.10	0	0	146	189	0	0	17.5179	11.9712	7.36e-05	9.93088	up
ONT.18865.5	0	0	12	43	0	0	0.987721	1.98458	0.00637302	7.53157	up
ONT.18865.6	0	0	95	158	0	0	9.52594	8.39464	0.000171208	9.54654	up
ONT.18866.23	0	0	77	46	0	0	1.9038	0.5938	0.00108554	8.68205	up
ONT.18874.3	2	0	66	135	0.046093	0	3.8101	4.14837	3.14e-06	6.4186	up
ONT.18876.4	0	0	992	2063	0	0	126.352	138.813	2.42e-08	12.6778	up
ONT.18890.3	2	0	90	178	0.001218	0	1.0119	1.0602	4.41e-07	6.82756	up
ONT.18898.2	0	0	229	24	0	0	7.06671	0.293208	0.000551012	9.33899	up
ONT.18899.2	0	0	24	29	0	0	3.35327	2.12351	0.00498294	7.65905	up
ONT.18899.3	0	0	23	37	0	0	1.54159	1.33845	0.00410947	7.78252	up
ONT.18905.2	4	3	58	62	1.52835	1.98758	38.3459	21.443	2.19e-05	4.07206	up
ONT.18909.7	0	0	23	28	0	0	0.316318	0.289429	0.00533111	7.61185	up
ONT.18916.3	5	2	63	54	0.703063	0.343629	15.0869	6.87794	9.88e-05	4.09029	up
ONT.18930.11	58	39	183	234	1.17104	1.4085	3.78932	3.95989	0.000155132	2.1196	up
ONT.18944.7	0	0	19	36	0	0	0.863081	0.877266	0.00502675	7.65393	up
ONT.18946.1	39	34	101	127	0.830896	1.31536	3.48188	2.30004	0.00941843	1.63226	up
ONT.18947.1	1223	312	10840	15016	138.686	63.5163	1954.73	1429.18	7.94e-07	4.14776	up
ONT.18961.9	0	0	44	61	0	0	2.38081	1.74624	0.00134336	8.48072	up
ONT.18962.2	0	0	38	62	0	0	3.1127	2.6626	0.00153514	8.40234	up
ONT.18965.20	0	0	135	228	0	0	8.70349	7.7888	6.27e-05	10.001	up
ONT.18973.1	4	0	375	537	0.107727	0	16.2858	12.3343	3.01e-11	7.71992	up
ONT.18985.1	3	1	23	25	0.114939	0.054359	1.55559	0.908276	0.0017024	3.56795	up
ONT.18990.2	16	14	260	361	0.328932	0.509768	8.84567	6.48366	3.14e-12	4.33253	up
ONT.18991.1	0	0	81	124	0	0	3.81395	3.10621	0.000290647	9.29397	up
ONT.18991.4	0	0	292	480	0	0	70.1962	60.9601	5.22e-06	10.9712	up
ONT.18997.12	0	0	18	22	0	0	1.36593	0.856949	0.00813031	7.31711	up
ONT.18998.16	0	0	114	121	0	0	2.17094	1.21687	0.000199372	9.49204	up
ONT.18998.23	0	0	68	190	0	0	3.73672	5.51849	0.00022879	9.45941	up
ONT.19001.2	0	0	30	37	0	0	3.32237	2.20228	0.00322059	7.94266	up
ONT.19011.1	0	0	19	31	0	0	0.782213	0.687881	0.00572655	7.55954	up
ONT.19024.10	0	0	582	910	0	0	63.4409	52.3844	4.13e-07	11.818	up
ONT.19024.11	1	0	54	46	0.003746	0	6.51224	2.88362	0.000127231	6.37237	up
ONT.19024.8	0	0	97	104	0	0	8.8003	4.95461	0.000298897	9.29588	up
ONT.19024.9	1	0	26	20	0.055441	0	2.62765	1.07597	0.00179409	5.31396	up
ONT.19026.1	2	0	14	20	0.398587	0	4.94937	3.74418	0.00441751	3.99094	up
ONT.19026.2	6	0	46	46	0.709121	0	9.91345	5.17419	0.00695512	3.98003	up
ONT.1904.2	0	0	135	113	0	0	2.24897	0.990908	0.000182859	9.55973	up
ONT.19053.1	2	0	12	18	0.131357	0	1.85077	1.45505	0.00688028	3.81021	up
ONT.1906.7	2	0	46	54	0.05676	0	2.28512	1.43538	6.27e-05	5.52211	up
ONT.19066.1	0	0	155	171	0	0	15.0889	8.80227	8.01e-05	9.90447	up
ONT.19066.2	0	0	272	235	0	0	23.0427	10.4879	2.26e-05	10.4662	up
ONT.19066.3	0	0	196	485	0	0	31.2706	40.8719	1.16e-05	10.7202	up
ONT.1907.3	0	0	40	76	0	0	4.29501	4.3526	0.00118773	8.55928	up
ONT.19079.7	0	0	73	99	0	0	1.56881	1.11675	0.000438793	9.08847	up
ONT.19081.32	0	0	1055	1471	0	0	71.3696	52.5433	3.96e-08	12.5066	up
ONT.19112.11	5	2	36	49	0.2389	0.127078	3.15511	2.2536	0.000179986	3.58303	up
ONT.19115.9	11	0	97	130	0.362127	0	5.43211	3.84223	0.00936864	4.33488	up
ONT.19116.3	0	0	10	130	0	0	0.407238	2.96812	0.00247751	8.33727	up
ONT.19118.16	0	0	59	94	0	0	3.39268	2.87079	0.000598663	8.92584	up
ONT.19124.2	13	9	41	68	0.702651	0.841904	3.73872	3.28173	0.00187656	2.27503	up
ONT.19125.1	4	1	28	24	0.150161	0.079042	1.94785	0.891844	0.00316894	3.41633	up
ONT.19139.7	0	0	24	26	0	0	1.02304	0.586297	0.00549748	7.59459	up
ONT.19146.5	6	0	203	298	0.485203	0	29.2442	22.7253	3.13e-06	6.30567	up
ONT.19160.1	6	3	44	80	0.376094	0.360264	5.09349	4.91375	3.26e-05	3.72377	up
ONT.19175.2	0	0	25	22	0	0	3.70122	1.68496	0.00616967	7.52706	up
ONT.19191.2	0	0	28	31	0	0	1.61013	1.3629	0.00408104	7.79441	up
ONT.19210.10	0	0	24	84	0	0	1.36688	2.59892	0.0018683	8.34172	up
ONT.19210.5	1	0	15	11	0.06867	0	2.63894	1.02678	0.00881004	4.53181	up
ONT.19220.3	0	0	492	356	0	0	54.1121	20.6641	4.53e-06	11.112	up
ONT.19224.5	0	1	55	83	0	0.014155	1.40002	1.12518	2.25e-05	6.69337	up
ONT.19227.7	0	0	53	91	0	0	4.5998	4.22502	0.000704391	8.8404	up
ONT.19228.15	0	0	74	134	0	0	12.7083	12.1522	0.000298183	9.28624	up
ONT.19228.2	0	0	40	96	0	0	1.50438	1.94055	0.000944725	8.70695	up
ONT.19228.4	0	0	65	52	0	0	2.91869	1.22809	0.00111053	8.63147	up
ONT.19228.5	0	0	193	361	0	0	10.6805	10.559	1.78e-05	10.5223	up
ONT.19228.9	0	0	99	39	0	0	6.56519	1.36495	0.00100025	8.7903	up
ONT.19229.2	0	2	35	49	0	0.069853	1.22879	0.905214	0.000281403	5.10122	up
ONT.19238.2	0	0	27	21	0	0	0.388255	0.158118	0.00601439	7.55392	up
ONT.19238.3	0	0	43	47	0	0	0.722536	0.422518	0.00182153	8.30854	up
ONT.19238.8	0	0	56	323	0	0	2.01153	6.16635	0.000161737	9.74232	up
ONT.19249.2	0	0	17	20	0	0	0.973729	0.588119	0.00919991	7.22525	up
ONT.19249.27	1	0	31	64	0.002523	0	3.56194	3.87044	0.000133509	6.20191	up
ONT.19249.28	1	0	11	22	0.001897	0	1.56011	1.65408	0.00423102	4.75631	up
ONT.19274.2	0	0	42	52	0	0	0.987761	0.653407	0.00167133	8.35483	up
ONT.19287.30	2	0	24	22	0.116421	0	2.4044	1.17117	0.00199548	4.46377	up
ONT.19289.9	1	0	98	112	0.018953	0	3.54145	2.14606	3.58e-06	7.37109	up
ONT.19290.12	4	0	26	37	0.105436	0	1.19013	0.88311	0.00272121	3.95639	up
ONT.1930.10	25	8	52	216	0.828892	0.391394	2.26894	6.12733	0.00676508	2.91082	up
ONT.19300.2	1	14	277	117	0.002275	0.455358	8.23912	1.82756	0.00755869	4.40382	up
ONT.19308.1	0	0	50	11	0	0	1.38645	0.152988	0.00538888	7.76696	up
ONT.19315.2	1	0	14	21	0.00628	0	3.89732	3.14286	0.0030099	4.87357	up
ONT.19323.1	0	0	96	131	0	0	6.56204	4.7315	0.000217621	9.4345	up
ONT.19329.8	123	332	2465	4035	6.48595	31.593	207.542	179.277	0.000464116	3.5926	up
ONT.19333.10	0	0	12	52	0	0	0.363455	0.872265	0.00538081	7.66953	up
ONT.19338.1	0	0	38	42	0	0	1.05035	0.62507	0.00229391	8.16471	up
ONT.1935.1	806	377	2637	4280	72.9414	61.1827	379.286	324.909	6.93e-06	2.57186	up
ONT.19355.5	0	0	671	694	0	0	63.0098	34.38	6.06e-07	11.7294	up
ONT.19355.7	0	0	270	514	0	0	40.3371	40.6624	5.51e-06	10.9632	up
ONT.19361.1	0	0	18	35	0	0	0.732536	0.774355	0.00539899	7.60508	up
ONT.19363.5	9	0	52	252	0.253205	0	2.49203	6.42187	0.00607066	4.81855	up
ONT.19367.13	23	23	89	149	0.62029	1.12643	3.94956	3.49835	0.000708417	2.30068	up
ONT.19376.3	0	0	202	711	0	0	19.7575	36.8202	6.69e-06	10.9932	up
ONT.19386.2	71	21	365	348	4.09166	2.13175	33.8067	17.0072	0.000412739	3.07178	up
ONT.19387.2	0	0	23	49	0	0	1.45256	1.67018	0.00317082	7.9598	up
ONT.19387.3	0	0	118	201	0	0	9.35548	8.41912	9.09e-05	9.83582	up
ONT.19387.5	2	0	19	13	0.164204	0	3.53052	1.21643	0.00902525	3.98538	up
ONT.19389.5	0	0	10	134	0	0	0.50328	3.74947	0.00240124	8.36314	up
ONT.19392.11	0	0	27	43	0	0	1.35384	1.17175	0.00306256	7.9712	up
ONT.19399.7	4	1	46	73	0.105038	0.037657	2.12354	1.77831	2.03e-05	4.51343	up
ONT.19403.32	1	1	371	360	0.024298	0.090314	124.058	63.4962	3.62e-11	8.29177	up
ONT.19408.5	0	0	25	32	0	0	1.13015	0.759372	0.00437847	7.74332	up
ONT.19417.6	6	10	160	126	0.411583	1.2736	18.4557	7.67056	4.46e-05	4.09194	up
ONT.19434.13	0	0	129	90	0	0	18.5831	6.85179	0.00026968	9.39772	up
ONT.19434.9	0	0	110	62	0	0	8.35918	2.47503	0.000526005	9.08649	up
ONT.19450.8	0	0	26	14	0	0	2.99118	0.867744	0.00861715	7.3304	up
ONT.19451.2	13	0	239	392	0.846126	0	26.4235	22.9097	0.00101644	5.4825	up
ONT.19451.5	1	0	54	36	0.012862	0	3.06001	0.92364	0.000279199	6.24072	up
ONT.19455.2	4	2	41	93	0.36941	0.280634	7.40179	8.90331	2.01e-05	4.35887	up
ONT.19461.1	0	0	23	66	0	0	1.59013	2.4132	0.00242393	8.15536	up
ONT.19461.13	0	0	28	23	0	0	0.916165	0.398259	0.0053869	7.62671	up
ONT.19461.4	0	0	18	35	0	0	1.43563	1.50432	0.00539899	7.60508	up
ONT.19462.1	83	53	233	360	1.68205	1.9343	7.56564	6.17565	3.19e-05	2.12137	up
ONT.19464.9	6	2	52	83	0.028608	0.048993	1.11811	0.956979	1.92e-05	4.04265	up
ONT.19476.3	0	0	14	66	0	0	0.836849	2.09246	0.00380768	7.91457	up
ONT.19477.1	0	0	250	386	0	0	8.52676	6.94135	1e-05	10.7324	up
ONT.19477.2	0	0	58	49	0	0	2.62629	1.16506	0.00132099	8.5236	up
ONT.19485.2	4	0	53	185	0.043716	0	5.91026	11.0248	0.000147426	5.66322	up
ONT.19485.3	430	180	7226	11928	38.7727	29.1072	1037.55	903.998	3.08e-17	4.98815	up
ONT.19489.34	8	9	50	70	0.621847	1.16938	6.31488	4.68697	0.00058871	2.7577	up
ONT.19499.1	0	0	7	42	0	0	1.70353	5.562	0.00959247	7.28502	up
ONT.19499.2	0	5	89	120	0	0.945303	17.7143	12.5655	0.00304767	4.898	up
ONT.19503.2	7	1	49	60	0.386048	2e-06	4.35515	2.80457	0.000644812	3.79996	up
ONT.19515.1	0	0	776	1047	0	0	15.4847	11.0235	1.69e-07	12.091	up
ONT.19515.32	1	2	48	78	0.029965	0.140676	5.53313	4.77859	8.5e-06	5.20388	up
ONT.19520.10	3	0	10	141	0.120139	0	0.70213	5.335	0.00633324	5.1825	up
ONT.19527.1	0	0	16	73	0	0	1.48809	3.67123	0.00308919	8.04853	up
ONT.19528.1	0	0	18	23	0	0	0.754589	0.533798	0.00780677	7.34369	up
ONT.19531.1	2	0	21	28	0.438753	0	7.45387	5.18269	0.00114502	4.51044	up
ONT.19535.29	1	1	21	34	0.02431	0.030793	2.8685	2.4554	0.000440526	4.60413	up
ONT.19557.1	1	4	61	89	0.03323	0.485297	6.48574	5.02759	6.06e-05	4.68521	up
ONT.19558.5	0	0	19	90	0	0	3.87545	9.85614	0.00218984	8.28011	up
ONT.19560.35	6	0	459	656	0.427491	0	54.5966	41.1897	9.15e-09	7.4375	up
ONT.19571.2	0	0	122	61	0	0	10.5526	2.77928	0.000479831	9.15411	up
ONT.19595.1	1	0	20	29	0.273308	0	10.8059	8.45453	0.00103099	5.34187	up
ONT.19606.1	2	0	14	14	0.160927	0	2.23659	1.21757	0.00940527	3.75979	up
ONT.19606.3	4	0	29	23	0.2584	0	3.32275	1.41193	0.00879447	3.7563	up
ONT.19606.7	86	39	177	217	2.91576	2.35302	9.5348	6.1808	0.00832467	1.72157	up
ONT.19617.2	0	0	31	126	0	0	2.23209	4.76297	0.000972275	8.75367	up
ONT.19629.9	0	0	48	158	0	0	4.02972	7.10323	0.000451574	9.1379	up
ONT.19631.1	0	0	45	76	0	0	2.03088	1.80399	0.00103929	8.62994	up
ONT.19636.18	1	0	38	32	0.040537	0	3.27276	1.42015	0.000434515	5.88445	up
ONT.1964.2	0	0	16	32	0	0	1.02638	1.08557	0.00647689	7.48093	up
ONT.19641.1	19	47	372	564	0.936158	4.17543	29.7512	23.8081	0.000255031	3.61515	up
ONT.19643.11	1	0	11	19	1.3e-05	0	2.53242	2.39444	0.00507308	4.64414	up
ONT.19648.14	3	0	28	58	0.165639	0	2.53346	2.86055	0.000405216	4.71744	up
ONT.19648.7	0	0	20	16	0	0	0.336158	0.135395	0.00976848	7.20739	up
ONT.19655.3	11	0	96	173	0.332296	0	4.86663	4.65246	0.00646402	4.52791	up
ONT.19655.6	213	0	16763	22102	11.8195	0	1484.66	1033.2	0.00210744	6.93918	up
ONT.19656.4	15	28	6088	4112	0.84118	2.83666	550.024	196.095	2.13e-15	7.7464	up
ONT.19661.21	0	0	31	29	0	0	1.46488	0.7243	0.00397558	7.82092	up
ONT.19661.27	0	0	389	485	0	0	32.4781	21.3873	3.13e-06	11.159	up
ONT.19661.7	0	0	17	44	0	0	0.830523	1.13706	0.00465252	7.72313	up
ONT.19666.2	0	0	45	71	0	0	1.59507	1.32618	0.00111549	8.58788	up
ONT.19675.1	0	0	24	30	0	0	2.09136	1.38758	0.00482269	7.67938	up
ONT.19680.1	0	0	15	21	0	0	2.85829	2.16758	0.00969905	7.17822	up
ONT.19681.1	1	0	8	32	0.013255	0	1.06221	2.45336	0.00560118	4.913	up
ONT.19685.1	0	0	133	118	0	0	4.46648	2.08289	0.000173463	9.57594	up
ONT.19688.4	0	0	177	218	0	0	14.3886	9.32733	4.53e-05	10.1436	up
ONT.19696.2	0	0	148	296	0	0	10.9749	11.6056	3.79e-05	10.225	up
ONT.19697.2	0	0	128	205	0	0	3.93543	1.55881	7.81e-05	9.90005	up
ONT.19728.13	0	0	6	55	0	0	0.325016	1.59539	0.00812718	7.45058	up
ONT.19728.2	0	0	19	34	0	0	0.659909	0.642834	0.00528528	7.61766	up
ONT.19728.9	0	0	63	43	0	0	2.99697	1.07128	0.00141354	8.50798	up
ONT.19729.3	0	0	130	238	0	0	3.44273	3.32422	6.29e-05	10.004	up
ONT.19741.10	0	0	115	109	0	0	6.67406	3.33659	0.000231491	9.43346	up
ONT.1975.2	31	18	119	650	0.973971	1.00602	5.93954	17.2215	0.000338501	3.75982	up
ONT.19780.2	0	0	515	928	0	0	65.8079	62.6139	5.23e-07	11.7505	up
ONT.19783.6	13	9	279	489	0.242534	0.323068	8.91476	8.24178	3.57e-15	5.06456	up
ONT.19785.6	161	90	308	400	2.05202	2.06454	6.24238	4.28115	0.00388853	1.53632	up
ONT.19786.11	2	1	17	20	0.033737	0.000632	0.626354	0.387556	0.00299758	3.56534	up
ONT.19801.1	14	7	78	179	2.02034	1.77684	17.9108	21.7913	1.5e-05	3.54177	up
ONT.19811.1	30	7	0	23065	5.07357	1.94054	0	3360.33	0.00777792	7.40305	up
ONT.19812.1	2	0	26	30	0.089857	0	2.6201	1.59984	0.000729625	4.71412	up
ONT.19820.7	1	1	38	18	0.025696	0.140108	11.647	2.93578	0.00177783	4.71909	up
ONT.19822.5	1	0	28	49	0.021076	0	1.08968	1.02282	0.000230766	5.9397	up
ONT.19830.4	0	0	44	50	0	0	2.97494	1.76197	0.00167077	8.3597	up
ONT.19837.2	6	13	252	188	0.291628	1.09693	19.8092	7.77388	3.29e-05	4.42495	up
ONT.1984.6	5	0	407	309	0.069947	0	7.84311	3.14614	2.77e-07	7.12445	up
ONT.19858.1	14	13	270	404	3.81869	6.31977	120.569	95.1038	3.65e-13	4.58449	up
ONT.1992.1	0	0	87	135	0	0	1.95786	1.61858	0.000237616	9.39207	up
ONT.1994.6	0	0	59	23	0	0	3.09618	1.06577	0.00269703	8.16855	up
ONT.1997.18	0	0	63	166	0	0	4.36707	6.14497	0.000295795	9.32535	up
ONT.1997.3	0	0	669	115	0	0	25.2883	2.28768	2.19e-05	10.8197	up
ONT.1997.9	0	0	15	357	0	0	1.06743	10.03	0.000549975	9.35519	up
ONT.2.4	0	0	700	836	0	0	72.0926	45.4119	3.56e-07	11.8783	up
ONT.2.5	0	0	107	110	0	0	7.06465	3.8325	0.000247139	9.39265	up
ONT.2008.11	0	0	19	35	0	0	1.29034	1.25267	0.00514627	7.63603	up
ONT.2008.14	0	0	204	69	0	0	14.6833	2.60979	0.000225685	9.61048	up
ONT.2017.14	0	0	37	489	0	0	4.47055	31.1786	0.000153278	9.92493	up
ONT.2017.17	8	2	43	91	1.89854	0.900006	18.2017	20.2923	0.000265232	3.69593	up
ONT.2025.6	4	8	45	169	0.116906	0.395022	2.15948	4.37137	0.000906567	3.84084	up
ONT.2028.3	0	0	24	44	0	0	2.8676	2.84614	0.00335811	7.91612	up
ONT.2033.6	0	0	29	36	0	0	1.94067	1.296	0.00340994	7.90532	up
ONT.2038.1	1	0	47	58	0.005625	0	7.34946	4.8407	6.58e-05	6.40975	up
ONT.2039.1	0	0	50	60	0	0	0.967112	0.611919	0.00120657	8.54847	up
ONT.2043.8	1	0	15	25	0.003671	0	0.496786	0.427488	0.00209036	5.04486	up
ONT.2044.3	10	6	40	237	0.35062	0.369288	2.4079	7.58911	0.001019	3.8656	up
ONT.2046.2	0	0	15	200	0	0	0.705987	5.14848	0.00116297	8.83301	up
ONT.2055.4	2	0	36	43	0.015881	0	1.79049	1.13195	0.000168734	5.19122	up
ONT.2055.6	2	0	35	97	0.016362	0	1.87768	2.74606	7.71e-05	5.78061	up
ONT.2058.10	3	0	19	25	0.037953	0	0.462892	0.322599	0.00373977	3.8402	up
ONT.2064.20	2	1	10	19	0.168246	0.097179	1.33084	1.32822	0.00931483	3.16667	up
ONT.2072.2	5	0	64	48	0.093643	0	1.99733	0.795903	0.00246318	4.52812	up
ONT.2072.5	0	0	64	122	0	0	2.18694	2.19739	0.000404385	9.13771	up
ONT.2080.1	0	0	27	57	0	0	2.11835	2.40369	0.00236099	8.14816	up
ONT.2082.18	81	39	252	316	2.46112	2.12454	12.2896	8.14063	0.000195992	2.29547	up
ONT.2101.4	413	85	2706	4446	37.7436	13.8722	393.855	341.536	5.54e-05	3.89732	up
ONT.2101.5	740	66	6913	6030	93.4045	14.9588	1387.3	638.676	0.00148938	4.13687	up
ONT.2106.10	11	31	388	401	0.317209	1.70357	19.1016	10.4157	0.000144982	4.04766	up
ONT.2107.3	0	0	26	24	0	0	3.98152	1.9241	0.00551817	7.60048	up
ONT.211.1	0	0	52	92	0	0	1.88135	1.75422	0.000712104	8.83559	up
ONT.211.24	0	0	25	30	0	0	3.28783	2.09347	0.00465498	7.7045	up
ONT.2112.1	5	8	41	63	0.233772	0.689515	3.24284	2.61946	0.00143096	2.88619	up
ONT.2132.5	0	0	121	176	0	0	4.27411	3.2927	0.000105457	9.76756	up
ONT.2137.11	0	0	22	22	0	0	2.54793	1.32866	0.00688028	7.44323	up
ONT.2139.1	9	0	51	280	0.263336	0	2.49401	7.3017	0.00580651	4.91413	up
ONT.214.1	0	2	62	132	0	0.087801	4.40857	4.97827	1.55e-05	6.18496	up
ONT.2145.2	14	10	106	108	1.10126	1.29496	13.2877	7.10476	3.73e-05	3.17502	up
ONT.2146.5	0	0	27	11	0	0	3.1805	0.647857	0.00984886	7.25829	up
ONT.2155.1	0	0	103	155	0	0	7.36709	5.83546	0.000156862	9.58541	up
ONT.2161.12	0	0	541	346	0	0	18.774	6.33371	4.29e-06	11.1595	up
ONT.2161.13	0	0	49	44	0	0	2.1534	1.02091	0.00173659	8.35341	up
ONT.2161.8	0	0	37	89	0	0	1.42266	1.81353	0.00111147	8.6137	up
ONT.2161.9	0	0	90	51	0	0	4.89467	1.46316	0.00082419	8.84441	up
ONT.2165.6	0	0	77	140	0	0	4.15869	4.00538	0.000267372	9.33849	up
ONT.2166.6	0	0	42	30	0	0	1.31893	0.492752	0.00293396	8.04246	up
ONT.2172.1	0	0	95	110	0	0	3.05261	1.85943	0.000282091	9.31771	up
ONT.2174.2	44	55	189	348	1.26235	2.83466	8.6282	8.36921	0.00112425	2.32103	up
ONT.2185.3	98	49	304	478	2.85798	2.59067	14.218	11.8074	2.04e-05	2.42926	up
ONT.2188.2	0	6	89	115	0	0.169096	2.33081	1.58652	0.00774071	4.584	up
ONT.2189.2	0	0	24	73	0	0	0.940223	1.50524	0.00212532	8.24565	up
ONT.2194.3	0	0	27	50	0	0	1.76676	1.75395	0.00265847	8.06544	up
ONT.2199.2	0	1	27	28	0	0.014413	2.03424	1.1072	0.0008353	5.45893	up
ONT.2242.5	0	0	29	61	0	0	1.16075	1.32524	0.00206608	8.23246	up
ONT.2255.5	6	3	29	45	0.886948	0.822489	7.52922	6.31778	0.000731898	3.01097	up
ONT.2257.1	2	0	21	28	0.271374	0	8.48694	6.10536	0.00114502	4.51044	up
ONT.2268.1	0	0	28	78	0	0	0.725483	1.0625	0.0017102	8.37228	up
ONT.2279.10	2	1	15	28	0.080726	0.053383	1.33687	1.36721	0.00186122	3.72321	up
ONT.2279.25	0	0	165	221	0	0	3.465	2.4445	4.89e-05	10.1082	up
ONT.2281.10	1	0	17	42	0.029437	0	1.79038	2.43287	0.000937081	5.52026	up
ONT.2293.1	0	0	214	280	0	0	59.1769	40.8556	2.23e-05	10.4256	up
ONT.2293.6	0	0	64	104	0	0	6.44256	5.56621	0.000481093	9.03833	up
ONT.2311.1	9	6	112	178	0.216256	0.281089	4.70875	3.94653	1.24e-08	4.22554	up
ONT.2313.6	0	0	16	39	0	0	0.840116	1.06636	0.00545195	7.61005	up
ONT.2314.2	5	0	171	231	0.109488	0	7.20284	5.15203	1.66e-06	6.26105	up
ONT.2324.29	1	1	15	58	0.016858	0.015257	1.10488	2.2467	0.000878196	4.84908	up
ONT.2324.30	4	2	57	241	0.215856	0.171857	6.2013	13.8405	7.75e-06	5.37742	up
ONT.2324.31	28	6	1110	1368	3.33801	1.23131	210.851	137.081	1.41e-11	6.22421	up
ONT.234.4	1	0	114	146	0.022582	0	21.9039	14.8144	9.88e-07	7.65673	up
ONT.2340.1	2	6	36	53	0.170512	1.07193	6.26525	4.84788	0.00265284	3.29486	up
ONT.2346.12	0	0	34	418	0	0	2.76716	18.1232	0.000210012	9.75616	up
ONT.2346.13	0	0	622	997	0	0	46.2307	39.1045	2.97e-07	11.9187	up
ONT.2352.2	82	36	139	257	0.903099	0.712858	2.42873	2.37991	0.00855148	1.75653	up
ONT.2359.4	168	367	3774	6806	1.29538	5.08795	46.33	44.0997	1.36e-05	4.07366	up
ONT.236.1	54	92	347	458	1.58434	4.80901	16.1543	11.2691	0.00466368	2.34413	up
ONT.2364.1	6	2	38	63	0.187452	0.093057	1.92961	1.68736	0.000139671	3.62555	up
ONT.2364.3	1	1	22	35	0.003382	0.011528	1.41846	1.20081	0.000371487	4.65658	up
ONT.2365.2	0	0	178	247	0	0	8.64212	6.34469	3.64e-05	10.228	up
ONT.2373.1	68	52	1864	1543	1.49061	2.04693	65.6456	28.6873	2.52e-12	4.8592	up
ONT.2391.2	0	0	824	985	0	0	20.9784	13.2488	1.77e-07	12.0876	up
ONT.2393.1	0	0	21	53	0	0	2.02613	2.72359	0.00322434	7.96063	up
ONT.2397.2	0	0	64	104	0	0	1.39599	1.20296	0.000481093	9.03833	up
ONT.2399.8	0	0	34	46	0	0	0.728148	0.520453	0.0023119	8.1514	up
ONT.2405.3	2	0	19	15	0.080927	0	2.07519	0.868698	0.00637689	4.05639	up
ONT.2426.7	0	0	55	73	0	0	2.01026	1.41208	0.000871143	8.72672	up
ONT.2429.16	0	0	27	39	0	0	1.81588	1.37256	0.00336771	7.91076	up
ONT.2429.18	0	0	58	83	0	0	8.14603	6.2041	0.000704391	8.83834	up
ONT.2431.4	2	0	370	857	0.056419	0	0.276594	0.33805	5.96e-12	8.93244	up
ONT.2464.2	1	1	19	18	0.002321	0.005462	3.48908	1.7986	0.00259251	4.10181	up
ONT.2466.1	23	22	111	158	0.643779	1.11847	5.12712	3.84084	0.000115924	2.53616	up
ONT.2490.2	11	10	37	66	0.308584	0.478846	1.69471	1.59997	0.00336778	2.22649	up
ONT.2499.4	0	0	17	37	0	0	0.352071	0.40338	0.00540982	7.60863	up
ONT.2500.8	0	0	29	82	0	0	3.49229	5.2316	0.00157446	8.42441	up
ONT.2503.1	0	0	206	289	0	0	9.58895	7.10958	2.23e-05	10.4222	up
ONT.2506.3	0	0	116	140	0	0	21.9588	13.9657	0.000156239	9.59498	up
ONT.2509.56	1	0	29	25	0.106136	0	5.21604	2.32637	0.000980367	5.5262	up
ONT.2509.70	41	19	75	281	0.444984	0.36495	1.30769	2.60139	0.00827634	2.45833	up
ONT.2512.4	0	0	682	1187	0	0	62.8472	57.7605	1.72e-07	12.0882	up
ONT.2527.5	0	0	30	17	0	0	1.84386	0.556525	0.0065283	7.52455	up
ONT.2552.1	0	1	8	21	0	0.110634	2.42195	3.72985	0.00856734	4.45029	up
ONT.2574.33	0	4	164	295	0	0.147171	5.40647	5.13643	2.82e-05	6.32711	up
ONT.2574.49	59	55	370	459	4.75033	7.93398	47.3587	31.0315	1.17e-06	2.83978	up
ONT.2574.56	4	4	17	136	0.193393	0.315252	1.31627	5.66166	0.00396107	3.89888	up
ONT.2574.57	24	18	661	1058	3.7199	5.03346	166.704	140.889	4.31e-22	5.30885	up
ONT.2575.3	6	0	63	84	0.231659	0	3.97584	2.79595	0.00149832	4.59539	up
ONT.2575.8	0	3	68	67	0	0.149051	3.52459	1.83907	0.000661939	5.1455	up
ONT.2582.10	0	0	51	123	0	0	4.28822	5.46732	0.000538691	9.0066	up
ONT.2589.1	0	0	140	84	0	0	7.09706	2.24671	0.000271583	9.41761	up
ONT.2590.1	6	0	41	75	0.190796	0	2.07801	2.01387	0.00351643	4.22338	up
ONT.26.21	1	1	19	21	0.001184	0.023191	1.33987	0.782773	0.0017227	4.19823	up
ONT.2614.1	0	0	26	27	0	0	1.188	0.660103	0.00497186	7.66711	up
ONT.2624.2	0	0	34	47	0	0	1.22033	0.88012	0.00226332	8.16458	up
ONT.2629.1	1	0	29	67	0.070342	0	3.24622	4.07113	0.000158386	6.19679	up
ONT.2630.1	0	0	88	103	0	0	1.83672	0.974096	0.000337619	9.2288	up
ONT.2632.1	4	0	50	58	0.258497	0	6.12007	3.8022	0.000405216	4.73576	up
ONT.2642.25	1	1	129	309	0.000394	3.4e-05	6.46005	8.1844	8.37e-09	7.44154	up
ONT.2642.8	0	0	14	43	0	0	0.623941	1.02853	0.00560762	7.60682	up
ONT.2643.1	0	0	25	65	0	0	2.18377	2.98819	0.0022655	8.19036	up
ONT.2643.10	0	0	130	147	0	0	7.4127	4.4233	0.000126539	9.69758	up
ONT.2643.6	0	0	35	28	0	0	4.04502	1.73689	0.00368947	7.8821	up
ONT.2643.7	0	0	170	218	0	0	9.10355	6.16956	4.8e-05	10.1182	up
ONT.2643.8	0	0	10	121	0	0	0.364491	2.55495	0.00266526	8.27633	up
ONT.2643.9	0	0	41	144	0	0	1.04923	1.95816	0.000610615	8.98953	up
ONT.2646.1	0	0	32	38	0	0	0.959417	0.600388	0.00295865	7.99841	up
ONT.2650.1	0	0	67	95	0	0	1.33945	0.997024	0.00050734	9.01017	up
ONT.2651.2	0	0	16	46	0	0	1.06787	1.65532	0.00472108	7.72117	up
ONT.2651.6	0	0	36	29	0	0	2.47467	1.06431	0.00348063	7.91988	up
ONT.2657.2	2	0	31	77	0.019531	0	0.932885	1.22031	0.000117132	5.52234	up
ONT.2661.1	1	4	45	71	0.039631	0.627529	7.9977	6.6696	0.000226789	4.31315	up
ONT.2661.2	1	0	29	43	0.016156	0	4.27563	3.32181	0.000264282	5.86969	up
ONT.2661.4	1	0	454	612	0.070581	0	117.507	83.6765	6.89e-11	9.61337	up
[truncated: 5,041 more rows]
