# Supplementary material for: Full-Length Transcriptome Profile of Apis cerana Revealed by Nanopore Sequencing
Source: Int J Mol Sci. 2024 Oct 9;25(19):10833. doi: 10.3390/ijms251910833 (PMC11476444; doi:10.3390/ijms251910833)
Supplement: Supplementary file 1 [file ijms-25-10833-s001.zip › TableS5.xlsx]

## Sheet: QO1_QO2_vs_WO1_WO2
ID	Description	GeneRatio	BgRatio	enrich_factor	pvalue	geneID
ko03010	Ribosome	0.0678	0.0227	2.99	3.73621e-29	ONT.10247.1;ONT.10247.2;ONT.10247.3;ONT.10247.5;ONT.1087.33;ONT.1087.34;ONT.1087.36;ONT.11.1;ONT.11310.1;ONT.11310.2;ONT.11557.4;ONT.11579.6;ONT.11761.1;ONT.12048.6;ONT.12179.55;ONT.12360.12;ONT.12498.10;ONT.12498.8;ONT.12553.1;ONT.12695.4;ONT.12734.2;ONT.12946.1;ONT.12946.2;ONT.12960.3;ONT.13107.13;ONT.13107.2;ONT.13203.3;ONT.1323.14;ONT.13246.1;ONT.1382.1;ONT.14134.76;ONT.14217.1;ONT.14217.3;ON…
ko03050	Proteasome	0.0236	0.0074	3.18	5.2111e-12	ONT.12766.1;ONT.13356.11;ONT.13356.13;ONT.13356.9;ONT.13708.47;ONT.13708.48;ONT.14732.7;ONT.18484.1;ONT.18484.2;ONT.18484.4;ONT.19387.2;ONT.19387.3;ONT.19387.5;ONT.19389.5;ONT.2137.11;ONT.2137.3;ONT.2185.3;ONT.4302.1;ONT.4302.5;ONT.4802.4;ONT.498.3;ONT.499.39;ONT.5131.5;ONT.7929.7;ONT.8491.19;ONT.8491.20;ONT.8491.21;ONT.8491.22;ONT.8491.27;ONT.960.1;ONT.960.11;ONT.960.2;ONT.960.3;ONT.960.5;ONT.96…
ko00190	Oxidative phosphorylation	0.0467	0.0216	2.17	6.51457e-12	ONT.11132.21;ONT.11132.23;ONT.11153.44;ONT.11153.48;ONT.11153.49;ONT.11352.1;ONT.11352.2;ONT.11352.3;ONT.12114.6;ONT.12184.2;ONT.12729.8;ONT.13008.1;ONT.13161.6;ONT.13170.3;ONT.13170.4;ONT.13334.2;ONT.13334.3;ONT.13478.10;ONT.13478.2;ONT.13478.5;ONT.13920.17;ONT.13920.7;ONT.13964.4;ONT.13964.8;ONT.14053.2;ONT.14053.4;ONT.14131.7;ONT.14295.5;ONT.14558.1;ONT.14601.2;ONT.14601.3;ONT.14633.7;ONT.1466…
ko04260	Cardiac muscle contraction	0.0021	0.0003	7.3	0.00144239	ONT.11393.41;ONT.11393.42;ONT.11393.44;ONT.11393.45
ko04115	p53 signaling pathway	0.0047	0.0017	2.74	0.0051347	ONT.11992.3;ONT.12935.14;ONT.300.1;ONT.3832.13;ONT.3832.50;ONT.3832.51;ONT.3832.54;ONT.3832.55;ONT.3832.57
ko04724	Glutamatergic synapse	0.0011	0.0001	12.17	0.00866598	ONT.1187.5;ONT.1187.6
ko04152	AMPK signaling pathway	0.0016	0.0003	6.09	0.0107368	ONT.12505.1;ONT.12505.2;ONT.9666.7
ko05322	Systemic lupus erythematosus	0.0016	0.0003	5.48	0.0147202	ONT.3121.1;ONT.9183.2;rna-gnl|WGS:JPYL|mrna.APICC_03630
ko04614	Renin-angiotensin system	0.0021	0.0005	4.06	0.0147981	ONT.19728.13;ONT.19728.2;ONT.19728.23;ONT.19728.9
ko03060	Protein export	0.0068	0.0035	1.96	0.0153728	ONT.11887.2;ONT.15861.10;ONT.1591.5;ONT.16425.3;ONT.18898.2;ONT.2145.2;ONT.7415.2;ONT.8044.3;ONT.8044.4;ONT.9185.1;ONT.9992.8;rna-gnl|WGS:JPYL|mrna.APICC_00536;rna-gnl|WGS:JPYL|mrna.APICC_03098
ko03018	RNA degradation	0.0257	0.0197	1.31	0.034314	ONT.10047.34;ONT.10047.38;ONT.10672.1;ONT.10856.1;ONT.10856.3;ONT.10856.4;ONT.10856.6;ONT.11242.3;ONT.12871.11;ONT.13052.3;ONT.13992.34;ONT.13992.38;ONT.14296.1;ONT.14551.4;ONT.14566.3;ONT.15105.17;ONT.15548.1;ONT.16395.1;ONT.17645.1;ONT.18315.19;ONT.19294.20;ONT.19294.3;ONT.2033.6;ONT.2043.8;ONT.2224.8;ONT.6058.4;ONT.641.10;ONT.6438.16;ONT.6438.18;ONT.6438.20;ONT.6438.22;ONT.6438.4;ONT.6438.5;ON…
ko04060	Cytokine-cytokine receptor interaction	0.0032	0.0013	2.43	0.0350455	ONT.1489.10;ONT.1489.13;ONT.1489.14;ONT.1489.15;ONT.1489.18;ONT.1489.21

## Sheet: DT1_DT2_vs_QO1_QO2
ID	Description	GeneRatio	BgRatio	enrich_factor	pvalue	geneID
ko03010	Ribosome	0.0434	0.0227	1.91	8.78401e-08	ONT.10247.5;ONT.1087.39;ONT.11761.5;ONT.12048.6;ONT.12360.2;ONT.13107.10;ONT.13107.12;ONT.13107.13;ONT.13107.2;ONT.13203.3;ONT.1323.14;ONT.1382.1;ONT.13920.10;ONT.13920.8;ONT.14217.3;ONT.14389.2;ONT.14389.3;ONT.14389.5;ONT.16708.4;ONT.17109.4;ONT.17251.1;ONT.17283.4;ONT.17283.5;ONT.17523.58;ONT.18718.5;ONT.19329.7;ONT.19329.8;ONT.19485.3;ONT.19707.2;ONT.19707.3;ONT.2574.55;ONT.2574.56;ONT.2574.57…
ko04260	Cardiac muscle contraction	0.0029	0.0003	10.19	5.79396e-05	ONT.11393.41;ONT.11393.42;ONT.11393.44;ONT.11393.45;ONT.8278.5
ko04320	Dorso-ventral axis formation	0.0223	0.0134	1.66	0.00166112	ONT.11133.11;ONT.11133.16;ONT.11133.2;ONT.11133.5;ONT.11133.6;ONT.12094.3;ONT.12094.5;ONT.13815.15;ONT.14371.3;ONT.14371.4;ONT.14371.5;ONT.17252.1;ONT.18955.6;ONT.2449.1;ONT.3526.1;ONT.5685.9;ONT.6510.11;ONT.6850.3;ONT.8607.1;ONT.8607.19;ONT.8607.2;ONT.8607.21;ONT.8607.23;ONT.8607.25;ONT.9305.25;ONT.9305.4;ONT.9305.42;ONT.9305.46;ONT.9305.5;ONT.9305.50;ONT.9305.6;ONT.9305.7;ONT.9305.8;ONT.9409.11…
ko00190	Oxidative phosphorylation	0.0322	0.0216	1.49	0.00212876	ONT.10779.30;ONT.11153.44;ONT.11153.48;ONT.11153.49;ONT.11420.1;ONT.13474.2;ONT.13478.1;ONT.13478.10;ONT.13478.2;ONT.13478.5;ONT.13651.1;ONT.13920.7;ONT.14131.7;ONT.14663.93;ONT.14663.95;ONT.14663.96;ONT.14663.97;ONT.1658.1;ONT.1658.11;ONT.16953.4;ONT.16953.6;ONT.18351.3;ONT.18351.4;ONT.18696.1;ONT.18878.5;ONT.19414.2;ONT.19729.5;ONT.19729.6;ONT.19729.8;ONT.3333.12;ONT.3544.2;ONT.3544.4;ONT.3558.…
ko04115	p53 signaling pathway	0.0053	0.0017	3.06	0.00248798	ONT.11992.3;ONT.300.1;ONT.3832.13;ONT.3832.50;ONT.3832.51;ONT.3832.54;ONT.3832.55;ONT.8623.2;ONT.8623.3
ko04013	MAPK signaling pathway - fly	0.0451	0.0326	1.38	0.00271081	ONT.10168.1;ONT.10891.1;ONT.11133.11;ONT.11133.16;ONT.11133.2;ONT.11133.5;ONT.11133.6;ONT.12554.8;ONT.12697.1;ONT.12697.3;ONT.12703.2;ONT.12703.31;ONT.13197.6;ONT.14175.1;ONT.14222.26;ONT.14222.4;ONT.14229.1;ONT.14229.10;ONT.14229.11;ONT.14229.12;ONT.14229.13;ONT.14229.14;ONT.14229.8;ONT.14229.9;ONT.14371.3;ONT.14371.4;ONT.14371.5;ONT.14571.4;ONT.14571.6;ONT.14622.2;ONT.15570.7;ONT.16332.6;ONT.16…
ko05206	MicroRNAs in cancer	0.0018	0.0002	8.73	0.00355691	ONT.14604.8;ONT.14608.1;ONT.14608.2
ko03050	Proteasome	0.0135	0.0074	1.82	0.00441711	ONT.12766.1;ONT.13356.3;ONT.13378.2;ONT.14596.5;ONT.14732.6;ONT.14732.7;ONT.18484.1;ONT.18484.5;ONT.18598.15;ONT.2137.3;ONT.4802.4;ONT.4823.5;ONT.8491.21;rna-gnl|WGS:JPYL|mrna.APICC_00050;rna-gnl|WGS:JPYL|mrna.APICC_02062;rna-gnl|WGS:JPYL|mrna.APICC_02551;rna-gnl|WGS:JPYL|mrna.APICC_02601;rna-gnl|WGS:JPYL|mrna.APICC_03713;rna-gnl|WGS:JPYL|mrna.APICC_03788;rna-gnl|WGS:JPYL|mrna.APICC_04264;rna-gnl…
ko04724	Glutamatergic synapse	0.0012	0.0001	13.59	0.00698431	ONT.1187.5;ONT.1187.6
ko04213	Longevity regulating pathway - multiple species	0.0217	0.0144	1.51	0.00875939	ONT.10448.3;ONT.10515.2;ONT.10515.3;ONT.11019.3;ONT.11593.3;ONT.11931.5;ONT.12254.5;ONT.13124.5;ONT.13642.12;ONT.13642.14;ONT.1482.3;ONT.1483.1;ONT.17565.32;ONT.17828.9;ONT.17920.1;ONT.2667.7;ONT.2910.14;ONT.2910.15;ONT.2910.16;ONT.2910.17;ONT.3304.2;ONT.4277.8;ONT.4277.9;ONT.4425.6;ONT.4425.7;ONT.5085.6;ONT.5085.9;rna-gnl|WGS:JPYL|mrna.APICC_00311;rna-gnl|WGS:JPYL|mrna.APICC_00695;rna-gnl|WGS:JP…
ko00604	Glycosphingolipid biosynthesis - ganglio series	0.0035	0.0011	3.22	0.00991591	ONT.14453.7;ONT.14454.17;ONT.6245.1;ONT.6245.2;ONT.6245.4;ONT.6245.5
ko04261	Adrenergic signaling in cardiomyocytes	0.0035	0.0012	2.91	0.0159706	ONT.11356.3;ONT.11393.41;ONT.11393.42;ONT.11393.44;ONT.11393.45;ONT.8278.5
ko03040	Spliceosome	0.0528	0.0421	1.25	0.0170354	ONT.10158.12;ONT.10900.1;ONT.10900.4;ONT.10900.8;ONT.11121.4;ONT.13182.2;ONT.13564.1;ONT.13564.10;ONT.13564.2;ONT.13564.6;ONT.13564.8;ONT.13564.9;ONT.13946.14;ONT.13946.23;ONT.13946.6;ONT.13946.9;ONT.14457.20;ONT.14610.1;ONT.14822.3;ONT.15207.17;ONT.15447.14;ONT.16769.6;ONT.17652.11;ONT.17652.14;ONT.17652.17;ONT.17652.9;ONT.17773.3;ONT.18119.11;ONT.1897.1;ONT.1897.3;ONT.1897.32;ONT.1897.4;ONT.197…
ko04214	Apoptosis - fly	0.0252	0.0181	1.39	0.0186497	ONT.10677.3;ONT.1068.7;ONT.11532.1;ONT.12483.2;ONT.12697.1;ONT.12697.3;ONT.12703.2;ONT.12703.31;ONT.12945.5;ONT.14371.3;ONT.14371.4;ONT.14371.5;ONT.14622.2;ONT.14919.25;ONT.1585.16;ONT.1585.17;ONT.1585.2;ONT.1585.22;ONT.1585.24;ONT.16225.21;ONT.17379.1;ONT.18802.1;ONT.18960.20;ONT.2055.5;ONT.2673.7;ONT.3220.2;ONT.4711.8;ONT.4711.9;ONT.4862.2;ONT.6372.1;ONT.6510.11;ONT.9025.12;ONT.9025.21;ONT.9025…
ko04145	Phagosome	0.0305	0.0226	1.35	0.0189895	ONT.10294.9;ONT.10377.1;ONT.10378.1;ONT.10378.19;ONT.11420.1;ONT.11483.17;ONT.11486.1;ONT.13259.12;ONT.13780.38;ONT.15570.7;ONT.1591.5;ONT.1658.1;ONT.1658.11;ONT.18008.8;ONT.18352.15;ONT.18420.11;ONT.18420.5;ONT.18423.1;ONT.18713.2;ONT.18898.4;ONT.19414.2;ONT.19729.5;ONT.19729.6;ONT.19729.8;ONT.19766.1;ONT.19837.1;ONT.2161.17;ONT.2161.21;ONT.3554.17;ONT.3554.6;ONT.3638.8;ONT.3883.2;ONT.5333.1;ONT…
ko04060	Cytokine-cytokine receptor interaction	0.0035	0.0013	2.72	0.0219172	ONT.1489.10;ONT.1489.13;ONT.1489.14;ONT.1489.15;ONT.1489.21;ONT.26.9
ko04350	TGF-beta signaling pathway	0.0211	0.0149	1.41	0.0242358	ONT.1018.1;ONT.1171.1;ONT.11877.3;ONT.12100.4;ONT.13110.1;ONT.13197.6;ONT.13757.3;ONT.13954.1;ONT.13954.2;ONT.14346.2;ONT.14346.5;ONT.14646.2;ONT.17828.9;ONT.19.5;ONT.19558.2;ONT.2293.15;ONT.2413.2;ONT.3186.1;ONT.3866.1;ONT.4844.1;ONT.7939.1;ONT.7939.2;ONT.7939.3;ONT.7939.4;ONT.80.3;ONT.8420.1;ONT.8420.2;rna-gnl|WGS:JPYL|mrna.APICC_01430;rna-gnl|WGS:JPYL|mrna.APICC_02700;rna-gnl|WGS:JPYL|mrna.API…
ko04010	MAPK signaling pathway	0.0053	0.0025	2.13	0.0251	ONT.13642.5;ONT.13982.2;ONT.2466.5;ONT.2466.6;ONT.2466.7;ONT.2466.8;ONT.7841.4;ONT.8278.5;ONT.9425.3
ko00410	beta-Alanine metabolism	0.0123	0.0078	1.58	0.0259056	ONT.12667.3;ONT.12667.5;ONT.12669.3;ONT.12972.1;ONT.14044.5;ONT.14051.1;ONT.16008.1;ONT.16008.10;ONT.16008.5;ONT.16008.6;ONT.1705.11;ONT.17951.1;ONT.68.5;ONT.70.18;ONT.7281.2;ONT.7281.4;ONT.7281.6;ONT.7281.9;rna-gnl|WGS:JPYL|mrna.APICC_00519;rna-gnl|WGS:JPYL|mrna.APICC_03576;rna-gnl|WGS:JPYL|mrna.APICC_06057
ko00770	Pantothenate and CoA biosynthesis	0.007	0.0038	1.87	0.027805	ONT.10340.1;ONT.12972.1;ONT.14044.5;ONT.14051.1;ONT.15680.8;ONT.1705.11;ONT.7281.2;ONT.7281.4;ONT.7281.6;ONT.7281.9;rna-gnl|WGS:JPYL|mrna.APICC_00519;rna-gnl|WGS:JPYL|mrna.APICC_06892
ko00620	Pyruvate metabolism	0.017	0.0116	1.46	0.0279129	ONT.11091.10;ONT.11375.7;ONT.12508.1;ONT.12508.3;ONT.12514.4;ONT.12514.5;ONT.14470.2;ONT.1466.4;ONT.15855.4;ONT.16013.3;ONT.1705.11;ONT.18155.3;ONT.4371.10;ONT.4371.17;ONT.4375.1;ONT.6350.1;ONT.7281.2;ONT.7281.4;ONT.7281.6;ONT.7281.9;ONT.9565.11;ONT.9565.5;rna-gnl|WGS:JPYL|mrna.APICC_00519;rna-gnl|WGS:JPYL|mrna.APICC_03766;rna-gnl|WGS:JPYL|mrna.APICC_05350;rna-gnl|WGS:JPYL|mrna.APICC_05393;rna-gn…
ko00010	Glycolysis / Gluconeogenesis	0.0229	0.0166	1.38	0.0281001	ONT.10015.1;ONT.10061.36;ONT.12819.3;ONT.13031.11;ONT.13372.11;ONT.16523.10;ONT.16523.11;ONT.1705.11;ONT.18155.3;ONT.19508.13;ONT.19508.8;ONT.2174.2;ONT.3829.8;ONT.4078.3;ONT.4127.2;ONT.4127.4;ONT.4371.10;ONT.4371.17;ONT.4375.1;ONT.6350.1;ONT.6465.1;ONT.6465.15;ONT.6465.2;ONT.6465.5;ONT.6465.9;ONT.7281.2;ONT.7281.4;ONT.7281.6;ONT.7281.9;ONT.9565.11;ONT.9565.5;rna-gnl|WGS:JPYL|mrna.APICC_00519;rna…
ko00640	Propanoate metabolism	0.0123	0.0079	1.57	0.0287611	ONT.12667.3;ONT.12667.5;ONT.12669.3;ONT.1466.4;ONT.16008.1;ONT.16008.10;ONT.16008.5;ONT.16008.6;ONT.17951.1;ONT.18097.2;ONT.18146.4;ONT.18155.3;ONT.4371.10;ONT.4371.17;ONT.4375.1;rna-gnl|WGS:JPYL|mrna.APICC_03576;rna-gnl|WGS:JPYL|mrna.APICC_03766;rna-gnl|WGS:JPYL|mrna.APICC_05393;rna-gnl|WGS:JPYL|mrna.APICC_05394;rna-gnl|WGS:JPYL|mrna.APICC_06057;rna-gnl|WGS:JPYL|mrna.APICC_07696
ko04218	Cellular senescence	0.0029	0.001	2.83	0.0301076	ONT.11356.3;ONT.11381.5;ONT.11992.3;ONT.1519.6;ONT.17885.3
ko04142	Lysosome	0.041	0.033	1.24	0.0357286	ONT.10352.49;ONT.11342.14;ONT.11893.1;ONT.12169.2;ONT.12376.2;ONT.12693.11;ONT.12693.12;ONT.12693.14;ONT.12693.16;ONT.13728.2;ONT.15425.1;ONT.16142.7;ONT.16142.8;ONT.16159.2;ONT.16911.21;ONT.17021.19;ONT.17021.26;ONT.17355.19;ONT.17355.2;ONT.17355.21;ONT.17355.22;ONT.17355.24;ONT.17355.26;ONT.17355.27;ONT.18352.15;ONT.19120.7;ONT.19640.5;ONT.19729.5;ONT.19729.6;ONT.19729.8;ONT.1986.12;ONT.1986.14…
ko00380	Tryptophan metabolism	0.0129	0.0087	1.49	0.0416839	ONT.11161.1;ONT.13240.3;ONT.1466.4;ONT.1705.11;ONT.18017.1;ONT.2183.1;ONT.2183.10;ONT.2183.24;ONT.2183.9;ONT.226.1;ONT.2910.14;ONT.2910.15;ONT.2910.16;ONT.2910.17;ONT.6214.1;ONT.7281.2;ONT.7281.4;ONT.7281.6;ONT.7281.9;rna-gnl|WGS:JPYL|mrna.APICC_00519;rna-gnl|WGS:JPYL|mrna.APICC_03766;rna-gnl|WGS:JPYL|mrna.APICC_06057

## Sheet: DT1_DT2_vs_WO1_WO2
ID	Description	GeneRatio	BgRatio	enrich_factor	pvalue	geneID
ko03010	Ribosome	0.0682	0.0227	3.01	1.34067e-36	ONT.10247.1;ONT.10247.2;ONT.10247.3;ONT.10352.45;ONT.10553.4;ONT.1087.33;ONT.1087.34;ONT.1087.36;ONT.11.1;ONT.11310.1;ONT.11310.2;ONT.11557.4;ONT.11579.6;ONT.11761.1;ONT.11761.5;ONT.12048.6;ONT.12179.56;ONT.12360.12;ONT.12360.2;ONT.1238.4;ONT.12498.10;ONT.12498.8;ONT.12553.1;ONT.12695.4;ONT.12734.2;ONT.12946.2;ONT.13203.3;ONT.13246.1;ONT.1382.1;ONT.14134.76;ONT.14217.1;ONT.14217.7;ONT.14389.2;ONT…
ko03050	Proteasome	0.0257	0.0074	3.47	1.22054e-17	ONT.12359.3;ONT.13354.2;ONT.13356.11;ONT.13356.13;ONT.13356.9;ONT.13378.2;ONT.13708.47;ONT.13708.48;ONT.13788.4;ONT.14596.5;ONT.1619.1;ONT.16842.28;ONT.18484.1;ONT.18484.2;ONT.18484.4;ONT.18484.5;ONT.18601.1;ONT.19387.2;ONT.19387.3;ONT.19389.5;ONT.2137.1;ONT.2137.11;ONT.2185.3;ONT.4302.1;ONT.4302.2;ONT.4302.5;ONT.4802.4;ONT.4823.5;ONT.499.39;ONT.5131.5;ONT.7929.7;ONT.8491.19;ONT.8491.20;ONT.8491.…
ko00190	Oxidative phosphorylation	0.0472	0.0216	2.19	7.58893e-15	ONT.11132.23;ONT.11151.1;ONT.11352.1;ONT.11352.2;ONT.11352.3;ONT.11420.1;ONT.11603.17;ONT.12114.6;ONT.12673.4;ONT.12729.8;ONT.13008.1;ONT.13008.2;ONT.13161.2;ONT.13161.6;ONT.13170.3;ONT.13170.4;ONT.13170.5;ONT.13170.6;ONT.13212.2;ONT.13334.2;ONT.13334.3;ONT.13651.1;ONT.13920.17;ONT.13920.7;ONT.13964.4;ONT.13964.8;ONT.14053.2;ONT.14053.4;ONT.14295.2;ONT.14295.5;ONT.14558.1;ONT.14601.2;ONT.14601.3;…
ko04141	Protein processing in endoplasmic reticulum	0.0545	0.0366	1.49	4.89574e-06	ONT.10473.5;ONT.10975.1;ONT.10975.13;ONT.10975.8;ONT.11190.12;ONT.11190.14;ONT.11190.15;ONT.1148.1;ONT.1148.5;ONT.11503.1;ONT.11503.2;ONT.11503.4;ONT.11503.6;ONT.11628.4;ONT.1171.1;ONT.1171.5;ONT.11759.1;ONT.11759.2;ONT.11759.5;ONT.11759.7;ONT.11759.8;ONT.12010.6;ONT.12547.12;ONT.12577.1;ONT.12606.2;ONT.12730.1;ONT.14799.7;ONT.1482.4;ONT.14831.1;ONT.14831.2;ONT.14831.3;ONT.14831.4;ONT.14831.5;ONT…
ko03060	Protein export	0.0086	0.0035	2.47	0.000157075	ONT.11887.2;ONT.12614.5;ONT.1561.5;ONT.15861.10;ONT.1591.1;ONT.16425.1;ONT.16425.3;ONT.18898.2;ONT.18898.4;ONT.2145.2;ONT.7180.28;ONT.7415.2;ONT.8044.3;ONT.9185.1;ONT.9992.8;rna-gnl|WGS:JPYL|mrna.APICC_00495;rna-gnl|WGS:JPYL|mrna.APICC_00536;rna-gnl|WGS:JPYL|mrna.APICC_03098;rna-gnl|WGS:JPYL|mrna.APICC_03920;rna-gnl|WGS:JPYL|mrna.APICC_04278
ko00240	Pyrimidine metabolism	0.0189	0.0113	1.67	0.000620179	ONT.10150.1;ONT.10570.11;ONT.10570.7;ONT.10733.1;ONT.10735.49;ONT.11205.10;ONT.11205.14;ONT.11205.15;ONT.11205.19;ONT.11205.2;ONT.11205.20;ONT.11205.21;ONT.11205.26;ONT.11205.4;ONT.11205.6;ONT.11205.9;ONT.14044.5;ONT.14044.8;ONT.14051.1;ONT.14483.18;ONT.14683.3;ONT.15025.3;ONT.15674.9;ONT.17394.1;ONT.17914.2;ONT.18166.1;ONT.18514.4;ONT.18724.2;ONT.18725.1;ONT.19011.1;ONT.19723.11;ONT.19723.7;ONT.…
ko03022	Basal transcription factors	0.0159	0.0092	1.72	0.000896263	ONT.1023.32;ONT.10620.3;ONT.10984.3;ONT.1126.3;ONT.12423.2;ONT.12902.8;ONT.12957.4;ONT.15550.4;ONT.17837.4;ONT.18944.7;ONT.19412.7;ONT.19643.12;ONT.19643.8;ONT.19760.1;ONT.2346.12;ONT.2346.13;ONT.2789.7;ONT.4561.2;ONT.4796.5;ONT.4991.10;ONT.5591.1;ONT.5593.8;ONT.6038.1;ONT.6038.3;ONT.6038.4;ONT.712.2;ONT.712.5;ONT.7757.9;ONT.8226.1;ONT.8457.1;ONT.8457.2;ONT.9339.6;rna-gnl|WGS:JPYL|mrna.APICC_0120…
ko03013	RNA transport	0.0523	0.0405	1.29	0.00224674	ONT.1064.2;ONT.12010.6;ONT.12084.2;ONT.12378.7;ONT.12379.1;ONT.12426.9;ONT.12459.18;ONT.12459.22;ONT.12520.7;ONT.12871.11;ONT.12980.1;ONT.13133.5;ONT.13182.3;ONT.13946.16;ONT.14397.1;ONT.14397.3;ONT.14403.18;ONT.14521.4;ONT.14521.6;ONT.14983.7;ONT.15207.15;ONT.15432.1;ONT.15691.18;ONT.15691.20;ONT.1585.24;ONT.15875.4;ONT.15958.8;ONT.16144.11;ONT.16144.14;ONT.16332.1;ONT.16406.1;ONT.16406.4;ONT.16…
ko04152	AMPK signaling pathway	0.0013	0.0003	4.97	0.0186166	ONT.12505.1;ONT.12505.2;ONT.9666.7
ko05166	Human T-cell leukemia virus 1 infection	0.0013	0.0003	4.97	0.0186166	ONT.1145.2;ONT.9899.13;ONT.9899.6
ko00280	Valine, leucine and isoleucine degradation	0.012	0.0081	1.49	0.0227827	ONT.10729.1;ONT.12126.1;ONT.13012.5;ONT.1353.4;ONT.13949.1;ONT.1466.4;ONT.16008.1;ONT.16008.6;ONT.1705.11;ONT.17951.1;ONT.17951.13;ONT.18097.2;ONT.18179.13;ONT.18179.6;ONT.18276.2;ONT.3212.2;ONT.3302.1;ONT.3549.2;ONT.6530.12;ONT.7281.2;ONT.7281.4;ONT.8938.1;ONT.9851.6;rna-gnl|WGS:JPYL|mrna.APICC_00519;rna-gnl|WGS:JPYL|mrna.APICC_02408;rna-gnl|WGS:JPYL|mrna.APICC_03708;rna-gnl|WGS:JPYL|mrna.APICC_…
ko05322	Systemic lupus erythematosus	0.0013	0.0003	4.47	0.0252883	ONT.3121.1;ONT.9183.2;rna-gnl|WGS:JPYL|mrna.APICC_03630
ko00983	Drug metabolism - other enzymes	0.0159	0.0114	1.39	0.0263631	ONT.10150.1;ONT.10320.11;ONT.10570.11;ONT.10570.7;ONT.10908.1;ONT.1221.17;ONT.1221.22;ONT.12322.3;ONT.12322.5;ONT.12324.1;ONT.12527.18;ONT.13713.1;ONT.13713.2;ONT.14044.5;ONT.14044.8;ONT.14051.1;ONT.14520.1;ONT.152.7;ONT.152.8;ONT.152.9;ONT.15423.1;ONT.15674.9;ONT.17394.1;ONT.18514.4;ONT.190.2;ONT.19167.4;ONT.2365.2;ONT.3536.9;ONT.4159.1;ONT.4159.2;ONT.4160.1;ONT.9194.7;ONT.9194.8;rna-gnl|WGS:JPY…
ko00970	Aminoacyl-tRNA biosynthesis	0.0133	0.0092	1.44	0.026662	ONT.11765.3;ONT.12170.1;ONT.13388.2;ONT.13388.4;ONT.1390.1;ONT.14274.3;ONT.14675.1;ONT.15200.8;ONT.17270.7;ONT.1730.6;ONT.19778.2;ONT.2989.14;ONT.346.10;ONT.3489.1;ONT.3489.3;ONT.3489.4;ONT.4684.1;ONT.5145.4;ONT.6511.3;ONT.6729.9;ONT.9434.2;rna-gnl|WGS:JPYL|mrna.APICC_00238;rna-gnl|WGS:JPYL|mrna.APICC_00634;rna-gnl|WGS:JPYL|mrna.APICC_00840;rna-gnl|WGS:JPYL|mrna.APICC_01460;rna-gnl|WGS:JPYL|mrna.…
ko03018	RNA degradation	0.0253	0.0197	1.29	0.028813	ONT.10672.1;ONT.10856.1;ONT.10856.6;ONT.10856.8;ONT.11242.3;ONT.12010.11;ONT.12011.1;ONT.12502.8;ONT.12871.11;ONT.13052.3;ONT.13992.36;ONT.13992.37;ONT.13992.38;ONT.14296.1;ONT.14551.4;ONT.14566.3;ONT.15105.17;ONT.15548.1;ONT.16302.3;ONT.16302.5;ONT.16327.1;ONT.16594.5;ONT.17645.1;ONT.18315.19;ONT.19294.1;ONT.2033.6;ONT.2224.8;ONT.323.6;ONT.4535.5;ONT.6058.2;ONT.6058.4;ONT.641.1;ONT.641.10;ONT.64…
ko03008	Ribosome biogenesis in eukaryotes	0.0257	0.0204	1.26	0.0373089	ONT.10310.1;ONT.10310.2;ONT.10610.1;ONT.11804.4;ONT.12515.1;ONT.12515.2;ONT.12515.3;ONT.12515.4;ONT.12515.5;ONT.12515.6;ONT.12685.2;ONT.12986.1;ONT.13375.2;ONT.14397.1;ONT.14397.3;ONT.14403.18;ONT.15250.1;ONT.15742.1;ONT.16332.1;ONT.17823.13;ONT.17823.5;ONT.18273.1;ONT.2224.8;ONT.2247.3;ONT.2311.1;ONT.3153.2;ONT.3154.4;ONT.4459.3;ONT.4459.4;ONT.4459.5;ONT.4506.17;ONT.4506.21;ONT.4506.5;ONT.4506.7…
ko00640	Propanoate metabolism	0.0112	0.0079	1.42	0.0455592	ONT.10576.1;ONT.12667.5;ONT.13949.1;ONT.1466.4;ONT.16008.1;ONT.16008.6;ONT.17951.1;ONT.17951.13;ONT.18097.2;ONT.18139.8;ONT.19290.12;ONT.3212.2;ONT.3549.2;ONT.4371.10;ONT.4371.17;ONT.4371.8;ONT.5652.2;ONT.6530.12;rna-gnl|WGS:JPYL|mrna.APICC_01921;rna-gnl|WGS:JPYL|mrna.APICC_03576;rna-gnl|WGS:JPYL|mrna.APICC_03766;rna-gnl|WGS:JPYL|mrna.APICC_05393;rna-gnl|WGS:JPYL|mrna.APICC_05394;rna-gnl|WGS:JPYL…
ko04146	Peroxisome	0.024	0.0191	1.26	0.0473142	ONT.1012.10;ONT.10729.1;ONT.10854.10;ONT.10854.9;ONT.12879.4;ONT.12899.5;ONT.12899.9;ONT.13299.3;ONT.13650.3;ONT.14520.1;ONT.15180.1;ONT.15181.1;ONT.15835.8;ONT.15947.2;ONT.16065.1;ONT.16140.1;ONT.16777.2;ONT.16923.1;ONT.16923.3;ONT.16923.7;ONT.17788.7;ONT.17920.1;ONT.18433.10;ONT.18671.2;ONT.18671.6;ONT.18671.7;ONT.19118.16;ONT.19139.7;ONT.19290.12;ONT.19417.6;ONT.2512.3;ONT.2512.4;ONT.2910.15;O…
ko04145	Phagosome	0.0279	0.0226	1.23	0.0486242	ONT.10294.9;ONT.10378.1;ONT.10378.22;ONT.11296.1;ONT.11420.1;ONT.11483.17;ONT.12729.8;ONT.13161.2;ONT.13161.6;ONT.13176.1;ONT.13212.2;ONT.13506.11;ONT.14514.5;ONT.15570.1;ONT.15570.2;ONT.1587.2;ONT.1591.1;ONT.18008.8;ONT.18011.3;ONT.18352.15;ONT.18420.11;ONT.18713.2;ONT.18898.2;ONT.18898.4;ONT.18998.16;ONT.18998.23;ONT.19729.3;ONT.19766.1;ONT.19837.1;ONT.2161.12;ONT.2161.13;ONT.2161.18;ONT.2161.2…
